# Supplementary material for: Deciphering the tumor ecosystem dynamics undergoing immunochemotherapy therapy across multiple cancer types unveils the immunosuppressive role of S100A4 in fibroblasts by promoting PD-L1 expression in tumor cells
Source: Front Cell Dev Biol. 2025 Jul 23;13:1613296. doi: 10.3389/fcell.2025.1613296 (PMC12325385; doi:10.3389/fcell.2025.1613296)
Supplement: Supplementary file 1 [file Table2.xlsx]

## Sheet: ESCC
Table S2 Marker genes of cell types in esophageal squamous cell carcinoma
p_val	avg_log2FC	pct.1	pct.2	p_val_adj	cluster	gene
0	4.7239	0.981	0.33	0	Epithelial	FXYD3
0	4.10781	0.912	0.266	0	Epithelial	DSP
0	3.618	0.939	0.296	0	Epithelial	JUP
0	3.61468	0.863	0.237	0	Epithelial	KLF5
0	4.21442	0.912	0.288	0	Epithelial	KRT18
0	3.56625	0.961	0.339	0	Epithelial	SPINT2
0	4.83421	0.982	0.368	0	Epithelial	SFN
0	3.21923	0.817	0.203	0	Epithelial	TPD52L1
0	4.41155	0.886	0.279	0	Epithelial	S100A14
0	3.33373	0.758	0.158	0	Epithelial	DDR1
0	3.52317	0.897	0.304	0	Epithelial	CDKN2A
0	2.86956	0.847	0.256	0	Epithelial	F11R
0	3.36932	0.772	0.195	0	Epithelial	TP63
0	3.46073	0.763	0.187	0	Epithelial	PKP3
0	3.25757	0.904	0.328	0	Epithelial	EMP2
0	3.60104	0.731	0.156	0	Epithelial	RAB25
0	3.09783	0.818	0.243	0	Epithelial	MLF1
0	3.10921	0.784	0.211	0	Epithelial	PLPP2
0	3.42083	0.968	0.4	0	Epithelial	S100A16
0	4.42968	0.871	0.308	0	Epithelial	TACSTD2
0	2.46139	0.935	0.373	0	Epithelial	HMGA1
0	3.03651	0.78	0.22	0	Epithelial	TMEM54
0	3.71467	0.66	0.102	0	Epithelial	KRTCAP3
0	3.14476	0.893	0.34	0	Epithelial	ATP1B1
0	5.04873	0.982	0.437	0	Epithelial	S100A2
0	3.67612	0.646	0.103	0	Epithelial	BMP7
0	4.13668	0.788	0.247	0	Epithelial	ELF3
0	3.00002	0.754	0.217	0	Epithelial	GPC1
0	3.95594	0.851	0.315	0	Epithelial	CSTA
0	2.67044	0.873	0.338	0	Epithelial	MAP3K13
0	4.60439	0.996	0.462	0	Epithelial	PERP
0	3.34519	0.676	0.142	0	Epithelial	SPINT1
0	3.36446	0.659	0.126	0	Epithelial	PTPRF
0	2.93838	0.747	0.214	0	Epithelial	PFN2
0	3.97416	0.608	0.075	0	Epithelial	CXADR
0	3.8002	0.616	0.084	0	Epithelial	IRF6
0	2.60683	0.877	0.346	0	Epithelial	TM4SF1
0	5.3898	0.898	0.368	0	Epithelial	KRT19
0	3.21988	0.681	0.151	0	Epithelial	LSR
0	2.5073	0.927	0.399	0	Epithelial	SYPL1
0	3.55812	0.803	0.275	0	Epithelial	NQO1
0	1.92045	0.906	0.382	0	Epithelial	PDLIM1
0	2.32084	0.889	0.366	0	Epithelial	ARPC1A
0	3.8868	0.833	0.311	0	Epithelial	IGFBP2
0	2.86456	0.654	0.133	0	Epithelial	PAWR
0	2.68394	0.836	0.318	0	Epithelial	LAPTM4B
0	3.13931	0.709	0.191	0	Epithelial	IMPA2
0	3.10332	0.67	0.155	0	Epithelial	CRNDE
0	2.44402	0.88	0.365	0	Epithelial	BLVRB
0	2.61654	0.728	0.214	0	Epithelial	TPD52
0	2.98872	0.715	0.203	0	Epithelial	EFNA1
0	3.6513	0.622	0.113	0	Epithelial	LY6K
0	3.3214	0.732	0.223	0	Epithelial	ITGB4
0	3.16945	0.853	0.345	0	Epithelial	CBR1
0	3.09271	0.634	0.128	0	Epithelial	BAIAP2
0	2.69979	0.958	0.453	0	Epithelial	TKT
0	3.93983	0.627	0.123	0	Epithelial	CLCA2
0	2.36203	0.842	0.34	0	Epithelial	MRPL3
0	4.04435	0.606	0.104	0	Epithelial	SOX2
0	3.96285	0.744	0.242	0	Epithelial	EGFR
0	4.03924	0.56	0.06	0	Epithelial	PPP1R14C
0	2.84551	0.844	0.344	0	Epithelial	FSCN1
0	2.3297	0.709	0.211	0	Epithelial	TRIP6
0	2.57494	0.667	0.169	0	Epithelial	MPZL2
0	5.30222	0.891	0.393	0	Epithelial	KRT17
0	2.57395	0.751	0.254	0	Epithelial	AHCY
0	3.50298	0.585	0.089	0	Epithelial	DHCR24
0	2.40966	0.77	0.274	0	Epithelial	SDCCAG8
0	2.09163	0.895	0.399	0	Epithelial	MRPL14
0	2.26122	0.825	0.329	0	Epithelial	HRAS
0	4.28359	0.537	0.042	0	Epithelial	SOX15
0	2.81821	0.636	0.142	0	Epithelial	SLC39A4
0	4.01297	0.722	0.229	0	Epithelial	NTRK2
0	3.59988	0.748	0.255	0	Epithelial	CKB
0	4.05659	0.76	0.268	0	Epithelial	AKR1C2
0	4.10288	0.73	0.239	0	Epithelial	EPCAM
0	2.55153	0.754	0.263	0	Epithelial	ACTL6A
0	2.34762	0.853	0.362	0	Epithelial	DNAJC19
0	2.55992	0.855	0.365	0	Epithelial	POLR2H
0	4.19796	0.568	0.078	0	Epithelial	EHF
0	3.96579	0.787	0.298	0	Epithelial	SLC2A1
0	2.52837	0.895	0.406	0	Epithelial	CYC1
0	4.46654	0.523	0.036	0	Epithelial	CDH1
0	3.20015	0.811	0.325	0	Epithelial	NRARP
0	3.42483	0.595	0.109	0	Epithelial	RHOD
0	2.46316	0.953	0.467	0	Epithelial	NDUFB5
0	2.17696	0.812	0.327	0	Epithelial	TMEM134
0	2.36452	0.823	0.338	0	Epithelial	EBPL
0	2.9784	0.642	0.158	0	Epithelial	ABCC5
0	3.98902	0.614	0.13	0	Epithelial	RHOV
0	2.30196	0.742	0.258	0	Epithelial	TMEM238
0	2.75709	0.648	0.165	0	Epithelial	ALDH3A2
0	4.28693	0.757	0.277	0	Epithelial	KRT8
0	4.1465	0.516	0.037	0	Epithelial	PACSIN3
0	3.8248	0.821	0.342	0	Epithelial	CCND1
0	2.24891	0.776	0.298	0	Epithelial	ECI1
0	3.53745	0.545	0.067	0	Epithelial	C16orf74
0	3.73937	0.57	0.092	0	Epithelial	DMKN
0	2.77778	0.652	0.175	0	Epithelial	PRRG4
0	1.94188	0.894	0.418	0	Epithelial	PDCD6
0	2.3507	0.78	0.304	0	Epithelial	CTNND1
0	2.15636	0.792	0.316	0	Epithelial	SLC9A3R1
0	2.35361	0.696	0.221	0	Epithelial	COMTD1
0	2.35689	0.658	0.184	0	Epithelial	CTNNBIP1
0	2.22783	0.812	0.338	0	Epithelial	CAPN1
0	2.58034	0.735	0.262	0	Epithelial	PIGX
0	3.36391	0.556	0.084	0	Epithelial	SEMA4B
0	4.36506	0.508	0.036	0	Epithelial	LINC00511
0	2.19526	0.83	0.358	0	Epithelial	MRPL13
0	2.53622	0.665	0.194	0	Epithelial	MIB2
0	4.12916	0.775	0.304	0	Epithelial	AKR1C3
0	2.22041	0.745	0.274	0	Epithelial	PSMG3
0	2.39	0.843	0.372	0	Epithelial	NAA20
0	3.94895	0.609	0.138	0	Epithelial	LYPD3
0	1.95294	0.79	0.32	0	Epithelial	PARL
0	2.48427	0.727	0.257	0	Epithelial	ALG3
0	2.23633	0.753	0.284	0	Epithelial	GMPS
0	2.26085	0.911	0.442	0	Epithelial	PSMD2
0	2.17239	0.927	0.458	0	Epithelial	EIF6
0	3.7413	0.575	0.106	0	Epithelial	VSNL1
0	3.73807	0.571	0.102	0	Epithelial	SLC6A8
0	3.75901	0.669	0.201	0	Epithelial	LAMB3
0	2.66901	0.609	0.141	0	Epithelial	MAPK13
0	2.39732	0.688	0.22	0	Epithelial	POLD2
0	2.65051	0.873	0.406	0	Epithelial	FAM162A
0	2.17621	0.675	0.209	0	Epithelial	TATDN1
0	2.96645	0.626	0.16	0	Epithelial	CA12
0	2.7073	0.668	0.203	0	Epithelial	NAPRT
0	2.47394	0.715	0.25	0	Epithelial	JAG1
0	2.2508	0.907	0.443	0	Epithelial	CCT5
0	3.93171	0.505	0.041	0	Epithelial	PIR
0	1.9692	0.835	0.371	0	Epithelial	EIF2A
0	2.28446	0.65	0.187	0	Epithelial	MRPS28
0	3.78307	0.527	0.064	0	Epithelial	RAB38
0	3.1548	0.817	0.354	0	Epithelial	SDC1
0	3.71206	0.993	0.53	0	Epithelial	CD9
0	2.37618	0.789	0.329	0	Epithelial	GGCT
0	2.29517	0.631	0.171	0	Epithelial	BLCAP
0	1.88532	0.873	0.414	0	Epithelial	TFG
0	2.47542	0.798	0.339	0	Epithelial	MRPL12
0	2.1178	0.885	0.427	0	Epithelial	MRPL47
0	2.29303	0.74	0.283	0	Epithelial	NIT2
0	3.83021	0.512	0.055	0	Epithelial	ARHGEF35
0	1.91342	0.8	0.344	0	Epithelial	MRPL36
0	2.35229	0.96	0.504	0	Epithelial	TALDO1
0	4.65006	0.493	0.038	0	Epithelial	FERMT1
0	2.83061	0.717	0.262	0	Epithelial	MYC
0	3.81098	0.587	0.132	0	Epithelial	CLDN7
0	2.32553	0.733	0.278	0	Epithelial	GIPC1
0	2.3129	0.644	0.19	0	Epithelial	PAFAH1B3
0	1.92984	0.777	0.324	0	Epithelial	TIMMDC1
0	2.4516	0.744	0.291	0	Epithelial	TMEM14A
0	2.08827	0.894	0.441	0	Epithelial	MRPS24
0	2.55418	0.593	0.14	0	Epithelial	C8orf82
0	3.08058	0.69	0.237	0	Epithelial	MGST1
0	2.48998	0.945	0.493	0	Epithelial	NDUFB9
0	5.0443	0.476	0.024	0	Epithelial	CDH3
0	4.53815	0.477	0.025	0	Epithelial	STAP2
0	1.90649	0.754	0.304	0	Epithelial	RPP21
0	2.52105	0.66	0.211	0	Epithelial	HMGB3
0	2.76205	0.799	0.35	0	Epithelial	PHLDA2
0	3.02451	0.625	0.176	0	Epithelial	GCLC
0	1.90459	0.752	0.303	0	Epithelial	HTATIP2
0	2.28657	0.63	0.181	0	Epithelial	PAM16
0	1.97957	0.946	0.497	0	Epithelial	MDH2
0	3.2428	0.559	0.111	0	Epithelial	IGF2BP2
0	2.17682	0.89	0.442	0	Epithelial	ETFB
0	2.93448	0.612	0.166	0	Epithelial	RPL39L
0	2.12215	0.72	0.274	0	Epithelial	UCHL3
0	1.97416	0.812	0.367	0	Epithelial	NCBP2
0	2.67501	0.562	0.117	0	Epithelial	MANBAL
0	2.14829	0.924	0.48	0	Epithelial	DDT
0	1.88128	0.783	0.339	0	Epithelial	OLA1
0	2.34715	0.592	0.148	0	Epithelial	SYTL1
0	4.02248	0.592	0.148	0	Epithelial	CLDN1
0	2.19249	0.661	0.218	0	Epithelial	DLG1
0	4.10603	0.507	0.064	0	Epithelial	KCNK1
0	2.13987	0.771	0.328	0	Epithelial	COA3
0	2.18299	0.708	0.265	0	Epithelial	ITGA6
0	2.70606	0.719	0.276	0	Epithelial	SDC4
0	1.9362	0.896	0.454	0	Epithelial	PDCD10
0	3.23352	0.523	0.081	0	Epithelial	GSTA4
0	2.07523	0.892	0.45	0	Epithelial	TECR
0	2.73318	0.573	0.131	0	Epithelial	MAGEF1
0	3.07721	0.824	0.382	0	Epithelial	CTTN
0	2.22183	0.922	0.482	0	Epithelial	PLP2
0	3.32408	0.57	0.13	0	Epithelial	NUDT8
0	1.75829	0.799	0.36	0	Epithelial	TSTD1
0	2.09395	0.655	0.216	0	Epithelial	TFDP2
0	2.57964	0.557	0.118	0	Epithelial	PRKCI
0	1.99838	0.877	0.438	0	Epithelial	MRPS34
0	1.77184	0.875	0.436	0	Epithelial	LGALS3BP
0	2.75441	0.572	0.133	0	Epithelial	NET1
0	2.92563	0.533	0.095	0	Epithelial	TMEM41A
0	2.06146	0.87	0.432	0	Epithelial	HDGF
0	2.05915	0.823	0.385	0	Epithelial	STOML2
0	1.81657	0.829	0.391	0	Epithelial	CLNS1A
0	2.30697	0.793	0.356	0	Epithelial	SCPEP1
0	1.98262	0.739	0.302	0	Epithelial	RAB4A
0	2.01671	0.832	0.395	0	Epithelial	EIF4G1
0	2.64567	0.942	0.505	0	Epithelial	TXNDC17
0	2.81313	0.924	0.488	0	Epithelial	TUBA1C
0	1.2992	0.876	0.44	0	Epithelial	RAB13
0	1.99799	0.742	0.306	0	Epithelial	TMEM141
0	1.86247	0.867	0.431	0	Epithelial	PSMB5
0	3.11968	0.507	0.071	0	Epithelial	HOOK2
0	2.40281	0.969	0.533	0	Epithelial	VDAC2
0	1.97889	0.841	0.405	0	Epithelial	NME1
0	2.25756	0.65	0.215	0	Epithelial	UQCC3
0	2.05493	0.634	0.199	0	Epithelial	RYK
0	1.79952	0.845	0.41	0	Epithelial	OCIAD2
0	2.17651	0.588	0.153	0	Epithelial	ZFAND1
0	2.10459	0.651	0.217	0	Epithelial	EBNA1BP2
0	1.88848	0.8	0.366	0	Epithelial	PGRMC1
0	2.47684	0.793	0.359	0	Epithelial	MDK
0	2.11393	0.904	0.47	0	Epithelial	C1QBP
0	3.49847	0.523	0.089	0	Epithelial	CDC42EP4
0	2.25441	0.626	0.192	0	Epithelial	CYP51A1
0	2.00675	0.865	0.432	0	Epithelial	PHB
0	1.81457	0.919	0.487	0	Epithelial	SNRPE
0	2.16035	0.665	0.233	0	Epithelial	BRIX1
0	2.27572	0.806	0.374	0	Epithelial	FBL
0	1.83647	0.874	0.442	0	Epithelial	HEBP2
0	4.13727	0.668	0.237	0	Epithelial	DAPL1
0	2.09989	0.609	0.178	0	Epithelial	ARMC10
0	2.93016	0.516	0.085	0	Epithelial	FZD6
0	2.00246	0.794	0.365	0	Epithelial	NDUFS4
0	1.9368	0.801	0.372	0	Epithelial	MRPS7
0	2.07636	0.641	0.212	0	Epithelial	MRPL38
0	2.08614	0.728	0.299	0	Epithelial	CLSTN1
0	2.27422	0.576	0.147	0	Epithelial	NOB1
0	2.48473	0.587	0.158	0	Epithelial	SREBF1
0	1.71931	0.884	0.456	0	Epithelial	PDAP1
0	1.74013	0.827	0.399	0	Epithelial	ECHS1
0	1.75047	0.775	0.348	0	Epithelial	GLRX3
0	2.47782	0.616	0.189	0	Epithelial	MRPS17
0	2.54221	0.715	0.288	0	Epithelial	SQLE
0	1.98039	0.755	0.328	0	Epithelial	MRPS26
0	2.62338	0.572	0.145	0	Epithelial	DHRS3
0	1.93943	0.689	0.262	0	Epithelial	MRPL15
0	2.19971	0.642	0.216	0	Epithelial	RUVBL1
0	1.94552	0.64	0.214	0	Epithelial	MRPS22
0	1.81289	0.662	0.236	0	Epithelial	HDDC2
0	3.88321	0.458	0.032	0	Epithelial	PPP1R16A
0	2.50799	0.675	0.249	0	Epithelial	GCSH
0	1.86769	0.852	0.426	0	Epithelial	LSM5
0	3.54476	0.737	0.312	0	Epithelial	HMGCS1
0	2.31722	0.785	0.361	0	Epithelial	RAP2B
0	3.97398	0.454	0.03	0	Epithelial	BDH1
0	2.07473	0.805	0.381	0	Epithelial	NDUFV1
0	1.95813	0.872	0.448	0	Epithelial	MDH1
0	1.91828	0.838	0.414	0	Epithelial	PUF60
0	2.53704	0.577	0.153	0	Epithelial	CMSS1
0	3.17645	0.577	0.153	0	Epithelial	ALDH1A1
0	2.39022	0.574	0.15	0	Epithelial	BICD2
0	2.09891	0.819	0.395	0	Epithelial	DCXR
0	4.27167	0.669	0.246	0	Epithelial	ALDH3A1
0	1.69836	0.731	0.308	0	Epithelial	METTL5
0	1.81629	0.796	0.374	0	Epithelial	DPY30
0	2.03825	0.653	0.231	0	Epithelial	KLF3
0	1.87536	0.705	0.283	0	Epithelial	PCBD1
0	2.55513	0.573	0.151	0	Epithelial	LRRC8A
0	1.78136	0.81	0.389	0	Epithelial	MRPS15
0	2.10925	0.638	0.217	0	Epithelial	BZW2
0	3.24178	0.52	0.099	0	Epithelial	PTN
0	3.89579	0.463	0.042	0	Epithelial	CDKN2B
0	2.81205	0.525	0.104	0	Epithelial	TRAP1
0	1.78298	0.881	0.46	0	Epithelial	U2SURP
0	2.3667	0.585	0.164	0	Epithelial	DERA
0	2.6504	0.538	0.118	0	Epithelial	B3GNT5
0	1.74455	0.778	0.358	0	Epithelial	LYPLA1
0	1.97048	0.654	0.234	0	Epithelial	EMC2
0	2.14712	0.769	0.349	0	Epithelial	MRPL11
0	1.7706	0.761	0.341	0	Epithelial	KCMF1
0	2.61634	0.761	0.341	0	Epithelial	GLTP
0	2.33308	0.595	0.175	0	Epithelial	NDFIP2
0	2.29271	0.792	0.373	0	Epithelial	MRPS12
0	1.91815	0.757	0.338	0	Epithelial	HDAC1
0	1.98395	0.622	0.203	0	Epithelial	POP7
0	1.9623	0.658	0.24	0	Epithelial	TRMT10C
0	2.46479	0.653	0.235	0	Epithelial	LTBR
0	1.8035	0.93	0.512	0	Epithelial	POLR1D
0	1.75734	0.826	0.408	0	Epithelial	CNIH4
0	1.6687	0.755	0.337	0	Epithelial	COPS5
0	1.77746	0.817	0.399	0	Epithelial	ADH5
0	1.68031	0.797	0.38	0	Epithelial	SDHC
0	1.98319	0.9	0.483	0	Epithelial	BANF1
0	3.80569	0.468	0.051	0	Epithelial	NOL3
0	1.7335	0.75	0.333	0	Epithelial	CPNE3
0	4.15282	0.446	0.029	0	Epithelial	CYP2S1
0	1.75952	0.746	0.329	0	Epithelial	MRPL40
0	2.19029	0.581	0.164	0	Epithelial	MTX2
0	2.13296	0.953	0.536	0	Epithelial	PRDX2
0	1.77862	0.909	0.493	0	Epithelial	PSMD7
0	1.66537	0.676	0.26	0	Epithelial	PRELID3B
0	2.81663	0.504	0.088	0	Epithelial	NR2F6
0	2.07561	0.903	0.487	0	Epithelial	CHCHD10
0	2.05273	0.967	0.551	0	Epithelial	RNF7
0	1.97217	0.82	0.404	0	Epithelial	DNAJB11
0	2.07224	0.965	0.549	0	Epithelial	PPP1R14B
0	5.9311	0.422	0.007	0	Epithelial	TFAP2A
0	2.31963	0.572	0.157	0	Epithelial	PAICS
0	1.66567	0.903	0.489	0	Epithelial	RAB7A
0	2.50202	0.903	0.489	0	Epithelial	CCT6A
0	1.8305	0.645	0.231	0	Epithelial	MRPS23
0	5.61578	0.422	0.008	0	Epithelial	ALG1L
0	1.81205	0.852	0.438	0	Epithelial	FXR1
0	1.69028	0.756	0.342	0	Epithelial	MPLKIP
0	1.89079	0.745	0.331	0	Epithelial	MRPL4
0	1.70024	0.814	0.4	0	Epithelial	ERGIC3
0	2.67316	0.526	0.113	0	Epithelial	NMB
0	1.83362	0.666	0.253	0	Epithelial	RNF126
0	2.32813	0.68	0.267	0	Epithelial	TOMM40
0	1.76578	0.748	0.335	0	Epithelial	UBE2V2
0	1.93416	0.717	0.304	0	Epithelial	DCAF13
0	2.28821	0.857	0.444	0	Epithelial	PHB2
0	2.13243	0.647	0.235	0	Epithelial	DCTPP1
0	2.03145	0.713	0.301	0	Epithelial	COA6
0	4.52132	0.437	0.025	0	Epithelial	SOWAHC
0	1.9612	0.868	0.456	0	Epithelial	MLF2
0	1.97846	0.755	0.344	0	Epithelial	COA4
0	1.70111	0.883	0.472	0	Epithelial	TMEM123
0	1.92838	0.608	0.197	0	Epithelial	MRPS18B
0	1.54938	0.846	0.435	0	Epithelial	EIF4H
0	1.70905	0.856	0.445	0	Epithelial	PSMB7
0	1.91364	0.732	0.321	0	Epithelial	SLC25A39
0	2.12651	0.574	0.163	0	Epithelial	AIG1
0	1.72837	0.649	0.239	0	Epithelial	PDLIM4
0	1.87148	0.92	0.51	0	Epithelial	PSMA6
0	2.33445	0.558	0.148	0	Epithelial	TRAF7
0	2.26679	0.55	0.14	0	Epithelial	GSS
0	1.89612	0.6	0.19	0	Epithelial	UBAC1
0	1.9294	0.822	0.412	0	Epithelial	LSM4
0	2.75243	0.567	0.157	0	Epithelial	SCD
0	1.88728	0.773	0.364	0	Epithelial	EIF3B
0	2.59477	0.52	0.111	0	Epithelial	STARD10
0	1.77724	0.923	0.514	0	Epithelial	NDUFAB1
0	4.88355	0.445	0.036	0	Epithelial	HAS3
0	1.87766	0.633	0.224	0	Epithelial	GID8
0	5.26768	0.42	0.011	0	Epithelial	TRIM7
0	4.10343	0.583	0.174	0	Epithelial	CLDN4
0	2.1774	0.711	0.302	0	Epithelial	FDFT1
0	2.20184	0.606	0.197	0	Epithelial	CSRP2
0	1.82565	0.663	0.255	0	Epithelial	ZNF593
0	2.55454	0.519	0.111	0	Epithelial	EXOSC4
0	1.81214	0.905	0.497	0	Epithelial	TUFM
0	1.74215	0.688	0.28	0	Epithelial	WDR45B
0	2.29321	0.56	0.153	0	Epithelial	EIF2B5
0	2.25936	0.613	0.206	0	Epithelial	TMX2
0	2.43825	0.641	0.234	0	Epithelial	NUDT14
0	1.74305	0.824	0.417	0	Epithelial	ACP1
0	2.17371	0.869	0.462	0	Epithelial	PDCD5
0	1.3967	0.912	0.506	0	Epithelial	PSMA2
0	1.72194	0.905	0.499	0	Epithelial	BCAP31
0	3.39688	0.673	0.267	0	Epithelial	PTGR1
0	3.81184	0.525	0.119	0	Epithelial	AHNAK2
0	2.36455	0.53	0.124	0	Epithelial	GOT2
0	3.6313	0.467	0.061	0	Epithelial	ITGA3
0	2.0234	0.588	0.182	0	Epithelial	DCUN1D1
0	2.54936	0.672	0.267	0	Epithelial	PHLDA3
0	1.96743	0.885	0.48	0	Epithelial	CCT4
0	1.93861	0.683	0.278	0	Epithelial	RNF168
0	1.76702	0.66	0.255	0	Epithelial	AP1S1
0	2.15626	0.623	0.218	0	Epithelial	DKC1
0	1.85452	0.646	0.241	0	Epithelial	ADIRF
0	1.89545	0.674	0.269	0	Epithelial	VPS25
0	3.25171	0.482	0.077	0	Epithelial	EFNB1
0	1.73863	0.828	0.423	0	Epithelial	PSMD11
0	2.14629	0.565	0.16	0	Epithelial	PCYT1A
0	2.61223	0.557	0.153	0	Epithelial	EPHX1
0	1.78314	0.664	0.26	0	Epithelial	MRPS10
0	2.48203	0.502	0.098	0	Epithelial	TSPAN13
0	1.88128	0.715	0.311	0	Epithelial	RSRC1
0	5.15224	0.414	0.01	0	Epithelial	F12
0	1.8588	0.584	0.18	0	Epithelial	PLEKHA1
0	2.90814	0.552	0.149	0	Epithelial	SERINC2
0	3.14832	0.768	0.365	0	Epithelial	DST
0	3.69156	0.782	0.379	0	Epithelial	MRPL21
0	2.42258	0.52	0.117	0	Epithelial	ADK
0	1.82541	0.833	0.43	0	Epithelial	TOMM22
0	2.22051	0.57	0.167	0	Epithelial	CMAS
0	1.92789	0.796	0.394	0	Epithelial	UQCRC1
0	1.70599	0.669	0.267	0	Epithelial	COMMD2
0	2.1618	0.975	0.573	0	Epithelial	YBX3
0	1.56403	0.886	0.484	0	Epithelial	PSMC5
0	1.64915	0.931	0.529	0	Epithelial	EIF2S2
0	1.67779	0.688	0.286	0	Epithelial	NGRN
0	1.9661	0.836	0.434	0	Epithelial	TIMM13
0	2.27642	0.539	0.138	0	Epithelial	NTPCR
0	1.93553	0.652	0.251	0	Epithelial	NUDT21
0	4.2733	0.423	0.022	0	Epithelial	KIAA1522
0	1.55467	0.83	0.429	0	Epithelial	C1orf43
0	5.62626	0.41	0.009	0	Epithelial	FGFR3
0	2.05456	0.584	0.183	0	Epithelial	CYHR1
0	1.753	0.73	0.329	0	Epithelial	NDUFA8
0	2.90485	0.483	0.082	0	Epithelial	FASN
0	1.90769	0.84	0.439	0	Epithelial	PRMT1
0	2.44996	0.571	0.17	0	Epithelial	MRPS35
0	1.78129	0.899	0.499	0	Epithelial	CCT3
0	2.00992	0.762	0.362	0	Epithelial	ADI1
0	2.6935	0.487	0.087	0	Epithelial	PEX13
0	1.86591	0.658	0.258	0	Epithelial	IMPDH2
0	1.78562	0.753	0.353	0	Epithelial	SLC25A36
0	1.64871	0.629	0.229	0	Epithelial	MGST2
0	2.12685	0.782	0.382	0	Epithelial	EIF4EBP1
0	3.11615	0.543	0.143	0	Epithelial	FADD
0	1.68933	0.784	0.384	0	Epithelial	BRD7
0	1.55421	0.758	0.358	0	Epithelial	NDUFA7
0	1.91904	0.582	0.182	0	Epithelial	NAE1
0	1.72939	0.751	0.352	0	Epithelial	SUCLG1
0	2.61181	0.559	0.16	0	Epithelial	MSMO1
0	1.83285	0.62	0.221	0	Epithelial	ZDHHC12
0	3.63309	0.447	0.048	0	Epithelial	ITPKC
0	2.47117	0.527	0.128	0	Epithelial	C19orf48
0	2.18766	0.691	0.292	0	Epithelial	KLF4
0	3.00033	0.739	0.34	0	Epithelial	ID1
0	1.803	0.864	0.465	0	Epithelial	ADRM1
0	1.23737	0.872	0.474	0	Epithelial	TRAPPC5
0	1.54489	0.82	0.422	0	Epithelial	PSMD4
0	4.31775	0.42	0.022	0	Epithelial	ARHGEF5
0	2.00223	0.574	0.176	0	Epithelial	TRAF4
0	2.75199	0.747	0.35	0	Epithelial	HES1
0	2.02887	0.873	0.476	0	Epithelial	CLTB
0	1.82342	0.647	0.25	0	Epithelial	AGPAT2
0	2.59233	0.484	0.087	0	Epithelial	COQ9
0	1.7675	0.792	0.395	0	Epithelial	NT5C
0	1.67579	0.82	0.423	0	Epithelial	TBL1XR1
0	1.66434	0.737	0.34	0	Epithelial	PFDN4
0	1.52664	0.784	0.388	0	Epithelial	S100A13
0	1.81608	0.789	0.393	0	Epithelial	ACAP2
0	2.31572	0.531	0.135	0	Epithelial	EBAG9
0	1.92247	0.572	0.176	0	Epithelial	EXOSC7
0	1.52929	0.819	0.423	0	Epithelial	GTF2I
0	4.70601	0.413	0.017	0	Epithelial	MAOA
0	1.90282	0.601	0.206	0	Epithelial	MTX1
0	3.70443	0.426	0.031	0	Epithelial	BEX2
0	2.1264	0.561	0.166	0	Epithelial	SWI5
0	2.62635	0.492	0.097	0	Epithelial	MSRB1
0	1.7444	0.767	0.372	0	Epithelial	MIEN1
0	1.86069	0.608	0.213	0	Epithelial	TSEN34
0	2.24776	0.529	0.134	0	Epithelial	YDJC
0	1.6367	0.771	0.376	0	Epithelial	TXN2
0	2.16579	0.552	0.157	0	Epithelial	PSMG1
0	3.43765	0.7	0.305	0	Epithelial	GSTM3
0	1.74288	0.716	0.321	0	Epithelial	GLO1
0	1.80768	0.595	0.2	0	Epithelial	MALSU1
0	2.07335	0.571	0.176	0	Epithelial	COQ4
0	1.5919	0.826	0.431	0	Epithelial	CDK2AP1
0	1.29744	0.852	0.457	0	Epithelial	UBE2V1
0	3.19949	0.437	0.043	0	Epithelial	BCL11A
0	2.48717	0.518	0.124	0	Epithelial	MTSS1
0	2.87527	0.466	0.072	0	Epithelial	MMAB
0	1.90729	0.673	0.279	0	Epithelial	SLC1A5
0	2.38092	0.509	0.116	0	Epithelial	MRPS18A
0	2.85227	0.499	0.106	0	Epithelial	TUSC3
0	1.6041	0.761	0.368	0	Epithelial	SDHD
0	2.11191	0.549	0.156	0	Epithelial	C20orf27
0	1.78818	0.708	0.315	0	Epithelial	AK2
0	2.05023	0.589	0.196	0	Epithelial	WDR43
0	2.24485	0.569	0.176	0	Epithelial	SLC25A1
0	1.85612	0.889	0.497	0	Epithelial	ATP1A1
0	3.05489	0.774	0.382	0	Epithelial	NDRG1
0	5.33637	0.402	0.01	0	Epithelial	FAM83H
0	2.93107	0.448	0.056	0	Epithelial	FDXR
0	1.56632	0.707	0.315	0	Epithelial	BAD
0	1.81377	0.591	0.199	0	Epithelial	NSFL1C
0	1.93895	0.894	0.503	0	Epithelial	WASF2
0	1.92125	0.616	0.225	0	Epithelial	FAM136A
0	4.13017	0.444	0.053	0	Epithelial	FST
0	1.79735	0.668	0.277	0	Epithelial	MRPS33
0	4.46244	0.423	0.032	0	Epithelial	NPW
0	2.47054	0.515	0.124	0	Epithelial	RUVBL2
0	2.01189	0.91	0.519	0	Epithelial	RANBP1
0	1.9644	0.825	0.434	0	Epithelial	RAB10
0	1.81908	0.627	0.237	0	Epithelial	SRPRB
0	2.16207	0.53	0.14	0	Epithelial	DVL3
0	2.13097	0.914	0.524	0	Epithelial	MRPL51
0	1.35048	0.774	0.385	0	Epithelial	THOC7
0	1.64631	0.609	0.22	0	Epithelial	CCNC
0	3.65561	0.466	0.077	0	Epithelial	DHCR7
0	1.74034	0.67	0.281	0	Epithelial	DCUN1D5
0	5.69243	0.397	0.008	0	Epithelial	IRX3
0	3.45325	0.44	0.051	0	Epithelial	TRIM16
0	1.77666	0.658	0.269	0	Epithelial	PSMD3
0	3.698	0.452	0.063	0	Epithelial	ARL4D
0	1.72863	0.694	0.305	0	Epithelial	MTCH2
0	1.60102	0.831	0.442	0	Epithelial	PSMC1
0	1.4773	0.803	0.415	0	Epithelial	ALKBH7
0	1.65459	0.908	0.52	0	Epithelial	PSMB2
0	2.05287	0.955	0.567	0	Epithelial	NDUFS6
0	1.86028	0.639	0.251	0	Epithelial	HACD3
0	1.42391	0.743	0.355	0	Epithelial	SYNGR2
0	3.77354	0.855	0.467	0	Epithelial	S100A9
0	1.46417	0.833	0.445	0	Epithelial	RBM4
0	3.0014	0.471	0.083	0	Epithelial	EXOSC5
0	1.5414	0.811	0.424	0	Epithelial	SYNCRIP
0	1.44708	0.811	0.424	0	Epithelial	UQCRC2
0	1.57475	0.793	0.406	0	Epithelial	NDUFS2
0	2.17803	0.535	0.148	0	Epithelial	HLTF
0	1.59374	0.665	0.278	0	Epithelial	NELFE
0	6.33333	0.973	0.064	0	Myeloid	TYROBP
0	6.77874	0.953	0.052	0	Myeloid	FCER1G
0	8.11785	0.915	0.025	0	Myeloid	AIF1
0	9.09202	0.914	0.028	0	Myeloid	LYZ
0	7.83702	0.815	0.037	0	Myeloid	CD14
0	6.18326	0.821	0.053	0	Myeloid	BCL2A1
0	5.02294	0.829	0.064	0	Myeloid	C15orf48
0	8.49494	0.773	0.01	0	Myeloid	FCGR2A
0	4.97905	0.93	0.177	0	Myeloid	CTSS
0	8.36273	0.76	0.008	0	Myeloid	SERPINA1
0	6.79577	0.767	0.017	0	Myeloid	LST1
0	8.12117	0.758	0.008	0	Myeloid	CYBB
0	9.53336	0.751	0.005	0	Myeloid	MS4A7
0	7.01737	0.756	0.012	0	Myeloid	SPI1
0	6.111	0.763	0.036	0	Myeloid	PLEK
0	9.36621	0.711	0.005	0	Myeloid	MS4A6A
0	4.72639	0.885	0.186	0	Myeloid	HLA-DQB1
0	3.65297	0.843	0.156	0	Myeloid	ITGB2
0	3.77433	0.935	0.254	0	Myeloid	LAPTM5
0	5.73768	0.749	0.073	0	Myeloid	GPR183
0	6.42285	0.69	0.021	0	Myeloid	CD86
0	6.10416	0.892	0.231	0	Myeloid	IFI30
0	7.18091	0.66	0.014	0	Myeloid	FCGR3A
0	3.6414	0.834	0.193	0	Myeloid	HLA-DMA
0	7.61989	0.724	0.084	0	Myeloid	IL1B
0	4.9461	0.771	0.137	0	Myeloid	HLA-DQA1
0	5.38768	0.665	0.034	0	Myeloid	TNFSF13B
0	7.97076	0.639	0.009	0	Myeloid	C5AR1
0	4.33486	0.778	0.149	0	Myeloid	CD83
0	5.84812	0.656	0.028	0	Myeloid	FGL2
0	7.8262	0.63	0.008	0	Myeloid	IGSF6
0	2.59813	0.821	0.202	0	Myeloid	CD53
0	2.39692	0.861	0.243	0	Myeloid	LCP1
0	7.66796	0.613	0.007	0	Myeloid	MNDA
0	3.83458	0.703	0.102	0	Myeloid	TMEM176B
0	5.65445	0.616	0.018	0	Myeloid	C1orf162
0	4.35378	0.657	0.069	0	Myeloid	HLA-DMB
0	9.14991	0.588	0.002	0	Myeloid	LILRB4
0	7.33741	0.649	0.064	0	Myeloid	G0S2
0	5.30553	0.613	0.029	0	Myeloid	CLEC7A
0	4.35643	0.971	0.39	0	Myeloid	HLA-DPA1
0	4.25375	0.94	0.36	0	Myeloid	HLA-DPB1
0	4.00475	0.785	0.208	0	Myeloid	CD68
0	5.05408	0.607	0.036	0	Myeloid	NCF2
0	5.72485	0.667	0.102	0	Myeloid	CCL3
0	2.64205	0.769	0.217	0	Myeloid	ZEB2
0	4.30917	0.622	0.07	0	Myeloid	GK
0	6.29237	0.577	0.026	0	Myeloid	SLC11A1
0	3.79367	0.897	0.348	0	Myeloid	PLAUR
0	5.90127	0.584	0.035	0	Myeloid	CPVL
0	6.5382	0.557	0.01	0	Myeloid	LAIR1
0	8.93058	0.548	0.002	0	Myeloid	CSF1R
0	3.17295	0.737	0.192	0	Myeloid	SLC2A3
0	4.9803	0.995	0.451	0	Myeloid	HLA-DRA
0	3.17419	0.984	0.441	0	Myeloid	SRGN
0	4.05691	0.988	0.449	0	Myeloid	HLA-DRB1
0	9.18669	0.54	0.003	0	Myeloid	MS4A4A
0	2.77204	0.721	0.187	0	Myeloid	TNFRSF1B
0	6.33316	0.548	0.015	0	Myeloid	SLC7A7
0	5.01011	0.726	0.198	0	Myeloid	CTSL
0	3.16568	0.681	0.156	0	Myeloid	LYN
0	9.5661	0.538	0.015	0	Myeloid	C1QA
0	8.73655	0.519	0.002	0	Myeloid	FPR1
0	3.64987	0.603	0.087	0	Myeloid	TMEM176A
0	9.00014	0.519	0.004	0	Myeloid	OLR1
0	9.35482	0.515	0.002	0	Myeloid	CD163
0	4.11576	0.989	0.478	0	Myeloid	CD74
0	6.66648	0.518	0.009	0	Myeloid	ITGAX
0	3.25802	0.678	0.175	0	Myeloid	CXCL16
0	9.62215	0.514	0.016	0	Myeloid	C1QB
0	1.6843	0.77	0.272	0	Myeloid	HCST
0	9.06564	0.496	0.002	0	Myeloid	LILRB2
0	9.49226	0.501	0.008	0	Myeloid	C1QC
0	2.26969	0.728	0.237	0	Myeloid	SAMSN1
0	2.6128	0.691	0.2	0	Myeloid	ICAM1
0	3.33786	0.56	0.074	0	Myeloid	FERMT3
0	8.00779	0.49	0.004	0	Myeloid	PILRA
0	9.44882	0.487	0.001	0	Myeloid	FPR3
0	8.67973	0.487	0.002	0	Myeloid	MPEG1
0	3.04408	0.661	0.182	0	Myeloid	RNF130
0	2.44447	0.617	0.139	0	Myeloid	GPSM3
0	5.98544	0.5	0.022	0	Myeloid	IL4I1
0	7.99801	0.479	0.003	0	Myeloid	RNASE6
0	2.87845	0.61	0.134	0	Myeloid	SAMHD1
0	5.03763	0.537	0.063	0	Myeloid	PTGS2
0	2.87864	0.825	0.352	0	Myeloid	CTSH
0	3.15489	0.56	0.088	0	Myeloid	LCP2
0	9.09077	0.475	0.003	0	Myeloid	PLA2G7
0	3.12497	0.731	0.261	0	Myeloid	SERPINB9
0	2.94873	0.594	0.124	0	Myeloid	ARRB2
0	4.69125	0.498	0.029	0	Myeloid	THEMIS2
0	1.62436	0.728	0.261	0	Myeloid	GMFG
0	5.24379	0.751	0.288	0	Myeloid	CXCL8
0	2.04058	0.693	0.23	0	Myeloid	TGFBI
0	5.99161	0.512	0.05	0	Myeloid	EREG
0	3.33919	0.562	0.101	0	Myeloid	STX11
0	2.32795	0.637	0.177	0	Myeloid	CD48
0	7.04697	0.467	0.007	0	Myeloid	FCGR2B
0	3.0016	0.695	0.235	0	Myeloid	BASP1
0	3.86644	0.562	0.106	0	Myeloid	IL1RN
0	4.06279	0.487	0.035	0	Myeloid	CD4
0	5.39235	0.469	0.019	0	Myeloid	TREM1
0	3.02629	0.806	0.358	0	Myeloid	ASAH1
0	5.85291	0.458	0.013	0	Myeloid	C3AR1
0	2.34838	0.654	0.213	0	Myeloid	UCP2
0	3.77082	0.506	0.066	0	Myeloid	EMILIN2
0	2.1399	0.594	0.156	0	Myeloid	HCLS1
0	2.79778	0.814	0.376	0	Myeloid	FCGRT
0	2.52107	0.653	0.216	0	Myeloid	RAB31
0	3.30902	0.527	0.094	0	Myeloid	SIRPA
0	2.33632	0.613	0.18	0	Myeloid	GLRX
0	3.90495	0.505	0.072	0	Myeloid	SLC43A2
0	5.50953	0.451	0.019	0	Myeloid	RASSF4
0	1.71612	0.69	0.258	0	Myeloid	TIMP2
0	4.65965	0.46	0.031	0	Myeloid	HCK
0	2.83608	0.566	0.139	0	Myeloid	LY96
0	3.2849	0.559	0.133	0	Myeloid	SNX10
0	2.72005	0.557	0.131	0	Myeloid	LGALS9
0	3.85899	0.627	0.201	0	Myeloid	CXCL2
0	3.1333	0.534	0.109	0	Myeloid	RASGEF1B
0	4.77424	0.443	0.019	0	Myeloid	IRF8
0	2.88812	0.54	0.119	0	Myeloid	ARHGAP18
0	4.4546	0.455	0.035	0	Myeloid	HNMT
0	8.49051	0.421	0.002	0	Myeloid	CSF2RA
0	4.11822	0.466	0.048	0	Myeloid	MPP1
0	4.8618	0.454	0.036	0	Myeloid	TNFSF13
0	2.70089	0.6	0.183	0	Myeloid	ATP6V1B2
0	2.82808	0.796	0.38	0	Myeloid	NINJ1
0	9.65179	0.416	0.001	0	Myeloid	FCGR1A
0	2.42517	0.627	0.214	0	Myeloid	DSE
0	4.5252	0.452	0.039	0	Myeloid	DMXL2
0	2.67065	0.546	0.138	0	Myeloid	PMP22
0	5.96133	0.414	0.006	0	Myeloid	LY86
0	1.44078	0.822	0.414	0	Myeloid	ARHGDIB
0	5.8911	0.416	0.009	0	Myeloid	ADGRE2
0	2.60642	0.564	0.157	0	Myeloid	PDE4B
0	2.36848	0.534	0.129	0	Myeloid	GLIPR2
0	3.86512	0.443	0.039	0	Myeloid	EPB41L3
0	2.80914	0.512	0.109	0	Myeloid	KCTD12
0	6.00607	0.419	0.018	0	Myeloid	SLC16A10
0	2.0515	0.584	0.184	0	Myeloid	CCDC88A
0	2.23768	0.549	0.15	0	Myeloid	KYNU
0	1.84403	0.881	0.482	0	Myeloid	EMP3
0	7.53945	0.403	0.006	0	Myeloid	MSR1
0	3.25859	0.934	0.537	0	Myeloid	CTSZ
0	2.22635	0.632	0.236	0	Myeloid	TPP1
0	4.98667	0.414	0.019	0	Myeloid	SLC8A1
0	8.62093	0.397	0.003	0	Myeloid	MRC1
0	2.27768	0.582	0.188	0	Myeloid	PTPRE
0	2.53027	0.678	0.285	0	Myeloid	RGS2
0	2.49913	0.481	0.089	0	Myeloid	HAVCR2
0	4.10309	0.422	0.031	0	Myeloid	PIK3AP1
0	3.41326	0.476	0.085	0	Myeloid	HMOX1
0	3.32774	0.475	0.087	0	Myeloid	SLC15A3
0	2.85762	0.56	0.173	0	Myeloid	PLIN2
0	2.28887	0.585	0.199	0	Myeloid	PLEKHO1
0	2.30061	0.696	0.31	0	Myeloid	NR4A2
0	7.07396	0.389	0.004	0	Myeloid	LILRB3
0	2.3812	0.895	0.511	0	Myeloid	CAPG
0	9.39268	0.387	0.003	0	Myeloid	SDS
0	1.54488	0.59	0.206	0	Myeloid	CD37
0	6.1734	0.391	0.007	0	Myeloid	LILRB1
0	4.68356	0.412	0.028	0	Myeloid	TLR2
0	4.78567	0.423	0.04	0	Myeloid	LUCAT1
0	2.97884	0.455	0.073	0	Myeloid	MYO1G
0	2.65331	0.478	0.096	0	Myeloid	IL10RA
0	4.8058	0.411	0.029	0	Myeloid	ANPEP
0	6.07423	0.401	0.021	0	Myeloid	MMP9
0	4.82896	0.522	0.143	0	Myeloid	CXCL3
0	4.69789	0.404	0.027	0	Myeloid	PHACTR1
0	8.06844	0.381	0.004	0	Myeloid	AQP9
0	9.33989	0.379	0.002	0	Myeloid	CD300E
0	4.2425	0.407	0.033	0	Myeloid	STAB1
0	2.08306	0.654	0.282	0	Myeloid	MXD1
0	2.48769	0.512	0.141	0	Myeloid	PLXDC2
0	8.16099	0.374	0.003	0	Myeloid	CLEC4E
0	2.26695	0.504	0.133	0	Myeloid	IGFLR1
0	4.49084	0.396	0.026	0	Myeloid	TBXAS1
0	5.33798	0.381	0.011	0	Myeloid	CD300A
0	1.80714	0.68	0.311	0	Myeloid	RGS1
0	2.80367	0.535	0.166	0	Myeloid	ABCA1
0	2.65157	0.443	0.074	0	Myeloid	NCKAP1L
0	2.65815	0.503	0.136	0	Myeloid	GNS
0	2.33002	0.584	0.217	0	Myeloid	ALOX5AP
0	4.01226	0.413	0.047	0	Myeloid	RAB20
0	1.88056	0.917	0.551	0	Myeloid	COTL1
0	2.7117	0.494	0.129	0	Myeloid	AP1S2
0	2.23309	0.48	0.117	0	Myeloid	EVI2B
0	5.22121	0.377	0.017	0	Myeloid	ADAP2
0	3.40473	0.449	0.09	0	Myeloid	NR4A3
0	1.59398	0.818	0.459	0	Myeloid	METRNL
0	1.87986	0.4	0.042	0	Myeloid	CD93
0	7.47846	0.361	0.005	0	Myeloid	NLRP3
0	3.56876	0.378	0.029	0	Myeloid	LAT2
0	8.90683	0.35	0.001	0	Myeloid	LRRC25
0	6.36148	0.429	0.08	0	Myeloid	APOC1
0	2.80436	0.443	0.095	0	Myeloid	DAB2
0	6.0393	0.361	0.013	0	Myeloid	FBP1
0	1.91186	0.67	0.323	0	Myeloid	RHOG
0	2.96258	0.433	0.086	0	Myeloid	SLC31A2
0	4.91511	0.358	0.011	0	Myeloid	ALOX5
0	9.40636	0.348	0.002	0	Myeloid	LGALS2
0	9.51811	0.346	0.001	0	Myeloid	VSIG4
0	1.05747	0.625	0.28	0	Myeloid	CORO1A
0	2.20003	0.804	0.46	0	Myeloid	RNASET2
0	2.05739	0.545	0.201	0	Myeloid	TCIRG1
0	1.41446	0.988	0.644	0	Myeloid	LGALS1
0	1.39294	0.722	0.38	0	Myeloid	CREM
0	3.05669	0.451	0.11	0	Myeloid	FNIP2
0	1.79334	0.742	0.401	0	Myeloid	SLC16A3
0	3.15057	0.532	0.192	0	Myeloid	ACP5
0	2.37073	0.957	0.617	0	Myeloid	NPC2
0	6.93819	0.343	0.004	0	Myeloid	TFEC
0	3.23556	0.45	0.111	0	Myeloid	OTUD1
0	2.2111	0.52	0.181	0	Myeloid	EPSTI1
0	1.70252	0.492	0.155	0	Myeloid	FMNL1
0	9.34885	0.336	0.001	0	Myeloid	CLEC5A
0	7.48535	0.48	0.145	0	Myeloid	SPP1
0	6.28555	0.338	0.005	0	Myeloid	SLAMF8
0	7.15441	0.337	0.004	0	Myeloid	SLCO2B1
0	2.81653	0.861	0.528	0	Myeloid	TIMP1
0	3.43222	0.601	0.272	0	Myeloid	LGMN
0	6.9693	0.332	0.004	0	Myeloid	CLEC4A
0	2.59183	0.494	0.166	0	Myeloid	ZFYVE16
0	3.35594	0.378	0.051	0	Myeloid	ADAM8
0	2.12287	0.601	0.274	0	Myeloid	RILPL2
0	1.84394	0.558	0.233	0	Myeloid	LSP1
0	2.27526	0.467	0.142	0	Myeloid	PTPN6
0	3.14211	0.426	0.103	0	Myeloid	DRAM1
0	1.53519	0.747	0.426	0	Myeloid	SH3BGRL
0	8.06976	0.324	0.003	0	Myeloid	GPR84
0	3.21987	0.623	0.302	0	Myeloid	CCL4
0	2.02287	0.519	0.199	0	Myeloid	ZNF331
0	10.7106	0.32	0.001	0	Myeloid	FCN1
0	2.10281	0.476	0.157	0	Myeloid	LACTB
0	1.93934	0.617	0.299	0	Myeloid	CARD16
0	4.56456	0.335	0.018	0	Myeloid	CCR1
0	2.79721	0.383	0.067	0	Myeloid	CD84
0	6.1982	0.327	0.011	0	Myeloid	TREM2
0	1.70755	0.891	0.576	0	Myeloid	EFHD2
0	5.03653	0.332	0.017	0	Myeloid	CCRL2
0	1.90492	0.627	0.313	0	Myeloid	MGAT1
0	2.28815	0.495	0.181	0	Myeloid	PFKFB3
0	3.20086	0.362	0.048	0	Myeloid	SH2B3
0	9.65911	0.315	0.001	0	Myeloid	LILRA5
0	3.8759	0.428	0.115	0	Myeloid	CCL4L2
0	1.93612	0.674	0.362	0	Myeloid	LAP3
0	2.04116	0.486	0.174	0	Myeloid	RBM47
0	1.84571	0.754	0.442	0	Myeloid	RGS10
0	2.58738	0.452	0.141	0	Myeloid	GCA
0	2.46266	0.385	0.074	0	Myeloid	MYO1F
0	2.43047	0.451	0.14	0	Myeloid	MAN2B1
0	2.14896	0.527	0.217	0	Myeloid	NABP1
0	2.70084	0.399	0.09	0	Myeloid	SLC43A3
0	5.20463	0.317	0.011	0	Myeloid	FGR
0	3.46798	0.358	0.052	0	Myeloid	IRAK3
0	5.41272	0.321	0.016	0	Myeloid	OSM
0	1.9421	0.82	0.515	0	Myeloid	GRB2
0	3.1713	0.347	0.043	0	Myeloid	CYTH4
0	1.48146	0.865	0.561	0	Myeloid	SERPINB1
0	2.89981	0.377	0.074	0	Myeloid	CD302
0	3.12156	0.418	0.116	0	Myeloid	ACSL1
0	1.95569	0.997	0.697	0	Myeloid	VIM
0	2.33781	0.907	0.608	0	Myeloid	LITAF
0	5.92091	0.451	0.152	0	Myeloid	APOE
0	2.462	0.363	0.065	0	Myeloid	DOCK2
0	3.40482	0.353	0.055	0	Myeloid	RNF144B
0	2.14461	0.391	0.094	0	Myeloid	EVI2A
0	2.04668	0.804	0.508	0	Myeloid	CFLAR
0	2.56314	0.374	0.078	0	Myeloid	ST8SIA4
0	3.37703	0.344	0.049	0	Myeloid	PTAFR
0	1.95711	0.536	0.242	0	Myeloid	GNA13
0	2.3087	0.469	0.176	0	Myeloid	IL7R
0	1.83405	0.771	0.479	0	Myeloid	CMTM6
0	3.60641	0.326	0.034	0	Myeloid	PLXNC1
0	3.05194	0.427	0.139	0	Myeloid	LIPA
0	2.29128	0.363	0.077	0	Myeloid	WAS
0	1.8294	0.402	0.117	0	Myeloid	DOK2
0	1.78273	0.933	0.648	0	Myeloid	GRN
0	1.9173	0.488	0.203	0	Myeloid	PEA15
0	1.74754	0.648	0.364	0	Myeloid	PPT1
0	2.06219	0.492	0.208	0	Myeloid	OGFRL1
0	1.95289	0.418	0.134	0	Myeloid	SH3BP5
0	2.39017	0.443	0.16	0	Myeloid	RIPK2
0	4.88362	0.298	0.015	0	Myeloid	TLR4
0	1.59487	0.662	0.38	0	Myeloid	VEGFA
0	1.76825	0.646	0.364	0	Myeloid	MAFB
0	2.57297	0.433	0.152	0	Myeloid	CD40
0	1.89992	0.814	0.533	0	Myeloid	LIMS1
0	1.93215	0.534	0.255	0	Myeloid	CASP1
0	3.45309	0.313	0.034	0	Myeloid	NCF4
0	1.2425	0.494	0.216	0	Myeloid	WIPF1
0	4.17327	0.349	0.071	0	Myeloid	RNASE1
0	1.76602	0.941	0.663	0	Myeloid	GLUL
0	3.01296	0.341	0.066	0	Myeloid	C9orf72
0	1.99912	0.57	0.295	0	Myeloid	MAP3K8
0	2.80386	0.946	0.671	0	Myeloid	PSAP
0	1.85501	0.537	0.263	0	Myeloid	HEXB
0	1.13265	0.743	0.469	0	Myeloid	BST2
0	3.03786	0.346	0.072	0	Myeloid	LHFPL2
0	1.61215	0.611	0.337	0	Myeloid	GRINA
0	3.37439	0.308	0.035	0	Myeloid	SLAMF7
0	2.27082	0.96	0.687	0	Myeloid	CTSB
0	1.58536	0.783	0.511	0	Myeloid	SOCS3
0	4.68329	0.289	0.017	0	Myeloid	SDSL
0	3.25632	0.312	0.041	0	Myeloid	CPM
0	4.89577	0.295	0.024	0	Myeloid	MMP19
0	2.50186	0.411	0.14	0	Myeloid	ATF5
0	7.36052	0.272	0.002	0	Myeloid	OSCAR
0	1.89249	0.94	0.67	0	Myeloid	S100A4
0	2.14516	0.638	0.369	0	Myeloid	CREG1
0	1.6491	0.414	0.145	0	Myeloid	IQGAP2
0	2.68633	0.351	0.082	0	Myeloid	BMP2K
0	1.8499	0.533	0.265	0	Myeloid	MFSD1
0	2.45773	0.393	0.126	0	Myeloid	NFKBIE
0	1.35008	0.641	0.376	0	Myeloid	IFNGR2
0	2.45106	0.337	0.073	0	Myeloid	LPXN
0	5.46896	0.272	0.009	0	Myeloid	CD80
0	1.3064	0.763	0.5	0	Myeloid	PLSCR1
0	3.08169	0.306	0.043	0	Myeloid	DOCK4
0	5.47972	0.271	0.008	0	Myeloid	ITGAM
0	6.60703	0.266	0.003	0	Myeloid	SIGLEC10
0	2.75546	0.341	0.079	0	Myeloid	IL6R
0	1.93112	0.333	0.071	0	Myeloid	LMO2
0	3.46357	0.346	0.084	0	Myeloid	HLA-DQA2
0	2.58668	0.969	0.708	0	Myeloid	CST3
0	1.89411	0.322	0.062	0	Myeloid	MEF2C
0	1.72112	0.45	0.191	0	Myeloid	RHOQ
0	2.16308	0.57	0.311	0	Myeloid	NFKB1
0	2.16759	0.7	0.442	0	Myeloid	PPIF
0	2.25294	0.382	0.125	0	Myeloid	TET2
0	2.4589	0.403	0.146	0	Myeloid	VCAN
0	2.08832	0.416	0.159	0	Myeloid	GLA
0	1.9902	0.889	0.632	0	Myeloid	CTSC
0	1.47755	0.638	0.382	0	Myeloid	QKI
0	1.85839	0.413	0.158	0	Myeloid	RAPGEF1
0	1.80516	0.348	0.093	0	Myeloid	NRP1
0	1.8472	0.617	0.363	0	Myeloid	KDM6B
0	1.67613	0.814	0.56	0	Myeloid	HIF1A
0	1.71901	0.433	0.18	0	Myeloid	TNFRSF14
0	3.63048	0.287	0.034	0	Myeloid	NAIP
0	2.39055	0.314	0.061	0	Myeloid	PARVG
0	1.81779	0.447	0.195	0	Myeloid	CSRNP1
0	1.94914	0.347	0.095	0	Myeloid	PREX1
0	10.1105	0.253	0.001	0	Myeloid	RETN
0	1.90131	0.398	0.147	0	Myeloid	THBD
0	2.33457	0.38	0.13	0	Myeloid	GPR137B
0	1.91075	0.435	0.186	0	Myeloid	GPCPD1
0	1.93759	0.439	0.191	0	Myeloid	BACH1
0	2.29975	0.314	0.067	0	Myeloid	DOCK10
0	2.22402	0.319	0.072	0	Myeloid	ARHGAP4
0	4.53073	0.273	0.027	0	Myeloid	VMO1
0	1.76938	0.978	0.732	0	Myeloid	TYMP
0	1.68814	0.401	0.156	0	Myeloid	RAB8B
0	1.84377	0.433	0.188	0	Myeloid	MFSD12
0	1.41184	0.385	0.141	0	Myeloid	DOCK8
0	8.34166	0.246	0.002	0	Myeloid	ADAMDEC1
0	1.35555	0.908	0.664	0	Myeloid	GSTO1
0	3.51899	0.305	0.061	0	Myeloid	MIR155HG
0	1.8326	0.413	0.17	0	Myeloid	GNB4
0	1.95073	0.357	0.117	0	Myeloid	BCAT1
0	6.58979	0.242	0.003	0	Myeloid	CSF3R
0	2.38214	0.303	0.064	0	Myeloid	AOAH
0	3.86527	0.271	0.033	0	Myeloid	C2
0	3.21921	0.287	0.049	0	Myeloid	CAMK1
0	3.33478	0.3	0.062	0	Myeloid	SLC39A8
0	3.63937	0.262	0.025	0	Myeloid	CIITA
0	1.54365	0.9	0.664	0	Myeloid	SDCBP
0	2.60367	0.926	0.691	0	Myeloid	NAMPT
0	2.14922	0.321	0.086	0	Myeloid	TAGAP
0	1.85295	0.946	0.712	0	Myeloid	ANXA5
0	8.93612	0.234	0.002	0	Myeloid	MARCO
0	2.29381	0.324	0.093	0	Myeloid	P2RX4
0	2.37812	0.299	0.069	0	Myeloid	PLEKHO2
0	2.97743	0.256	0.027	0	Myeloid	CSF2RB
0	1.53771	0.935	0.707	0	Myeloid	GNAI2
0	2.93407	0.289	0.061	0	Myeloid	SNAI1
0	2.14803	0.356	0.129	0	Myeloid	EDEM1
0	2.92286	0.954	0.727	0	Myeloid	SOD2
0	2.00707	0.374	0.148	0	Myeloid	TTYH3
0	1.16682	0.883	0.659	0	Myeloid	VAMP8
0	4.42588	0.237	0.013	0	Myeloid	HLA-DOA
0	1.84461	0.303	0.08	0	Myeloid	MGAT4A
0	4.94469	0.229	0.007	0	Myeloid	DOK3
0	2.18151	0.283	0.064	0	Myeloid	PRKCB
0	1.97657	0.344	0.126	0	Myeloid	IFI44L
0	4.71464	0.231	0.014	0	Myeloid	ENPP2
0	2.16437	0.312	0.095	0	Myeloid	SYK
0	2.03102	0.29	0.074	0	Myeloid	ABI3
0	2.79136	0.282	0.066	0	Myeloid	AXL
0	1.14157	0.937	0.722	0	Myeloid	ATP6V0B
0	1.9083	0.327	0.112	0	Myeloid	SH3BP2
0	1.57041	0.307	0.092	0	Myeloid	GPRIN3
0	2.38321	0.304	0.089	0	Myeloid	NCF1
0	3.39333	0.253	0.038	0	Myeloid	TRAF1
0	2.18709	0.3	0.085	0	Myeloid	NAGA
0	2.30955	0.316	0.102	0	Myeloid	PDE4DIP
0	1.48454	0.901	0.688	0	Myeloid	ATP6V1F
0	1.53142	0.944	0.732	0	Myeloid	BRI3
0	2.14833	0.295	0.083	0	Myeloid	TNFSF12
0	4.40908	0.225	0.014	0	Myeloid	DAPK1
0	3.67637	0.236	0.026	0	Myeloid	CD72
0	6.8227	0.212	0.002	0	Myeloid	CD300LF
0	2.73618	0.276	0.068	0	Myeloid	TSPAN33
0	2.57141	0.269	0.062	0	Myeloid	JAML
0	2.06613	0.304	0.097	0	Myeloid	SDC2
0	2.01756	0.295	0.089	0	Myeloid	PDE4A
0	3.26261	0.232	0.027	0	Myeloid	SEMA6B
0	4.95612	0.213	0.008	0	Myeloid	HRH2
0	2.92807	0.236	0.031	0	Myeloid	IL3RA
0	2.07016	0.296	0.092	0	Myeloid	CPPED1
0	3.19504	0.232	0.03	0	Myeloid	CD36
0	2.361	0.261	0.059	0	Myeloid	RIN3
0	7.65145	0.205	0.003	0	Myeloid	FOLR2
0	2.9114	0.242	0.04	0	Myeloid	GPR132
0	3.05451	0.25	0.05	0	Myeloid	HPSE
0	8.29308	0.201	0.001	0	Myeloid	SIGLEC1
0	3.11125	0.284	0.084	0	Myeloid	TNF
0	2.28892	0.288	0.089	0	Myeloid	RELT
0	1.47025	0.768	0.57	0	Myeloid	ATOX1
0	6.58378	0.198	0.003	0	Myeloid	KMO
0	2.83317	0.234	0.04	0	Myeloid	SECTM1
0	1.28995	0.898	0.705	0	Myeloid	CEBPB
0	2.41049	0.259	0.066	0	Myeloid	MANBA
0	3.97863	0.223	0.03	0	Myeloid	IL6
0	6.99571	0.195	0.002	0	Myeloid	FPR2
0	2.37812	0.279	0.087	0	Myeloid	SLC25A19
0	2.33723	0.253	0.061	0	Myeloid	C1orf54
0	9.88716	0.192	0	0	Myeloid	RNASE2
0	5.63547	0.196	0.004	0	Myeloid	CD33
0	3.67897	0.204	0.013	0	Myeloid	BTK
0	5.36295	0.198	0.008	0	Myeloid	IL10
0	4.10494	0.204	0.014	0	Myeloid	GPR35
0	4.48166	0.196	0.008	0	Myeloid	APOBR
0	8.21324	0.193	0.005	0	Myeloid	S100B
0	2.98435	0.216	0.029	0	Myeloid	RASSF2
0	3.03119	0.23	0.044	0	Myeloid	ANKRD22
0	2.2664	0.264	0.079	0	Myeloid	PRMT9
0	5.69226	0.188	0.003	0	Myeloid	SCIMP
0	9.67453	0.186	0.001	0	Myeloid	CLEC10A
0	1.16276	0.249	0.065	0	Myeloid	TGM2
0	2.67857	0.236	0.052	0	Myeloid	TCN2
0	3.69483	0.202	0.02	0	Myeloid	BST1
0	8.33861	0.181	0.001	0	Myeloid	SIGLEC7
0	3.00852	0.216	0.037	0	Myeloid	AMPD3
0	2.48175	0.228	0.049	0	Myeloid	IFIT2
0	1.42131	0.894	0.716	0	Myeloid	KLF6
0	2.38385	0.221	0.043	0	Myeloid	TRPV2
0	2.95691	0.202	0.027	0	Myeloid	VASH1
0	5.54984	0.179	0.004	0	Myeloid	GPR34
0	8.83596	0.185	0.011	0	Myeloid	CCL18
0	1.70032	0.873	0.7	0	Myeloid	IER3
0	3.15896	0.198	0.025	0	Myeloid	PIK3R5
0	2.55147	0.212	0.039	0	Myeloid	MICAL1
0	8.55755	0.174	0.001	0	Myeloid	MCEMP1
0	3.637	0.194	0.022	0	Myeloid	MERTK
0	2.25783	0.218	0.046	0	Myeloid	OLFML2B
0	2.35575	0.908	0.737	0	Myeloid	CTSD
0	4.31313	0.2	0.029	0	Myeloid	CXCL10
0	6.89583	0.17	0.003	0	Myeloid	MIR3945HG
0	4.7063	0.181	0.014	0	Myeloid	CXCL9
0	6.26393	0.173	0.006	0	Myeloid	F13A1
0	2.79269	0.196	0.032	0	Myeloid	ADAM28
0	4.14292	0.173	0.011	0	Myeloid	FGD2
0	2.52441	0.192	0.032	0	Myeloid	RASGRP3
0	2.84582	0.18	0.022	0	Myeloid	P2RY6
0	4.05728	0.172	0.015	0	Myeloid	HLA-DRB5
0	8.40179	0.157	0.001	0	Myeloid	LILRA1
0	3.58318	0.178	0.023	0	Myeloid	ASGR1
0	8.96246	0.155	0	0	Myeloid	SIGLEC9
0	4.55724	0.188	0.034	0	Myeloid	IDO1
0	3.56904	0.17	0.018	0	Myeloid	TLR1
0	3.624	0.176	0.024	0	Myeloid	CD274
0	2.71416	0.195	0.045	0	Myeloid	SLC2A6
0	5.50766	0.153	0.004	0	Myeloid	C19orf38
0	1.54833	0.906	0.758	0	Myeloid	CD44
0	1.25401	0.921	0.774	0	Myeloid	MCL1
0	8.41962	0.147	0	0	Myeloid	FCGR1B
0	2.07086	0.988	0.842	0	Myeloid	CYBA
0	2.52651	0.188	0.043	0	Myeloid	GSAP
0	2.71481	0.183	0.038	0	Myeloid	MOB3B
0	6.38704	0.146	0.002	0	Myeloid	NFAM1
0	6.05724	0.146	0.003	0	Myeloid	RGS18
0	6.42612	0.145	0.003	0	Myeloid	CFP
0	1.33082	0.877	0.737	0	Myeloid	GABARAP
0	3.67237	0.175	0.035	0	Myeloid	IL1A
0	3.55934	0.152	0.012	0	Myeloid	RENBP
0	1.89996	0.886	0.747	0	Myeloid	PNRC1
0	3.44808	0.165	0.026	0	Myeloid	NR1H3
0	4.95841	0.144	0.005	0	Myeloid	CMKLR1
0	4.27722	0.151	0.012	0	Myeloid	P2RX7
0	2.33519	0.174	0.035	0	Myeloid	VAV1
0	8.75025	0.138	0	0	Myeloid	LILRA2
0	3.75269	0.152	0.014	0	Myeloid	PTGER2
0	3.62424	0.15	0.012	0	Myeloid	TM6SF1
0	5.56137	0.141	0.004	0	Myeloid	LINC01094
0	4.93449	0.142	0.005	0	Myeloid	STAC3
0	2.53665	0.169	0.033	0	Myeloid	ADAMTSL4
0	2.22209	0.169	0.033	0	Myeloid	PTGS1
0	2.71537	0.17	0.035	0	Myeloid	MITF
0	7.50668	0.827	0.022	0	T cell	CD3D
0	7.6713	0.801	0.014	0	T cell	CD2
0	3.60562	0.952	0.168	0	T cell	PTPRC
0	7.32371	0.768	0.018	0	T cell	CD7
0	4.06771	0.82	0.084	0	T cell	CD52
0	6.08486	0.845	0.117	0	T cell	CCL5
0	8.40299	0.725	0.005	0	T cell	CD3E
0	6.11237	0.775	0.066	0	T cell	NKG7
0	1.21363	0.973	0.269	0	T cell	SRGN
0	7.89943	0.725	0.024	0	T cell	GZMA
0	4.86955	0.727	0.043	0	T cell	CST7
0	3.91647	0.862	0.179	0	T cell	CXCR4
0	4.698	0.717	0.036	0	T cell	GZMB
0	2.60667	0.814	0.134	0	T cell	RGS1
0	7.47502	0.687	0.013	0	T cell	TRBC2
0	5.91932	0.67	0.033	0	T cell	TRAC
0	2.87491	0.748	0.12	0	T cell	HCST
0	8.43232	0.625	0.004	0	T cell	CD3G
0	3.92495	0.689	0.085	0	T cell	DUSP4
0	2.65819	0.725	0.125	0	T cell	CORO1A
0	1.66056	0.739	0.148	0	T cell	CCL4
0	1.95997	0.853	0.268	0	T cell	ARHGDIB
0	8.48139	0.592	0.007	0	T cell	GZMH
0	3.59276	0.676	0.106	0	T cell	FYN
0	3.23406	0.636	0.068	0	T cell	CYTIP
0	5.41823	0.595	0.028	0	T cell	SYTL3
0	3.36004	0.705	0.142	0	T cell	RUNX3
0	2.07693	0.657	0.107	0	T cell	SAMSN1
0	3.00209	0.911	0.373	0	T cell	IL32
0	4.37648	0.561	0.04	0	T cell	SLA
0	1.9092	0.64	0.137	0	T cell	LCP1
0	8.17284	0.503	0.005	0	T cell	CD8A
0	5.22546	0.519	0.023	0	T cell	LCK
0	6.11588	0.519	0.023	0	T cell	KLRD1
0	1.9004	0.589	0.096	0	T cell	ALOX5AP
0	2.19319	0.64	0.147	0	T cell	GMFG
0	8.22264	0.495	0.005	0	T cell	TRBC1
0	2.50854	0.887	0.397	0	T cell	TSC22D3
0	1.77378	0.762	0.272	0	T cell	ISG20
0	2.44128	0.789	0.308	0	T cell	STK4
0	2.23763	0.633	0.153	0	T cell	ETS1
0	2.47546	0.735	0.264	0	T cell	CREM
0	3.94594	0.525	0.055	0	T cell	CLEC2D
0	3.41176	0.527	0.057	0	T cell	CD69
0	5.28653	0.492	0.022	0	T cell	PTPN22
0	3.60175	0.527	0.058	0	T cell	IL2RG
0	7.23992	0.469	0.006	0	T cell	CD247
0	2.0708	0.555	0.096	0	T cell	CD37
0	7.84044	0.461	0.005	0	T cell	PRF1
0	2.53846	0.712	0.259	0	T cell	EVL
0	3.48083	0.529	0.08	0	T cell	ACAP1
0	1.70831	0.559	0.112	0	T cell	CD53
0	5.12243	0.471	0.027	0	T cell	CD96
0	4.79971	0.463	0.032	0	T cell	SH2D2A
0	8.53998	0.461	0.03	0	T cell	GNLY
0	2.46585	0.632	0.201	0	T cell	STK17B
0	8.86663	0.432	0.004	0	T cell	GZMK
0	3.86276	0.468	0.041	0	T cell	IKZF1
0	2.88338	0.491	0.064	0	T cell	ITM2A
0	6.4914	0.431	0.01	0	T cell	SPOCK2
0	1.36879	0.763	0.345	0	T cell	DUSP2
0	6.68258	0.425	0.008	0	T cell	CTSW
0	4.10562	0.466	0.05	0	T cell	AKNA
0	1.30841	0.771	0.367	0	T cell	IFITM2
0	8.03219	0.404	0.003	0	T cell	GZMM
0	2.13081	0.6	0.202	0	T cell	RAC2
0	2.05533	0.488	0.091	0	T cell	CD48
0	2.26614	0.572	0.181	0	T cell	SMAP2
0	1.76889	0.497	0.109	0	T cell	TNFRSF1B
0	1.41501	0.701	0.321	0	T cell	ID2
0	2.55786	0.557	0.184	0	T cell	CNOT6L
0	3.9408	0.401	0.033	0	T cell	PTPN7
0	6.72473	0.377	0.009	0	T cell	TIGIT
0	4.73294	0.399	0.032	0	T cell	LAG3
0	7.70139	0.362	0.003	0	T cell	GPR171
0	6.94195	0.364	0.007	0	T cell	CD8B
0	4.45252	0.393	0.039	0	T cell	BATF
0	1.68169	0.528	0.175	0	T cell	BIRC3
0	7.63122	0.354	0.004	0	T cell	CTLA4
0	2.43322	0.455	0.106	0	T cell	CELF2
0	7.41658	0.348	0.003	0	T cell	SLA2
0	1.87159	0.756	0.413	0	T cell	LEPROTL1
0	3.03743	0.475	0.133	0	T cell	APOBEC3G
0	1.13697	0.442	0.103	0	T cell	ITGB2
0	2.79868	0.404	0.066	0	T cell	GBP5
0	1.33588	0.683	0.348	0	T cell	RGCC
0	2.47759	0.513	0.178	0	T cell	BCL11B
0	3.57216	0.374	0.041	0	T cell	GNG2
0	3.8532	0.38	0.048	0	T cell	PDE3B
0	4.48142	0.358	0.026	0	T cell	IKZF3
0	2.0496	0.554	0.228	0	T cell	CDC42SE2
0	1.73476	0.485	0.159	0	T cell	LSP1
0	2.93375	0.397	0.072	0	T cell	ICAM3
0	6.29977	0.331	0.008	0	T cell	IL2RB
0	1.89338	0.462	0.142	0	T cell	GYPC
0	2.95528	0.364	0.045	0	T cell	RHOH
0	2.09305	0.445	0.126	0	T cell	ZNF331
0	2.6607	0.386	0.071	0	T cell	ITGA4
0	4.81641	0.328	0.015	0	T cell	TBC1D10C
0	3.6703	0.345	0.033	0	T cell	APBB1IP
0	2.08472	0.602	0.291	0	T cell	PIK3R1
0	2.76545	0.375	0.066	0	T cell	DOCK8
0	2.84416	0.393	0.085	0	T cell	EMB
0	1.71362	0.869	0.561	0	T cell	ZFP36L2
0	1.39686	0.756	0.449	0	T cell	RBPJ
0	2.94783	0.351	0.046	0	T cell	DOK2
0	2.98206	0.358	0.055	0	T cell	LDLRAD4
0	2.05684	0.448	0.146	0	T cell	WIPF1
0	1.32732	0.788	0.486	0	T cell	COTL1
0	7.56454	0.303	0.003	0	T cell	SH2D1A
0	1.32796	0.766	0.471	0	T cell	PPP2R5C
0	8.39628	0.298	0.004	0	T cell	IFNG
0	1.95383	0.467	0.176	0	T cell	LIMD2
0	1.41162	0.689	0.398	0	T cell	METRNL
0	2.34812	0.382	0.092	0	T cell	FMNL1
0	4.29782	0.308	0.02	0	T cell	ARHGAP9
0	1.83634	0.476	0.193	0	T cell	FNBP1
0	1.88592	0.385	0.103	0	T cell	HCLS1
0	3.3154	0.337	0.058	0	T cell	SKAP1
0	2.25844	0.39	0.112	0	T cell	ADGRE5
0	2.35886	0.359	0.081	0	T cell	IQGAP2
0	1.50788	0.606	0.329	0	T cell	SMCHD1
0	1.11514	0.882	0.606	0	T cell	S100A4
0	1.23535	0.734	0.459	0	T cell	ELF1
0	4.42405	0.284	0.012	0	T cell	CD27
0	1.31444	0.736	0.465	0	T cell	RNF213
0	2.23647	0.328	0.063	0	T cell	EVI2B
0	8.48115	0.262	0.001	0	T cell	CXCR6
0	5.35743	0.27	0.012	0	T cell	CD6
0	5.7671	0.259	0.006	0	T cell	ITK
0	4.77915	0.264	0.011	0	T cell	P2RY10
0	7.8529	0.254	0.002	0	T cell	ICOS
0	2.93259	0.293	0.041	0	T cell	GIMAP7
0	8.86808	0.253	0.001	0	T cell	KLRC2
0	1.16421	0.665	0.414	0	T cell	RNF19A
0	1.41452	0.362	0.111	0	T cell	PDE4B
0	7.7108	0.253	0.002	0	T cell	PYHIN1
0	2.0157	0.428	0.177	0	T cell	RAB27A
0	4.04445	0.267	0.019	0	T cell	STAT4
0	2.89584	0.312	0.065	0	T cell	PARP8
0	3.28387	0.298	0.051	0	T cell	RASGRP1
0	1.01239	0.309	0.064	0	T cell	CCL4L2
0	2.70272	0.284	0.041	0	T cell	GPR65
0	3.91256	0.263	0.024	0	T cell	MIAT
0	3.7923	0.255	0.018	0	T cell	SP140
0	1.74709	0.421	0.184	0	T cell	FKBP5
0	2.18092	0.348	0.113	0	T cell	PDE4D
0	1.15526	0.57	0.336	0	T cell	HLA-F
0	3.11695	0.27	0.037	0	T cell	GPRIN3
0	4.32723	0.251	0.019	0	T cell	RNF125
0	7.37874	0.234	0.003	0	T cell	KLRK1
0	1.70737	0.332	0.104	0	T cell	GPSM3
0	1.78733	0.372	0.147	0	T cell	PIK3IP1
0	1.172	0.4	0.177	0	T cell	UCP2
0	3.58564	0.248	0.025	0	T cell	RASAL3
0	1.04594	0.41	0.189	0	T cell	ZEB2
0	3.86163	0.24	0.02	0	T cell	SPN
0	1.16946	0.614	0.403	0	T cell	PDCD4
0	4.25101	0.225	0.015	0	T cell	ITGAL
0	2.7127	0.261	0.053	0	T cell	ANKRD44
0	1.79801	0.329	0.121	0	T cell	SH3KBP1
0	2.27767	0.296	0.089	0	T cell	GALM
0	3.36138	0.236	0.032	0	T cell	TRAF3IP3
0	3.26712	0.231	0.028	0	T cell	LTB
0	1.59512	0.373	0.17	0	T cell	CBLB
0	4.63122	0.217	0.014	0	T cell	GATA3
0	2.15496	0.269	0.067	0	T cell	GIMAP4
0	2.96722	0.243	0.042	0	T cell	PSTPIP1
0	5.97973	0.205	0.005	0	T cell	SLFN12L
0	6.46605	0.202	0.003	0	T cell	ZAP70
0	7.93206	0.2	0.001	0	T cell	TRAT1
0	3.40508	0.232	0.033	0	T cell	LAT
0	2.21129	0.255	0.057	0	T cell	HAVCR2
0	1.85615	0.356	0.158	0	T cell	LYST
0	1.3007	0.387	0.19	0	T cell	FAM107B
0	3.61981	0.219	0.023	0	T cell	SELPLG
0	7.93788	0.196	0.002	0	T cell	KLRB1
0	2.26739	0.25	0.057	0	T cell	EVI2A
0	1.11085	0.566	0.374	0	T cell	NR3C1
0	1.98651	0.292	0.103	0	T cell	PIP4K2A
0	1.01832	0.541	0.354	0	T cell	MXD4
0	1.03319	0.468	0.281	0	T cell	ZC3HAV1
0	2.81183	0.199	0.018	0	T cell	IRF4
0	2.22047	0.228	0.049	0	T cell	TAGAP
0	1.66693	0.243	0.065	0	T cell	ITGA1
0	3.05788	0.203	0.028	0	T cell	BIN2
0	2.55414	0.239	0.064	0	T cell	OXNAD1
0	6.64133	0.178	0.003	0	T cell	TRGC2
0	1.19609	0.983	0.808	0	T cell	BTG1
0	3.42877	0.193	0.021	0	T cell	CYFIP2
0	2.05324	0.253	0.082	0	T cell	LPIN2
0	3.98223	0.185	0.015	0	T cell	S1PR4
0	2.28657	0.23	0.063	0	T cell	ARHGAP30
0	1.62967	0.253	0.086	0	T cell	PAG1
0	1.27252	0.32	0.153	0	T cell	CCND2
0	6.24446	0.17	0.004	0	T cell	CRTAM
0	2.61883	0.214	0.049	0	T cell	GLCCI1
0	3.84687	0.179	0.015	0	T cell	ATP8A1
0	2.11557	0.212	0.048	0	T cell	WAS
0	1.12731	0.393	0.23	0	T cell	CDKN1B
0	1.01746	0.618	0.456	0	T cell	G3BP2
0	4.10166	0.174	0.012	0	T cell	PPP1R16B
0	2.30682	0.189	0.029	0	T cell	JAML
0	1.45273	0.352	0.192	0	T cell	ARHGEF1
0	1.9731	0.245	0.086	0	T cell	SEMA4D
0	1.40773	0.345	0.187	0	T cell	BTN3A2
0	1.55721	0.29	0.132	0	T cell	PRKCH
0	1.36231	0.41	0.252	0	T cell	RORA
0	1.59176	0.233	0.076	0	T cell	IL10RA
0	1.80404	0.302	0.145	0	T cell	PBXIP1
0	2.90707	0.184	0.027	0	T cell	ARHGAP15
0	6.17493	0.16	0.004	0	T cell	SAMD3
0	1.26737	0.377	0.224	0	T cell	CCSER2
0	5.81301	0.154	0.003	0	T cell	CXCR3
0	1.87808	0.206	0.055	0	T cell	NCKAP1L
0	2.83181	0.184	0.033	0	T cell	JAK3
0	1.55376	0.264	0.114	0	T cell	RHOF
0	7.55873	0.151	0.001	0	T cell	SCML4
0	4.79134	0.156	0.006	0	T cell	SIT1
0	1.89026	0.272	0.124	0	T cell	TSPYL2
0	1.60306	0.277	0.131	0	T cell	ARAP2
0	1.42808	0.307	0.161	0	T cell	ZBTB1
0	8.16805	0.146	0.001	0	T cell	XCL2
0	1.6271	0.255	0.111	0	T cell	SATB1
0	1.25563	0.211	0.067	0	T cell	HPGD
0	1.64232	0.283	0.139	0	T cell	RCAN3
0	1.24723	0.221	0.078	0	T cell	LCP2
0	3.77869	0.177	0.034	0	T cell	TNFRSF4
0	4.49947	0.152	0.009	0	T cell	IPCEF1
0	1.72536	0.189	0.047	0	T cell	CD84
0	3.96499	0.153	0.011	0	T cell	IL21R
0	2.97258	0.17	0.032	0	T cell	TNFRSF9
0	6.7597	0.14	0.002	0	T cell	THEMIS
0	1.19302	0.863	0.726	0	T cell	SARAF
0	4.27053	0.145	0.008	0	T cell	GRAP2
0	1.70927	0.251	0.115	0	T cell	RNF166
0	4.90724	0.144	0.008	0	T cell	APOBEC3H
0	1.50865	0.259	0.125	0	T cell	LPIN1
0	6.25195	0.137	0.003	0	T cell	DTHD1
0	3.73389	0.147	0.013	0	T cell	MATK
0	3.12595	0.162	0.029	0	T cell	CAMK4
0	2.43388	0.166	0.034	0	T cell	INPP5D
0	6.25623	0.135	0.003	0	T cell	GPR174
0	1.51031	0.192	0.061	0	T cell	MYO1G
0	2.06496	0.187	0.057	0	T cell	ST3GAL5
0	8.79191	0.129	0	0	T cell	SIRPG
0	6.73788	0.129	0.002	0	T cell	PDCD1
0	1.87958	0.175	0.048	0	T cell	DOCK2
0	6.93996	0.127	0.001	0	T cell	FASLG
0	6.25491	0.127	0.002	0	T cell	CD5
0	2.22987	0.164	0.039	0	T cell	SYTL2
0	1.55773	0.2	0.075	0	T cell	PREX1
0	4.08892	0.132	0.009	0	T cell	LAX1
0	8.39432	0.122	0.001	0	T cell	KIR2DL4
0	1.59989	0.202	0.083	0	T cell	SYNE1
0	1.8257	0.163	0.044	0	T cell	PRKCB
0	1.79248	0.18	0.061	0	T cell	MYO1F
0	7.84752	0.12	0.001	0	T cell	LAIR2
0	2.43038	0.156	0.038	0	T cell	DAPK2
0	1.92292	0.16	0.044	0	T cell	PARVG
0	2.43712	0.144	0.029	0	T cell	RCSD1
0	1.70174	0.169	0.055	0	T cell	ABI3
0	7.85948	0.114	0.001	0	T cell	ZNF831
0	8.49341	0.113	0.001	0	T cell	KLRC1
0	7.21002	0.112	0.001	0	T cell	ZNF683
0	6.83786	0.112	0.001	0	T cell	RGL4
0	2.20386	0.148	0.037	0	T cell	GIMAP1
0	1.81361	0.161	0.052	0	T cell	DOCK10
0	2.19526	0.16	0.051	0	T cell	APBA2
0	3.03121	0.129	0.02	0	T cell	C16orf54
0	1.64843	0.165	0.057	0	T cell	ARHGAP4
0	4.07082	0.119	0.011	0	T cell	ZC3H12D
0	2.39428	0.145	0.037	0	T cell	SUSD3
0	2.79307	0.13	0.025	0	T cell	PBX4
0	5.65618	0.107	0.003	0	T cell	CD28
0	4.92996	0.108	0.005	0	T cell	PRKCQ
0	8.06652	0.104	0.001	0	T cell	KLRC3
0	5.67401	0.104	0.003	0	T cell	TBX21
0	4.10197	0.108	0.007	0	T cell	ZBTB32
0	4.00686	0.109	0.009	0	T cell	CD226
0	3.11416	0.117	0.018	0	T cell	IL2RA
0	3.94618	0.108	0.009	0	T cell	AKAP5
0	2.01325	0.142	0.043	0	T cell	NFATC2
0	3.28906	0.11	0.012	0	T cell	TNFSF14
0	2.35758	0.139	0.042	0	T cell	ZFYVE28
0	7.32531	0.099	0.002	0	T cell	TRDC
0	2.26182	0.125	0.029	0	T cell	ITGB7
0	3.47508	0.107	0.011	0	T cell	ZBP1
0	2.7142	0.115	0.019	0	T cell	HSH2D
0	3.3257	0.107	0.013	0	T cell	IL12RB1
0	3.84567	0.101	0.009	0	T cell	GFI1
0	6.44115	0.092	0.002	0	T cell	FOXP3
0	1.99486	0.124	0.034	0	T cell	TESC
0	2.12052	0.114	0.029	0	T cell	ATP2A3
0	3.76865	0.093	0.008	0	T cell	CCR5
0	2.28436	0.109	0.024	0	T cell	PIK3CG
0	2.70235	0.099	0.015	0	T cell	GRAMD1B
0	3.82581	0.091	0.007	0	T cell	TTN
0	5.31815	0.083	0.003	0	T cell	NLRC3
0	2.4581	0.105	0.025	0	T cell	FGD3
0	2.66142	0.098	0.021	0	T cell	FCMR
0	2.33335	0.096	0.02	0	T cell	MCOLN2
0	7.71274	0.076	0	0	T cell	KLRC4
0	3.36246	0.084	0.009	0	T cell	CARD11
0	4.24015	0.085	0.011	0	T cell	KRT86
0	2.73556	0.086	0.013	0	T cell	TMEM156
0	2.23802	0.085	0.015	0	T cell	SLAMF1
0	3.78209	0.08	0.01	0	T cell	EOMES
0	4.96799	0.072	0.002	0	T cell	SLAMF6
0	4.35878	0.072	0.004	0	T cell	TRGC1
0	3.25659	0.072	0.008	0	T cell	TMEM71
0	3.41081	0.071	0.008	0	T cell	PARP15
0	7.01581	0.063	0.001	0	T cell	JAKMIP1
0	6.45656	0.058	0.001	0	T cell	LINC00861
0	3.17753	0.063	0.006	0	T cell	GPR18
0	6.01238	0.057	0.001	0	T cell	UBASH3A
0	4.00844	0.059	0.004	0	T cell	LINC00426
0	9.24568	0.046	0	0	T cell	KIR2DL3
0	1.02949	0.999	0.97	0	T cell	HLA-A
0	1.16183	1	0.974	0	T cell	TMSB4X
4.6429e-306	1.04118	0.444	0.288	6.86452e-302	T cell	EPC1
2.91685e-305	1.68626	0.113	0.029	4.31256e-301	T cell	GPR132
4.79938e-304	2.30219	0.134	0.042	7.09588e-300	T cell	SLC27A2
5.29823e-299	2.26358	0.103	0.026	7.83344e-295	T cell	SASH3
1.22309e-295	3.35371	0.064	0.008	1.80834e-291	T cell	AGAP2
1.74078e-294	2.12133	0.133	0.043	2.57375e-290	T cell	INPP4B
2.66573e-292	3.0542	0.086	0.018	3.94129e-288	T cell	KLRG1
7.14314e-292	3.11666	0.067	0.009	1.05611e-287	T cell	P2RY8
3.15248e-291	5.47643	0.042	0.001	4.66094e-287	T cell	TMIGD2
1.68632e-288	3.45564	0.054	0.005	2.49322e-284	T cell	TNFSF8
1.76699e-287	4.7072	0.046	0.002	2.61249e-283	T cell	NCAM1
1.84553e-287	1.39166	0.163	0.06	2.72861e-283	T cell	LPXN
3.08498e-286	3.7906	0.049	0.003	4.56114e-282	T cell	CLIC5
1.25605e-285	2.1873	0.121	0.037	1.85707e-281	T cell	TNIK
2.95173e-283	3.37926	0.064	0.009	4.36413e-279	T cell	PATL2
5.59143e-280	2.6024	0.074	0.013	8.26693e-276	T cell	MEI1
4.42048e-279	1.63356	0.199	0.088	6.53568e-275	T cell	STK10
2.45922e-276	1.96422	0.116	0.034	3.63596e-272	T cell	GIMAP5
1.71973e-274	6.78904	0.037	0	2.54262e-270	T cell	FCRL6
2.56554e-272	2.63189	0.079	0.016	3.79315e-268	T cell	YPEL1
3.17547e-270	1.25083	0.236	0.115	4.69493e-266	T cell	RASSF5
4.82628e-269	1.55993	0.221	0.108	7.13565e-265	T cell	PLEKHA2
5.35857e-268	5.18698	0.041	0.002	7.92265e-264	T cell	IL18RAP
1.0367e-265	4.08307	0.043	0.002	1.53277e-261	T cell	CCDC141
1.68588e-264	2.79711	0.07	0.012	2.49258e-260	T cell	MYO7A
2.95882e-262	3.20477	0.056	0.007	4.37461e-258	T cell	CASS4
2.51857e-259	1.80361	0.173	0.074	3.72371e-255	T cell	HAUS3
2.78134e-257	2.15416	0.103	0.03	4.11221e-253	T cell	MAP4K1
4.50064e-255	4.20053	0.044	0.003	6.6542e-251	T cell	NCR3
3.06284e-251	4.80635	0.04	0.002	4.52841e-247	T cell	ANKS1B
1.71015e-248	3.46774	0.05	0.005	2.52846e-244	T cell	SPNS3
2.84188e-247	2.92504	0.046	0.004	4.20171e-243	T cell	CLNK
5.39682e-245	5.04301	0.036	0.001	7.9792e-241	T cell	TRBV28
3.70012e-244	2.36715	0.093	0.025	5.47063e-240	T cell	PCED1B
2.96046e-242	1.1089	0.394	0.266	4.37704e-238	T cell	PCSK7
1.19242e-238	1.93607	0.106	0.033	1.76299e-234	T cell	SFMBT2
5.08128e-238	1.83673	0.111	0.036	7.51268e-234	T cell	SYT11
8.5358e-236	1.7109	0.16	0.068	1.26202e-231	T cell	TRAF5
6.98222e-234	3.03967	0.059	0.01	1.03232e-229	T cell	KIF21B
6.52295e-233	1.57193	0.153	0.063	9.64418e-229	T cell	PTPRJ
2.26189e-230	1.63633	0.148	0.06	3.34421e-226	T cell	KCNAB2
2.40021e-224	3.72755	0.042	0.004	3.54871e-220	T cell	KIF5C
1.90555e-222	1.3361	0.257	0.145	2.81736e-218	T cell	SMAD7
2.9898e-222	1.34959	0.317	0.204	4.42042e-218	T cell	NSMCE3
8.96932e-221	1.58682	0.151	0.064	1.32611e-216	T cell	BCL2
9.0078e-221	1.33485	0.244	0.135	1.3318e-216	T cell	PPM1K
1.15306e-219	2.11443	0.097	0.03	1.7048e-215	T cell	IL16
9.9507e-219	1.37631	0.256	0.147	1.47121e-214	T cell	ATXN7
5.1551e-217	1.23672	0.233	0.125	7.62181e-213	T cell	GLIPR2
2.36122e-216	1.04734	0.447	0.325	3.49107e-212	T cell	EML4
4.46975e-216	2.60465	0.072	0.017	6.60853e-212	T cell	GAB3
2.78615e-215	1.69883	0.107	0.036	4.11932e-211	T cell	ARHGEF6
1.62517e-214	1.37376	0.118	0.042	2.40281e-210	T cell	CYTH4
1.10731e-211	6.9869	0.028	0	1.63716e-207	T cell	B3GAT1
4.96047e-211	2.20814	0.068	0.015	7.33406e-207	T cell	SNX20
1.74725e-208	1.15524	0.3	0.188	2.58332e-204	T cell	RBM38
2.6727e-207	2.05025	0.067	0.015	3.95158e-203	T cell	ABCB1
1.03574e-206	2.00336	0.055	0.01	1.53134e-202	T cell	LY9
7.12998e-205	2.53468	0.052	0.008	1.05417e-200	T cell	TESPA1
1.8608e-203	1.22079	0.293	0.185	2.7512e-199	T cell	PDE7A
4.27386e-202	7.00624	0.027	0	6.31891e-198	T cell	NCR1
5.79514e-202	1.51025	0.174	0.084	8.56812e-198	T cell	SPATA13
5.1512e-201	1.52647	0.166	0.078	7.61605e-197	T cell	BTN3A1
3.9939e-199	5.34123	0.031	0.001	5.90498e-195	T cell	TXK
6.67869e-199	3.05682	0.074	0.02	9.87444e-195	T cell	CPNE7
3.14087e-197	2.00044	0.095	0.032	4.64377e-193	T cell	UTS2
7.55959e-195	4.27076	0.034	0.002	1.11769e-190	T cell	CD244
1.05251e-194	1.7552	0.099	0.034	1.55613e-190	T cell	MFNG
8.44402e-193	2.56305	0.059	0.012	1.24845e-188	T cell	DENND1C
1.63478e-189	2.30252	0.067	0.016	2.41702e-185	T cell	FAM78A
4.00131e-188	1.47792	0.164	0.079	5.91593e-184	T cell	CORO7
2.304e-186	3.46386	0.043	0.006	3.40646e-182	T cell	KRT81
1.51307e-185	1.22319	0.268	0.166	2.23707e-181	T cell	IL7R
8.65382e-185	1.27899	0.145	0.064	1.27947e-180	T cell	RFTN1
3.27509e-184	2.14304	0.068	0.018	4.84222e-180	T cell	RAB33A
3.36315e-184	1.63878	0.14	0.063	4.97241e-180	T cell	PIM2
1.06369e-183	3.36677	0.037	0.004	1.57266e-179	T cell	TSPAN32
1.63717e-183	3.57057	0.044	0.007	2.42055e-179	T cell	CCR6
1.69597e-181	5.39016	0.026	0.001	2.50749e-177	T cell	ABCD2
2.19496e-179	4.24626	0.03	0.002	3.24525e-175	T cell	SARDH
2.46005e-178	6.85283	0.025	0	3.63719e-174	T cell	CD40LG
1.03009e-177	5.526	0.025	0	1.52299e-173	T cell	TTC24
6.3356e-175	2.0848	0.079	0.025	9.36718e-171	T cell	TOX
1.31992e-170	2.43689	0.059	0.014	1.9515e-166	T cell	LINC00539
1.67229e-168	1.3811	0.179	0.094	2.47247e-164	T cell	DUSP16
4.69746e-163	2.99926	0.04	0.006	6.94519e-159	T cell	SLAIN1
8.97548e-162	7.49079	0.022	0	1.32703e-157	T cell	KIR3DL2
1.66834e-160	1.43842	0.15	0.073	2.46664e-156	T cell	MGAT4A
2.62682e-160	1.60429	0.072	0.022	3.88376e-156	T cell	PIK3R5
5.45856e-160	3.09124	0.033	0.004	8.07048e-156	T cell	F5
2.61251e-158	2.14456	0.072	0.023	3.86259e-154	T cell	IL12RB2
3.41874e-157	2.98305	0.039	0.006	5.05461e-153	T cell	SNAI3
1.79405e-156	6.42295	0.021	0	2.65251e-152	T cell	ZNF80
2.09228e-155	2.81242	0.038	0.006	3.09344e-151	T cell	SIDT1
1.56707e-154	1.22186	0.167	0.087	2.31691e-150	T cell	CMTM7
7.79858e-154	1.18254	0.36	0.265	1.15302e-149	T cell	MBP
3.74329e-153	1.06767	0.217	0.127	5.53445e-149	T cell	CNTRL
1.64471e-149	1.79514	0.076	0.026	2.4317e-145	T cell	IL18R1
3.26872e-149	2.11039	0.077	0.026	4.8328e-145	T cell	PPP2R2B
4.83582e-149	1.11372	0.236	0.146	7.14975e-145	T cell	RAB8B
1.41777e-148	7.11709	0.02	0	2.09617e-144	T cell	TRGV10
9.50056e-148	3.59994	0.028	0.003	1.40466e-143	T cell	LTA
4.8392e-147	1.88118	0.1	0.042	7.15476e-143	T cell	ZNF101
9.27988e-147	2.83506	0.041	0.008	1.37203e-142	T cell	CD101
2.49203e-146	1.22502	0.168	0.09	3.68446e-142	T cell	ERO1B
1.98177e-144	1.34821	0.181	0.102	2.93005e-140	T cell	PRKACB
2.82654e-141	1.12593	0.213	0.128	4.17904e-137	T cell	SAMD9L
3.26172e-137	4.00745	0.023	0.001	4.82245e-133	T cell	SH2D1B
1.93476e-136	1.96548	0.055	0.015	2.86055e-132	T cell	ATP8B4
6.4745e-133	1.8515	0.072	0.025	9.57255e-129	T cell	OSBPL7
1.67959e-131	1.2184	0.268	0.186	2.48328e-127	T cell	CHST12
3.13698e-128	3.2441	0.026	0.003	4.63802e-124	T cell	C11orf21
1.3398e-127	1.49789	0.102	0.045	1.98089e-123	T cell	CEP120
1.8739e-126	2.34869	0.043	0.01	2.77056e-122	T cell	LMOD3
1.58996e-124	1.28114	0.164	0.093	2.35076e-120	T cell	TBC1D2B
4.83427e-124	1.75067	0.059	0.019	7.14747e-120	T cell	P2RX5
1.86933e-123	3.83247	0.025	0.003	2.7638e-119	T cell	LRRC2
3.25371e-120	2.31457	0.043	0.011	4.81061e-116	T cell	RAB39B
1.40206e-117	2.54753	0.045	0.012	2.07295e-113	T cell	RNF157
1.48034e-116	1.5246	0.081	0.034	2.18868e-112	T cell	UNC13D
2.21595e-115	1.21873	0.167	0.098	3.27629e-111	T cell	NLRC5
1.28704e-114	1.49315	0.115	0.058	1.90289e-110	T cell	CDC14A
4.0708e-114	1.03979	0.179	0.107	6.01868e-110	T cell	STAT5A
6.41305e-111	1.07904	0.278	0.202	9.4817e-107	T cell	AHI1
1.52633e-110	1.14019	0.089	0.039	2.25668e-106	T cell	SLAMF7
2.42905e-110	1.27894	0.1	0.047	3.59135e-106	T cell	TMEM140
3.9813e-110	2.5543	0.041	0.011	5.88635e-106	T cell	APOBEC3D
6.41183e-110	3.7245	0.022	0.002	9.47989e-106	T cell	CD160
5.62328e-108	1.17386	0.079	0.033	8.31402e-104	T cell	SELL
7.99866e-108	1.53138	0.099	0.047	1.1826e-103	T cell	IKZF2
2.13891e-106	3.91895	0.018	0.001	3.16237e-102	T cell	BTLA
3.13566e-105	6.71916	0.015	0	4.63608e-101	T cell	IL26
4.42141e-105	1.18989	0.087	0.039	6.53706e-101	T cell	KLHL6
4.46912e-104	1.11572	0.204	0.133	6.6076e-100	T cell	DEF6
9.71882e-104	1.03736	0.193	0.122	1.43693e-99	T cell	STAT5B
4.8601e-103	1.74027	0.11	0.057	7.18566e-99	T cell	HELB
3.41267e-102	1.77229	0.054	0.019	5.04563e-98	T cell	ZBTB16
8.02385e-101	7.87349	0.013	0	1.18633e-96	T cell	CCR8
1.03373e-100	1.41964	0.098	0.048	1.52837e-96	T cell	ARHGAP25
1.12613e-99	1.75456	0.068	0.028	1.66498e-95	T cell	ITPRIPL1
1.24741e-99	6.67502	0.013	0	1.8443e-95	T cell	TRGV9
3.46566e-99	2.25277	0.032	0.007	5.12398e-95	T cell	RYR2
7.93369e-99	1.41993	0.144	0.085	1.173e-94	T cell	TNFRSF25
1.36264e-98	1.45309	0.074	0.032	2.01466e-94	T cell	VAV1
2.7485e-97	1.17579	0.132	0.075	4.06366e-93	T cell	CCDC88B
2.8019e-95	3.06268	0.021	0.003	4.14261e-91	T cell	ARHGAP11B
5.23046e-94	1.91019	0.047	0.015	7.73323e-90	T cell	GNGT2
6.53738e-94	1.65921	0.09	0.044	9.66552e-90	T cell	TOX2
5.19804e-92	4.74541	0.014	0.001	7.6853e-88	T cell	ASTL
9.43851e-92	2.76521	0.028	0.006	1.39548e-87	T cell	CD200R1
1.04428e-90	1.13939	0.104	0.054	1.54397e-86	T cell	ADAM19
7.33328e-89	2.38455	0.025	0.005	1.08423e-84	T cell	PIK3R6
3.56838e-85	2.54265	0.028	0.007	5.27585e-81	T cell	RAB37
6.40557e-84	7.71018	0.011	0	9.47064e-80	T cell	KIR2DL1
8.77432e-82	1.22877	0.15	0.095	1.29728e-77	T cell	PTPN4
1.0353e-81	5.39936	0.012	0	1.53069e-77	T cell	TTC16
1.46453e-81	3.11487	0.013	0.001	2.16531e-77	T cell	IL13
2.83455e-80	1.51752	0.087	0.044	4.19089e-76	T cell	PIK3CD
5.62019e-80	1.56155	0.071	0.033	8.30946e-76	T cell	STAMBPL1
1.46034e-79	1.58224	0.077	0.038	2.15912e-75	T cell	GIMAP2
3.18753e-78	1.04358	0.073	0.034	4.71276e-74	T cell	GIMAP6
4.13154e-78	1.27689	0.12	0.071	6.10848e-74	T cell	CSF1
1.12602e-75	1.47237	0.066	0.03	1.66482e-71	T cell	MVB12B
2.03105e-74	2.33691	0.023	0.005	3.0029e-70	T cell	FSD1
1.82705e-72	7.43085	0.01	0	2.70129e-68	T cell	TRAV17
5.7441e-72	1.07448	0.187	0.131	8.49265e-68	T cell	TRAPPC10
5.78946e-72	3.12812	0.017	0.002	8.55972e-68	T cell	ATP1A3
5.52578e-70	4.98619	0.011	0	8.16987e-66	T cell	IL23R
1.27487e-66	2.53784	0.018	0.003	1.88489e-62	T cell	LINC01358
2.00599e-64	2.13209	0.022	0.005	2.96586e-60	T cell	LINC00996
3.60351e-64	5.54876	0.01	0	5.3278e-60	T cell	GPR15
2.49538e-62	1.11607	0.124	0.079	3.68942e-58	T cell	ATP6V0E2
2.01225e-60	3.01555	0.015	0.002	2.97512e-56	T cell	DPF3
3.36658e-60	1.81405	0.029	0.01	4.97749e-56	T cell	TNFSF4
5.30221e-60	3.69667	0.012	0.001	7.83931e-56	T cell	GNG8
8.45728e-60	1.39347	0.149	0.103	1.25041e-55	T cell	RAPGEF6
3.83022e-59	1.13563	0.115	0.072	5.66299e-55	T cell	CEP85L
8.97148e-57	1.29419	0.077	0.043	1.32643e-52	T cell	SLC25A45
4.11556e-55	1.23445	0.062	0.032	6.08486e-51	T cell	KAT2B
4.33635e-55	1.51541	0.046	0.02	6.41129e-51	T cell	PLCL2
0	8.41885	0.868	0.01	0	B cell	CD79A
0	6.20365	0.727	0.03	0	B cell	CD79B
0	9.7197	0.622	0.003	0	B cell	MS4A1
0	4.3485	0.669	0.068	0	B cell	POU2F2
0	7.6744	0.625	0.04	0	B cell	MZB1
0	2.14045	0.722	0.174	0	B cell	HLA-DQA1
0	7.98801	0.579	0.033	0	B cell	JCHAIN
0	6.37274	0.78	0.239	0	B cell	IGHG3
0	3.17521	0.766	0.225	0	B cell	CD37
0	8.60444	0.547	0.007	0	B cell	VPREB3
0	3.37398	0.608	0.072	0	B cell	MEF2C
0	7.01303	0.534	0.008	0	B cell	POU2AF1
0	7.33181	0.82	0.31	0	B cell	IGHG1
0	3.23849	0.574	0.097	0	B cell	NCF1
0	4.03682	0.472	0.042	0	B cell	IRF8
0	6.15631	0.424	0.013	0	B cell	BANK1
0	3.09217	0.486	0.083	0	B cell	LTB
0	3.7991	0.446	0.048	0	B cell	LAT2
0	3.53682	0.462	0.077	0	B cell	RAB30
0	5.00502	0.419	0.035	0	B cell	RASSF6
0	5.23695	0.405	0.025	0	B cell	TNFRSF13C
0	5.86656	0.38	0.006	0	B cell	SPIB
0	7.3106	0.368	0.005	0	B cell	CD22
0	8.08209	0.364	0.003	0	B cell	CD19
0	4.4839	0.385	0.028	0	B cell	BLNK
0	5.93059	0.36	0.012	0	B cell	CHI3L2
0	3.30925	0.378	0.039	0	B cell	RASGRP3
0	8.84846	0.322	0.001	0	B cell	TNFRSF17
0	8.14415	0.314	0.002	0	B cell	PAX5
0	5.46921	0.341	0.03	0	B cell	DERL3
0	3.58714	0.336	0.031	0	B cell	LY86
0	3.93077	0.326	0.022	0	B cell	BTK
0	5.07054	0.313	0.011	0	B cell	CPNE5
0	5.69669	0.302	0.013	0	B cell	LINC01480
0	5.55809	0.289	0.007	0	B cell	STAP1
0	3.81711	0.316	0.035	0	B cell	SH2B2
0	4.79311	0.293	0.019	0	B cell	LY9
0	4.14068	0.299	0.027	0	B cell	P2RX5
0	5.08967	0.255	0.009	0	B cell	LINC00877
0	4.93775	0.255	0.01	0	B cell	CLECL1
0	9.37957	0.244	0	0	B cell	FCRL2
0	5.6859	0.251	0.014	0	B cell	RGS13
0	8.05978	0.235	0.001	0	B cell	BLK
0	5.16316	0.244	0.013	0	B cell	STAG3
0	6.71671	0.232	0.002	0	B cell	BFSP2
0	5.55282	0.235	0.006	0	B cell	CD180
0	4.09633	0.246	0.022	0	B cell	SLC2A5
0	4.46551	0.222	0.016	0	B cell	GNG7
0	6.97059	0.198	0.002	0	B cell	TLR10
0	7.70907	0.962	0.779	0	B cell	IGKC
0	5.07546	0.188	0.009	0	B cell	LINC00926
0	5.44983	0.183	0.006	0	B cell	AFF3
0	5.11938	0.176	0.006	0	B cell	HLA-DOB
0	5.40975	0.171	0.006	0	B cell	CXCR5
0	5.41754	0.133	0.005	0	B cell	DTX1
0	5.25063	0.116	0.004	0	B cell	NUGGC
1.20514e-305	3.20622	0.344	0.044	1.7818e-301	B cell	HSH2D
1.06337e-293	3.22371	0.336	0.043	1.57219e-289	B cell	SELL
5.95807e-287	3.43966	0.466	0.088	8.80901e-283	B cell	EAF2
2.89857e-282	2.85031	0.579	0.134	4.28554e-278	B cell	RHOH
1.24278e-281	2.37537	0.834	0.313	1.83746e-277	B cell	RAC2
1.59588e-278	4.11825	0.171	0.012	2.35951e-274	B cell	VNN2
3.29479e-277	4.19855	0.137	0.008	4.87135e-273	B cell	WDFY4
6.22173e-275	3.46563	0.276	0.031	9.19883e-271	B cell	TMEM156
3.49019e-272	2.92421	0.817	0.297	5.16024e-268	B cell	CORO1A
4.69824e-271	3.70755	0.218	0.02	6.94635e-267	B cell	DOK3
2.1282e-268	1.95886	0.976	0.507	3.14655e-264	B cell	CD74
1.12921e-265	3.28605	0.401	0.068	1.66953e-261	B cell	ST6GAL1
5.07417e-263	4.73248	0.089	0.003	7.50216e-259	B cell	CADPS
4.8641e-262	4.38622	0.144	0.009	7.19157e-258	B cell	GCSAM
4.46815e-261	2.12755	0.728	0.228	6.60616e-257	B cell	HLA-DQB1
6.19262e-261	5.80043	0.129	0.007	9.15579e-257	B cell	ACY3
6.62273e-259	2.58267	0.755	0.26	9.79171e-255	B cell	BASP1
3.07251e-244	2.56639	0.892	0.411	4.5427e-240	B cell	ISG20
2.67466e-238	3.10989	0.483	0.109	3.95449e-234	B cell	CD38
1.22164e-235	2.57706	0.71	0.239	1.80619e-231	B cell	CD53
4.48073e-228	2.23516	0.71	0.231	6.62475e-224	B cell	HLA-DMA
1.4534e-224	2.62464	0.424	0.084	2.14885e-220	B cell	SP140
1.19679e-220	1.59977	0.929	0.483	1.76945e-216	B cell	HLA-DRA
7.17993e-220	2.85749	0.69	0.257	1.06155e-215	B cell	LIMD2
1.23215e-213	2.01962	0.669	0.203	1.82174e-209	B cell	CD48
7.95523e-213	1.30874	0.905	0.423	1.17618e-208	B cell	HLA-DPA1
1.53596e-212	1.8862	0.78	0.295	2.27092e-208	B cell	LAPTM5
1.53692e-212	2.6194	0.169	0.015	2.27234e-208	B cell	DHRS9
3.35892e-212	2.81955	0.316	0.051	4.96616e-208	B cell	ATP2A3
2.94084e-211	2.85247	0.388	0.076	4.34804e-207	B cell	CCDC69
4.17712e-209	4.0781	0.197	0.021	6.17587e-205	B cell	MYBL1
1.3354e-206	3.04204	0.395	0.081	1.97439e-202	B cell	PIM2
1.81988e-204	3.40536	0.218	0.026	2.69069e-200	B cell	E2F5
4.68563e-204	2.40977	0.902	0.673	6.9277e-200	B cell	HERPUD1
5.90031e-203	2.70019	0.416	0.089	8.7236e-199	B cell	CD27
1.8682e-201	2.06326	0.683	0.231	2.76213e-197	B cell	CYTIP
6.11821e-199	3.70242	0.159	0.014	9.04578e-195	B cell	SCIMP
1.11338e-197	2.42001	0.663	0.243	1.64613e-193	B cell	FAM107B
2.30691e-196	4.51156	0.116	0.008	3.41077e-192	B cell	MIR3681HG
4.08784e-194	3.11645	0.327	0.06	6.04387e-190	B cell	PLCG2
7.0364e-193	4.31108	0.126	0.009	1.04033e-188	B cell	KCNK12
5.75334e-191	2.57903	0.373	0.075	8.50631e-187	B cell	PRKCB
2.59279e-189	1.9184	0.256	0.036	3.83344e-185	B cell	FCGR2B
3.17409e-189	4.66056	0.089	0.005	4.69289e-185	B cell	CAMP
1.49072e-187	1.90265	0.884	0.436	2.20403e-183	B cell	ARHGDIB
4.88321e-186	2.38466	0.443	0.105	7.21982e-182	B cell	HLA-DMB
1.20609e-185	2.72233	0.282	0.045	1.78321e-181	B cell	SASH3
3.86219e-185	1.50804	0.987	0.851	5.71025e-181	B cell	CYBA
6.04785e-183	2.73078	0.635	0.259	8.94174e-179	B cell	UBE2J1
6.3215e-180	1.48378	0.904	0.481	9.34634e-176	B cell	HLA-DRB1
1.35492e-174	3.09619	0.775	0.413	2.00325e-170	B cell	SEC11C
3.0993e-172	1.41725	0.841	0.394	4.58231e-168	B cell	HLA-DPB1
8.45807e-172	2.75643	0.402	0.097	1.25053e-167	B cell	RALGPS2
2.28576e-169	2.79409	0.285	0.05	3.37949e-165	B cell	PHACTR1
2.45931e-162	2.21651	0.581	0.205	3.63609e-158	B cell	GLRX
2.80925e-162	3.51027	0.22	0.033	4.15348e-158	B cell	S1PR2
9.21768e-161	4.92704	0.059	0.002	1.36283e-156	B cell	LINC01215
7.30213e-158	3.29182	0.357	0.085	1.07962e-153	B cell	LMO2
1.71359e-157	2.3021	0.582	0.217	2.53355e-153	B cell	TMEM243
4.64601e-157	3.14298	0.171	0.021	6.86913e-153	B cell	FGD2
1.76791e-153	1.5339	0.738	0.297	2.61385e-149	B cell	CD52
3.29621e-153	2.71993	0.28	0.053	4.87344e-149	B cell	LYL1
8.96543e-153	3.96287	0.091	0.006	1.32554e-148	B cell	CR1
2.58944e-148	1.18964	0.365	0.083	3.82849e-144	B cell	PLEK
9.34471e-148	2.37478	0.431	0.121	1.38162e-143	B cell	MYBL2
4.6901e-147	4.56576	0.072	0.004	6.93431e-143	B cell	SNX22
1.05618e-144	1.75591	0.525	0.167	1.56155e-140	B cell	GPSM3
4.49852e-139	7.06918	0.024	0	6.65107e-135	B cell	FAM177B
4.86106e-139	2.70921	0.286	0.06	7.18708e-135	B cell	SHCBP1
6.18808e-136	1.87618	0.54	0.19	9.14908e-132	B cell	CLEC2D
1.84561e-135	2.38397	0.261	0.05	2.72873e-131	B cell	NCF4
7.43139e-133	2.47866	0.299	0.066	1.09873e-128	B cell	SUSD3
8.64661e-133	2.24522	0.592	0.239	1.2784e-128	B cell	UCP2
1.2015e-132	2.18131	0.351	0.087	1.77642e-128	B cell	LPXN
1.80157e-132	2.06778	0.377	0.1	2.66362e-128	B cell	AIM2
3.6208e-131	2.54358	0.289	0.063	5.35336e-127	B cell	CD70
5.20389e-124	1.67397	0.589	0.232	7.69395e-120	B cell	GYPC
8.85492e-124	2.60289	0.347	0.093	1.3092e-119	B cell	SEL1L3
6.99434e-123	1.96239	0.378	0.104	1.03411e-118	B cell	FERMT3
3.57104e-122	2.49294	0.191	0.031	5.27978e-118	B cell	ADORA2A
2.48508e-121	2.23592	0.329	0.083	3.67418e-117	B cell	DOCK2
2.24229e-120	2.80586	0.102	0.01	3.31523e-116	B cell	PLD4
3.79941e-119	3.83855	0.12	0.014	5.61742e-115	B cell	ZNF215
5.31729e-119	2.90307	0.201	0.035	7.86162e-115	B cell	RASGRP2
1.40201e-118	1.87844	0.64	0.282	2.07288e-114	B cell	LCP1
1.98542e-117	1.92699	0.504	0.189	2.93544e-113	B cell	CD83
3.30505e-116	2.61457	0.212	0.039	4.88652e-112	B cell	EBF1
1.23378e-115	3.10054	0.129	0.016	1.82415e-111	B cell	EBI3
1.58996e-114	1.55811	0.814	0.484	2.35075e-110	B cell	BST2
8.3427e-113	1.39905	0.823	0.532	1.23347e-108	B cell	GRB2
8.5636e-113	1.14398	0.994	0.99	1.26613e-108	B cell	RPS23
2.0346e-112	1.19687	0.992	0.982	3.00816e-108	B cell	TMSB4X
8.17195e-111	2.32205	0.377	0.114	1.20822e-106	B cell	ORAI2
4.92439e-110	1.76005	0.5	0.182	7.28071e-106	B cell	HCLS1
1.39221e-109	2.36349	0.231	0.047	2.05838e-105	B cell	IL16
2.03141e-109	2.93659	0.201	0.038	3.00344e-105	B cell	CD72
2.33474e-109	3.02947	0.191	0.035	3.45192e-105	B cell	HVCN1
5.26671e-109	1.10204	0.976	0.884	7.78683e-105	B cell	EEF1B2
4.30056e-105	4.88548	0.041	0.002	6.35838e-101	B cell	ZNF804A
1.64438e-104	1.092	0.946	0.876	2.43122e-100	B cell	RPL36AL
7.21093e-103	2.17719	0.416	0.148	1.06614e-98	B cell	NGLY1
3.86929e-102	3.35914	0.142	0.021	5.72075e-98	B cell	GPR18
4.15076e-102	3.77187	0.203	0.041	6.1369e-98	B cell	NEIL1
1.76356e-101	5.43906	0.03	0.001	2.60743e-97	B cell	SCN3A
1.83073e-101	3.18295	0.101	0.011	2.70673e-97	B cell	ABCA6
1.05755e-100	1.58283	0.472	0.173	1.56359e-96	B cell	ANXA6
2.03739e-100	1.04267	0.986	0.95	3.01229e-96	B cell	RPSA
1.57993e-99	5.53632	0.725	0.437	2.33592e-95	B cell	IGHG4
2.27543e-99	2.14275	0.231	0.051	3.36422e-95	B cell	MFNG
3.40557e-98	1.89839	0.327	0.094	5.03513e-94	B cell	WAS
7.78781e-97	1.18441	0.717	0.38	1.15143e-92	B cell	CTSH
1.79872e-96	1.57741	0.881	0.73	2.65941e-92	B cell	PSME2
2.16406e-96	1.44213	0.882	0.657	3.19956e-92	B cell	PSMB9
3.26332e-95	3.30215	0.089	0.009	4.82481e-91	B cell	TEC
5.17923e-95	4.1849	0.055	0.004	7.65749e-91	B cell	ANGPTL6
5.7651e-95	1.34245	0.595	0.275	8.5237e-91	B cell	BIRC3
6.75589e-95	1.37536	0.385	0.121	9.98859e-91	B cell	IKZF3
4.71424e-94	2.0179	0.603	0.308	6.97e-90	B cell	RGS2
9.5174e-94	5.73038	0.027	0.001	1.40715e-89	B cell	COL19A1
2.32773e-93	2.07428	0.153	0.026	3.44155e-89	B cell	CD80
1.24169e-92	5.26046	0.402	0.144	1.83584e-88	B cell	IGHA1
1.56843e-92	2.93255	0.144	0.024	2.31893e-88	B cell	SLC17A9
1.60735e-92	2.83153	0.106	0.013	2.37647e-88	B cell	C19orf38
7.49614e-92	2.26043	0.246	0.061	1.1083e-87	B cell	RCSD1
1.66315e-91	2.7313	0.394	0.15	2.45897e-87	B cell	BCAS4
3.00121e-91	1.48773	0.446	0.165	4.43728e-87	B cell	ICAM3
3.52821e-91	1.2091	0.635	0.289	5.21646e-87	B cell	GMFG
4.64983e-91	1.83119	0.412	0.15	6.87477e-87	B cell	SH3BP5
7.76233e-90	5.40176	0.018	0	1.14766e-85	B cell	HBD
1.0572e-89	3.21889	0.085	0.009	1.56307e-85	B cell	LTA
6.25956e-89	1.98816	0.357	0.118	9.25475e-85	B cell	CXXC5
6.65344e-89	1.26429	0.569	0.252	9.83711e-85	B cell	LSP1
1.21666e-88	1.23119	0.87	0.731	1.79883e-84	B cell	GNG5
1.83712e-88	1.95288	0.483	0.208	2.71618e-84	B cell	TOR3A
4.15211e-87	1.03556	0.817	0.548	6.1389e-83	B cell	ODC1
5.84381e-87	2.31927	0.358	0.124	8.64007e-83	B cell	ANKRD13A
7.01888e-86	2.53872	0.181	0.037	1.03774e-81	B cell	ZBP1
1.76938e-84	1.53927	0.864	0.824	2.61603e-80	B cell	SEC61B
1.16133e-83	2.72567	0.103	0.014	1.71703e-79	B cell	NCR3
2.11873e-83	1.10473	0.881	0.694	3.13255e-79	B cell	ERP29
1.2739e-82	1.67856	0.496	0.227	1.88345e-78	B cell	IRF7
4.00011e-82	2.21787	0.31	0.1	5.91416e-78	B cell	CENPU
3.07541e-81	1.82948	0.353	0.121	4.547e-77	B cell	RRM2
1.20842e-80	1.40736	0.739	0.501	1.78665e-76	B cell	DNAJC15
2.97065e-80	1.85595	0.424	0.172	4.39211e-76	B cell	CENPM
4.56005e-80	2.27638	0.207	0.049	6.74203e-76	B cell	MAP4K1
9.23184e-79	2.16777	0.35	0.128	1.36493e-74	B cell	SYVN1
1.22311e-78	2.42535	0.21	0.051	1.80837e-74	B cell	KLHL6
2.18786e-78	1.59343	0.387	0.139	3.23475e-74	B cell	EVI2B
5.36188e-78	1.38299	0.734	0.481	7.92754e-74	B cell	ARL5A
5.64048e-78	2.1312	0.204	0.049	8.33945e-74	B cell	SIT1
1.12498e-77	2.14231	0.183	0.04	1.66328e-73	B cell	RASSF2
1.20551e-77	2.02937	0.867	0.75	1.78235e-73	B cell	HMGN2
8.45605e-77	1.54574	0.868	0.646	1.25023e-72	B cell	ISG15
5.81098e-76	1.74849	0.407	0.161	8.59154e-72	B cell	PTPN6
6.427e-76	1.69025	0.251	0.07	9.50231e-72	B cell	IRF4
1.12368e-75	1.29045	0.824	0.609	1.66135e-71	B cell	SMDT1
6.50264e-74	2.19466	0.161	0.034	9.61415e-70	B cell	SLAMF1
1.66259e-73	1.94999	0.405	0.168	2.45813e-69	B cell	CD40
4.89778e-73	1.62449	0.769	0.558	7.24137e-69	B cell	POLD4
1.09676e-72	4.46589	0.025	0.001	1.62156e-68	B cell	SPAG6
1.12915e-72	3.005	0.106	0.016	1.66945e-68	B cell	ADGRG5
1.34958e-72	1.76696	0.901	0.81	1.99536e-68	B cell	HMGN1
1.35347e-72	1.60553	0.584	0.344	2.00111e-68	B cell	CCDC167
1.85885e-72	2.05134	0.364	0.142	2.74831e-68	B cell	DHFR
1.91209e-72	1.74407	0.513	0.263	2.82702e-68	B cell	SEC14L1
3.50582e-72	6.19971	0.016	0	5.18335e-68	B cell	CLEC17A
9.94039e-72	1.68153	0.297	0.096	1.46969e-67	B cell	ST8SIA4
1.97503e-71	1.33516	0.224	0.059	2.92008e-67	B cell	ICAM2
3.83608e-71	2.11385	0.193	0.047	5.67164e-67	B cell	PIK3CG
7.29806e-71	1.80623	0.305	0.103	1.07902e-66	B cell	ATF7IP2
1.24619e-70	1.51538	0.731	0.476	1.84248e-66	B cell	PARP1
1.2792e-70	1.60325	0.575	0.318	1.8913e-66	B cell	SNRNP25
1.38172e-70	1.25292	0.695	0.433	2.04288e-66	B cell	PSMB10
3.35665e-70	1.73382	0.499	0.25	4.96281e-66	B cell	NCOA3
6.59066e-70	4.55282	0.023	0.001	9.74429e-66	B cell	LINC01150
7.45032e-70	1.58585	0.398	0.162	1.10153e-65	B cell	CDKN3
9.86353e-70	2.16121	0.225	0.063	1.45832e-65	B cell	SETDB2
1.17408e-69	2.05674	0.772	0.581	1.73588e-65	B cell	HMGB2
8.81325e-69	1.50701	0.718	0.491	1.30304e-64	B cell	SRM
2.56958e-68	1.88571	0.239	0.07	3.79913e-64	B cell	CYFIP2
4.01036e-68	2.02453	0.241	0.071	5.92932e-64	B cell	INPP5D
4.43099e-68	1.469	0.66	0.428	6.55123e-64	B cell	NANS
4.86093e-68	1.3571	0.497	0.232	7.18689e-64	B cell	WIPF1
1.25849e-67	2.71739	0.122	0.022	1.86067e-63	B cell	KBTBD8
1.46672e-67	2.26195	0.256	0.081	2.16854e-63	B cell	MND1
2.11116e-67	1.6551	0.353	0.133	3.12135e-63	B cell	PAG1
4.55392e-67	1.27521	0.848	0.727	6.73297e-63	B cell	COX5A
8.49845e-67	1.13445	0.739	0.499	1.2565e-62	B cell	RNASEH2C
7.15541e-66	2.33966	0.207	0.057	1.05793e-61	B cell	TEX9
1.53467e-65	1.34048	0.738	0.502	2.269e-61	B cell	CKS2
1.77831e-65	1.07365	0.875	0.729	2.62923e-61	B cell	COPE
2.56471e-65	1.87603	0.242	0.073	3.79192e-61	B cell	RIC3
1.03295e-64	1.79145	0.272	0.089	1.52721e-60	B cell	AURKB
1.18697e-64	1.21978	0.564	0.293	1.75493e-60	B cell	SMAP2
1.31464e-63	1.76903	0.351	0.138	1.9437e-59	B cell	NFKBID
2.33691e-63	2.57866	0.132	0.027	3.45513e-59	B cell	KCNN3
2.51001e-63	2.66754	0.139	0.029	3.71106e-59	B cell	MEI1
3.4956e-63	1.40731	0.289	0.097	5.16824e-59	B cell	MYO1G
3.66889e-63	1.56301	0.858	0.646	5.42445e-59	B cell	CRIP1
8.51689e-63	2.0869	0.46	0.242	1.25922e-58	B cell	SWAP70
1.57085e-62	1.40907	0.71	0.477	2.3225e-58	B cell	PTTG1
2.81226e-62	1.98431	0.334	0.135	4.15793e-58	B cell	PRKD3
3.66421e-62	1.34464	0.571	0.321	5.41753e-58	B cell	VOPP1
4.57785e-62	1.02586	0.942	0.868	6.76836e-58	B cell	ARPC3
5.42568e-62	1.43507	0.351	0.137	8.02186e-58	B cell	MKI67
1.09733e-61	2.04832	0.278	0.098	1.62241e-57	B cell	PXK
1.2962e-61	1.0245	0.793	0.577	1.91643e-57	B cell	GTF3A
1.48424e-61	1.26214	0.792	0.613	2.19445e-57	B cell	CCT8
1.52573e-61	1.96966	0.278	0.098	2.2558e-57	B cell	SLC25A19
1.67278e-61	1.3236	0.381	0.155	2.47321e-57	B cell	DOCK8
3.10471e-61	1.17521	0.799	0.622	4.59032e-57	B cell	LSM3
3.3479e-61	1.58484	0.288	0.1	4.94987e-57	B cell	TAGAP
3.46844e-61	2.15142	0.435	0.222	5.12809e-57	B cell	DEF8
6.70758e-61	1.74452	0.453	0.228	9.91716e-57	B cell	CSK
7.62004e-61	2.17607	0.258	0.086	1.12662e-56	B cell	RFTN1
1.54443e-60	1.47945	0.771	0.596	2.28343e-56	B cell	LSM8
6.11352e-60	1.97078	0.239	0.076	9.03884e-56	B cell	MIR155HG
8.93165e-60	1.79625	0.203	0.057	1.32054e-55	B cell	PIK3AP1
1.27124e-59	2.92865	0.065	0.008	1.87953e-55	B cell	GAPT
1.90243e-59	1.10203	0.945	0.885	2.81274e-55	B cell	ARPC2
2.7418e-59	1.19454	0.785	0.604	4.05375e-55	B cell	CALM3
5.19795e-59	2.58922	0.109	0.02	7.68516e-55	B cell	PDGFD
8.55953e-59	1.16461	0.734	0.536	1.26553e-54	B cell	SRP19
1.65951e-58	1.57189	0.496	0.269	2.45359e-54	B cell	PRDM2
1.88261e-58	1.86038	0.12	0.024	2.78343e-54	B cell	CCR7
4.58565e-58	1.68235	0.33	0.132	6.77988e-54	B cell	OTUD1
1.76972e-57	2.58809	0.11	0.021	2.61653e-53	B cell	CCDC189
2.76587e-57	1.14718	0.95	0.897	4.08934e-53	B cell	NPM1
5.52626e-57	2.31067	0.122	0.025	8.17057e-53	B cell	P2RY8
6.57338e-57	1.64316	0.762	0.58	9.71874e-53	B cell	SPCS3
1.48786e-56	1.43083	0.373	0.159	2.1998e-52	B cell	NUSAP1
2.95576e-56	1.94879	0.286	0.108	4.3701e-52	B cell	SYK
3.34239e-56	1.17159	0.84	0.716	4.94172e-52	B cell	ERH
8.141e-56	1.0445	0.625	0.38	1.20365e-51	B cell	LAP3
1.52707e-55	1.44069	0.415	0.195	2.25778e-51	B cell	MAD2L1
2.33829e-55	1.77081	0.234	0.076	3.45716e-51	B cell	NCAPG
5.18262e-55	1.24897	0.35	0.14	7.66251e-51	B cell	PTPN7
8.94125e-55	2.20536	0.133	0.03	1.32196e-50	B cell	CARD11
9.06385e-55	1.41762	0.276	0.098	1.34009e-50	B cell	NCKAP1L
9.6747e-55	1.63909	0.187	0.052	1.4304e-50	B cell	SLAMF7
1.14598e-54	1.73384	0.254	0.087	1.69433e-50	B cell	FCHSD2
1.31475e-54	1.92164	0.428	0.218	1.94386e-50	B cell	RBM38
2.51758e-54	1.57883	0.487	0.27	3.72224e-50	B cell	MIS18BP1
3.23835e-54	2.04243	0.156	0.039	4.7879e-50	B cell	MICB
7.93534e-54	1.03148	0.83	0.678	1.17324e-49	B cell	PSMB8
9.62209e-54	1.04612	0.39	0.165	1.42263e-49	B cell	IKZF1
1.32087e-53	1.06247	0.385	0.165	1.9529e-49	B cell	BIRC5
1.6823e-53	1.86993	0.303	0.118	2.48728e-49	B cell	CCNB2
3.08313e-53	1.36887	0.506	0.274	4.55841e-49	B cell	FNBP1
3.67081e-53	1.87127	0.198	0.06	5.42729e-49	B cell	THEMIS2
7.40736e-53	2.04074	0.289	0.115	1.09518e-48	B cell	ST6GALNAC4
8.74784e-53	1.91805	0.686	0.485	1.29337e-48	B cell	SDF2L1
2.89072e-52	1.57332	0.363	0.165	4.27392e-48	B cell	DCPS
4.2745e-52	1.40277	0.864	0.759	6.31985e-48	B cell	SPCS1
4.93901e-52	1.1765	0.64	0.423	7.30233e-48	B cell	TRABD
9.31337e-52	2.13173	0.221	0.074	1.37698e-47	B cell	WDR76
9.38082e-52	1.04364	0.911	0.813	1.38695e-47	B cell	RAN
1.08801e-51	1.06993	0.384	0.171	1.60862e-47	B cell	UBE2C
1.45998e-51	1.29421	0.962	0.94	2.15857e-47	B cell	HMGB1
2.48315e-51	2.31647	0.122	0.027	3.67134e-47	B cell	HLA-DOA
2.60869e-51	1.02077	0.445	0.211	3.85694e-47	B cell	ACAP1
2.87068e-51	1.08627	0.707	0.497	4.2443e-47	B cell	MRPS6
3.55845e-51	2.45428	0.156	0.042	5.26117e-47	B cell	ADAM28
4.21654e-51	3.13872	0.062	0.008	6.23416e-47	B cell	FBXO16
6.88932e-51	1.01624	0.874	0.754	1.01859e-46	B cell	SPCS2
1.02232e-50	1.33079	0.601	0.375	1.5115e-46	B cell	DDX39A
1.2952e-50	1.01669	0.732	0.532	1.91495e-46	B cell	TXNL4A
1.82564e-50	1.68032	0.283	0.111	2.6992e-46	B cell	LRR1
2.70492e-50	1.05459	0.758	0.576	3.99923e-46	B cell	NOL7
2.71702e-50	1.37729	0.242	0.084	4.01712e-46	B cell	CDCA3
4.98211e-50	1.87268	0.354	0.169	7.36605e-46	B cell	STX7
6.01673e-50	2.16572	0.157	0.043	8.89574e-46	B cell	FCMR
8.01296e-50	1.67664	0.324	0.139	1.18472e-45	B cell	ORC6
8.57348e-50	1.0993	0.773	0.592	1.26759e-45	B cell	UBALD2
9.62814e-50	1.0809	0.599	0.365	1.42352e-45	B cell	MX1
1.14232e-49	1.2823	0.282	0.106	1.68892e-45	B cell	TBC1D10C
1.75105e-49	1.58656	0.248	0.089	2.58893e-45	B cell	CCNA2
3.45178e-49	1.89811	0.191	0.059	5.10346e-45	B cell	DENND6B
7.8826e-49	1.47357	0.382	0.182	1.16544e-44	B cell	ATM
8.13354e-49	2.55246	0.103	0.021	1.20254e-44	B cell	HDAC9
1.5827e-48	1.03754	0.203	0.062	2.34003e-44	B cell	SPI1
1.64585e-48	1.88757	0.224	0.077	2.43339e-44	B cell	PPCDC
1.8964e-48	1.22829	0.776	0.607	2.80383e-44	B cell	MPC2
2.07842e-48	1.0141	0.691	0.478	3.07294e-44	B cell	SNX5
2.08611e-48	1.07791	0.686	0.469	3.08432e-44	B cell	IDH2
3.13168e-48	1.79102	0.297	0.124	4.63019e-44	B cell	CDT1
3.75453e-48	1.93745	0.33	0.15	5.55108e-44	B cell	DCK
4.02911e-48	1.55052	0.414	0.209	5.95704e-44	B cell	CCDC88A
5.7231e-48	2.61542	0.093	0.018	8.46161e-44	B cell	E2F2
7.15149e-48	1.00979	0.912	0.775	1.05735e-43	B cell	HSPD1
1.24102e-47	2.22845	0.276	0.116	1.83485e-43	B cell	BCL7A
1.55075e-47	1.04304	0.7	0.496	2.29279e-43	B cell	ANP32E
2.24065e-47	2.02978	0.378	0.198	3.3128e-43	B cell	LYSMD2
5.75225e-47	1.0364	0.943	0.919	8.5047e-43	B cell	PFN1
6.30598e-47	2.35788	0.163	0.048	9.32339e-43	B cell	SGPP1
2.25516e-46	1.24698	0.558	0.352	3.33426e-42	B cell	LSM10
3.10976e-46	1.84336	0.139	0.036	4.59778e-42	B cell	ZBTB32
4.40367e-46	1.3462	0.661	0.472	6.51082e-42	B cell	LSM6
6.90304e-46	2.02302	0.047	0.005	1.02061e-41	B cell	CD1C
7.56651e-46	2.17307	0.178	0.056	1.11871e-41	B cell	BCAR3
9.34924e-46	2.24226	0.271	0.114	1.38229e-41	B cell	CDCA7
1.48836e-45	1.68711	0.35	0.17	2.20054e-41	B cell	PHF19
1.71977e-45	1.6297	0.421	0.233	2.54268e-41	B cell	ACADM
3.27296e-45	3.05387	0.088	0.017	4.83907e-41	B cell	C2orf88
3.8542e-45	1.00686	0.834	0.735	5.69844e-41	B cell	HNRNPH1
1.14547e-44	2.45871	0.093	0.019	1.69358e-40	B cell	LINC00426
1.23335e-44	1.13959	0.643	0.451	1.8235e-40	B cell	SS18L2
1.682e-44	1.63023	0.354	0.171	2.48684e-40	B cell	BRI3BP
1.81079e-44	2.76198	0.458	0.286	2.67725e-40	B cell	FKBP11
2.13106e-44	1.38411	0.425	0.23	3.15078e-40	B cell	UPF2
2.30097e-44	1.85202	0.126	0.032	3.40199e-40	B cell	RAB33A
3.47695e-44	2.80675	0.05	0.006	5.14067e-40	B cell	P2RX1
4.88621e-44	1.58186	0.307	0.134	7.22427e-40	B cell	FEN1
7.12779e-44	1.69504	0.286	0.122	1.05384e-39	B cell	GMPPB
1.12852e-43	3.81822	0.666	0.452	1.66852e-39	B cell	IGLC2
1.7561e-43	1.49127	0.404	0.215	2.59639e-39	B cell	TYMS
1.87104e-43	1.57182	0.324	0.148	2.76633e-39	B cell	TIFA
3.03029e-43	1.06008	0.64	0.448	4.48028e-39	B cell	CISD2
3.16233e-43	1.14113	0.829	0.737	4.67551e-39	B cell	RABAC1
4.68596e-43	1.18851	0.354	0.164	6.92819e-39	B cell	PPM1K
6.66393e-43	1.49412	0.497	0.311	9.85262e-39	B cell	PSIP1
7.33374e-43	1.48846	0.384	0.198	1.08429e-38	B cell	EPS15
7.55039e-43	1.07732	0.644	0.443	1.11633e-38	B cell	SARNP
9.16654e-43	3.49466	0.047	0.006	1.35527e-38	B cell	DNAH8
9.91699e-43	1.00832	0.744	0.578	1.46623e-38	B cell	PPP1CC
1.23501e-42	2.06446	0.67	0.508	1.82596e-38	B cell	MANF
1.55474e-42	1.62595	0.324	0.152	2.29868e-38	B cell	CNTRL
1.64376e-42	1.98321	0.143	0.04	2.43031e-38	B cell	CIITA
3.5808e-42	1.56286	0.234	0.088	5.29421e-38	B cell	BCL2
3.95106e-42	1.22667	0.523	0.325	5.84164e-38	B cell	TMPO
7.95084e-42	1.27005	0.234	0.087	1.17553e-37	B cell	HMMR
1.02707e-41	3.2493	0.033	0.003	1.51852e-37	B cell	COL4A4
1.06019e-41	1.57195	0.391	0.205	1.56749e-37	B cell	ANKRD28
1.11888e-41	1.64651	0.31	0.143	1.65426e-37	B cell	EDEM1
1.31388e-41	3.49191	0.045	0.006	1.94257e-37	B cell	FAM81A
2.79353e-41	1.25856	0.082	0.016	4.13023e-37	B cell	FOLR2
2.98598e-41	2.1691	0.109	0.026	4.41477e-37	B cell	MYEF2
3.23202e-41	1.65609	0.265	0.11	4.77854e-37	B cell	CLSPN
3.40753e-41	1.79136	0.181	0.06	5.03803e-37	B cell	BUB1
8.21693e-41	1.88571	0.217	0.081	1.21487e-36	B cell	TSPAN33
1.35265e-40	1.34564	0.742	0.59	1.99989e-36	B cell	STMN1
3.13934e-40	1.70575	0.252	0.104	4.64151e-36	B cell	FANCA
4.92061e-40	1.71335	0.737	0.585	7.27512e-36	B cell	DUT
9.0411e-40	1.2712	0.51	0.311	1.33673e-35	B cell	MAP3K8
9.36801e-40	1.97448	0.297	0.138	1.38506e-35	B cell	TXNDC11
9.71941e-40	2.08332	0.273	0.121	1.43701e-35	B cell	FAM76B
9.81582e-40	1.02551	0.314	0.142	1.45127e-35	B cell	CCNB1
2.54543e-39	2.44902	0.052	0.008	3.76342e-35	B cell	CCL22
3.19416e-39	1.92379	0.176	0.059	4.72257e-35	B cell	ZNF296
5.62696e-39	1.67459	0.238	0.096	8.31946e-35	B cell	PRKCD
5.67901e-39	1.01957	0.785	0.595	8.39642e-35	B cell	NME1
8.76116e-39	1.59133	0.263	0.111	1.29534e-34	B cell	TACC3
1.51638e-38	1.56834	0.208	0.076	2.24197e-34	B cell	PARVG
2.06559e-38	1.84205	0.187	0.066	3.05397e-34	B cell	MAP2K6
3.19237e-38	1.06416	0.598	0.414	4.71991e-34	B cell	MRPL22
4.87979e-38	2.81627	0.082	0.017	7.21477e-34	B cell	SHISA8
1.37194e-37	1.57313	0.327	0.164	2.02841e-33	B cell	SEPHS1
2.05343e-37	1.38018	0.354	0.181	3.036e-33	B cell	SH3KBP1
2.20962e-37	1.2481	0.49	0.301	3.26692e-33	B cell	C19orf48
2.3155e-37	1.51032	0.197	0.071	3.42347e-33	B cell	CDCA8
2.59328e-37	1.35947	0.334	0.163	3.83417e-33	B cell	LPIN1
2.85975e-37	1.30683	0.278	0.121	4.22814e-33	B cell	IL10RA
4.41501e-37	1.96425	0.181	0.064	6.52759e-33	B cell	OGG1
4.47759e-37	1.34581	0.184	0.064	6.62012e-33	B cell	S1PR4
1.37434e-36	1.41357	0.398	0.218	2.03196e-32	B cell	DUSP5
1.65843e-36	1.22805	0.541	0.35	2.45199e-32	B cell	DNMT1
2.04944e-36	1.08843	0.384	0.202	3.0301e-32	B cell	EPSTI1
2.09752e-36	2.04523	0.13	0.038	3.10119e-32	B cell	CEP128
2.82782e-36	1.76648	0.161	0.054	4.18093e-32	B cell	QPCT
3.01215e-36	1.07895	0.725	0.59	4.45346e-32	B cell	MBD2
3.10289e-36	1.59309	0.361	0.199	4.58762e-32	B cell	MRPL44
3.19158e-36	2.93919	0.048	0.007	4.71875e-32	B cell	TRIM61
3.49523e-36	1.22063	0.208	0.079	5.1677e-32	B cell	DLGAP5
5.60074e-36	2.25667	0.139	0.043	8.28069e-32	B cell	LRRK1
5.73204e-36	1.17632	0.63	0.467	8.47481e-32	B cell	SLBP
6.45547e-36	1.67925	0.367	0.202	9.54442e-32	B cell	GGA2
1.15039e-35	1.77011	0.892	0.841	1.70085e-31	B cell	SSR4
2.55824e-35	1.62136	0.476	0.313	3.78236e-31	B cell	HMCES
5.43821e-35	2.14523	0.178	0.064	8.04039e-31	B cell	FAM111B
7.45492e-35	3.46017	0.03	0.003	1.10221e-30	B cell	TNFSF11
7.57467e-35	1.78186	0.14	0.044	1.11992e-30	B cell	PCED1B
9.19022e-35	1.64259	0.224	0.092	1.35877e-30	B cell	ASF1B
9.64557e-35	1.41788	0.166	0.056	1.4261e-30	B cell	ITGB7
1.26342e-34	1.48907	0.378	0.217	1.86797e-30	B cell	GMNN
1.41185e-34	1.44158	0.3	0.144	2.08742e-30	B cell	RGS19
1.79142e-34	1.57133	0.289	0.138	2.64862e-30	B cell	UBR7
1.80122e-34	2.0506	0.127	0.038	2.66311e-30	B cell	E2F8
2.41504e-34	1.30839	0.35	0.184	3.57063e-30	B cell	BCL2L12
2.81096e-34	1.82446	0.14	0.044	4.156e-30	B cell	MCM10
3.40608e-34	1.00159	0.535	0.353	5.03589e-30	B cell	CCDC50
3.69738e-34	1.0405	0.299	0.138	5.46657e-30	B cell	GNG2
5.76023e-34	1.39199	0.214	0.086	8.51649e-30	B cell	GPR160
6.01317e-34	1.8218	0.13	0.04	8.89047e-30	B cell	TOX
6.0804e-34	4.63832	0.016	0.001	8.98987e-30	B cell	CNR1
8.43635e-34	1.15018	0.513	0.342	1.24731e-29	B cell	SAR1B
9.27503e-34	1.45321	0.327	0.17	1.37131e-29	B cell	STRBP
1.04089e-33	1.18008	0.215	0.084	1.53896e-29	B cell	P2RY10
1.86033e-33	1.50315	0.309	0.155	2.7505e-29	B cell	CENPH
1.92422e-33	1.84389	0.152	0.051	2.84496e-29	B cell	SLC37A1
2.39218e-33	1.03342	0.35	0.176	3.53683e-29	B cell	FMNL1
2.5422e-33	1.00186	0.661	0.493	3.75864e-29	B cell	DERL1
2.70652e-33	1.48412	0.314	0.16	4.00159e-29	B cell	MDFIC
3.58789e-33	1.50086	0.251	0.112	5.30469e-29	B cell	CHEK1
3.91407e-33	1.43181	0.346	0.187	5.78695e-29	B cell	TCF3
4.27729e-33	3.19025	0.035	0.004	6.32397e-29	B cell	LINC01353
4.47448e-33	1.53259	0.116	0.033	6.61552e-29	B cell	LILRB1
4.83479e-33	1.40322	0.215	0.087	7.14824e-29	B cell	CDCA5
5.10758e-33	1.28335	0.38	0.219	7.55156e-29	B cell	CCM2
5.18136e-33	2.13067	0.119	0.035	7.66065e-29	B cell	RHEBL1
5.66018e-33	4.37142	0.051	0.008	8.36858e-29	B cell	JSRP1
7.3247e-33	1.48509	0.251	0.113	1.08296e-28	B cell	FUT8
8.86936e-33	7.79042	0.144	0.05	1.31133e-28	B cell	IGHM
1.12379e-32	1.04942	0.484	0.311	1.66153e-28	B cell	UBE2G1
1.54476e-32	1.56367	0.153	0.052	2.28393e-28	B cell	IL21R
1.98675e-32	1.12759	0.432	0.256	2.93741e-28	B cell	SP110
2.14762e-32	1.44311	0.231	0.099	3.17525e-28	B cell	BMP2K
2.40885e-32	1.27677	0.313	0.157	3.56148e-28	B cell	PIP4K2A
3.72333e-32	1.46942	0.263	0.122	5.50494e-28	B cell	CDKN2C
5.2057e-32	1.63145	0.133	0.042	7.69663e-28	B cell	SYNE3
5.61406e-32	1.2904	0.194	0.075	8.30039e-28	B cell	CENPA
6.23602e-32	3.36093	0.031	0.003	9.21996e-28	B cell	ANKLE1
6.29467e-32	2.29939	0.086	0.021	9.30666e-28	B cell	CYSLTR1
1.39144e-31	1.47097	0.198	0.078	2.05724e-27	B cell	ELMO1
1.44168e-31	1.1723	0.459	0.29	2.13153e-27	B cell	IFI35
1.46001e-31	1.74015	0.13	0.041	2.15862e-27	B cell	MCOLN2
2.70847e-31	2.09863	0.096	0.026	4.00447e-27	B cell	PARP15
3.32165e-31	1.29485	0.278	0.133	4.91107e-27	B cell	ME2
4.09827e-31	1.30728	0.375	0.217	6.05929e-27	B cell	SPATS2
4.17311e-31	1.93707	0.704	0.569	6.16995e-27	B cell	XBP1
4.38322e-31	2.027	0.118	0.036	6.48059e-27	B cell	APOM
4.47538e-31	1.49194	0.302	0.156	6.61685e-27	B cell	ITGB3BP
4.72446e-31	1.1146	0.237	0.101	6.98511e-27	B cell	NUF2
6.64797e-31	1.15416	0.514	0.346	9.82902e-27	B cell	GCHFR
7.18192e-31	1.04504	0.857	0.756	1.06185e-26	B cell	TUBA1B
7.82462e-31	1.06235	0.561	0.393	1.15687e-26	B cell	RBBP4
1.30798e-30	1.58474	0.193	0.077	1.93386e-26	B cell	SLC38A5
2.34391e-30	1.41388	0.36	0.209	3.46547e-26	B cell	DCP2
2.60603e-30	1.86869	0.12	0.037	3.85302e-26	B cell	REC8
4.10797e-30	3.42334	0.027	0.003	6.07363e-26	B cell	DNAJC5B
4.42451e-30	1.35632	0.237	0.105	6.54164e-26	B cell	NUP210
4.55042e-30	1.28283	0.364	0.207	6.7278e-26	B cell	BACH1
[truncated: 1,502 more rows]

## Sheet: CRC
Table S2 Marker genes of cell types in colorectal cancer
p_val	avg_log2FC	pct.1	pct.2	p_val_adj	cluster	gene
0	6.34622	0.775	0.023	0	B cell	CD79A
0	5.66278	0.628	0.041	0	B cell	MZB1
0	6.73798	0.749	0.184	0	B cell	JCHAIN
0	5.68258	0.545	0.024	0	B cell	DERL3
0	6.81638	0.441	0.005	0	B cell	TNFRSF17
0	5.03446	0.43	0.013	0	B cell	POU2AF1
0	3.98076	0.473	0.074	0	B cell	CD79B
0	6.24089	0.394	0.005	0	B cell	FCRL5
0	6.73779	0.6	0.225	0	B cell	IGHA1
0	2.38142	0.395	0.057	0	B cell	TENT5C
0	2.2633	0.526	0.188	0	B cell	FKBP11
0	6.00921	0.351	0.019	0	B cell	MS4A1
0	6.95905	0.329	0.007	0	B cell	VPREB3
0	6.90029	0.68	0.36	0	B cell	IGLC2
0	6.69131	0.518	0.206	0	B cell	IGHG1
0	6.66374	0.375	0.067	0	B cell	IGHM
0	1.53235	0.409	0.103	0	B cell	PIM2
0	6.69587	0.535	0.235	0	B cell	IGHA2
0	2.13743	0.363	0.064	0	B cell	CD38
0	2.06908	0.568	0.274	0	B cell	SEC11C
0	6.72255	0.928	0.648	0	B cell	IGKC
0	1.81466	0.407	0.127	0	B cell	SEL1L3
0	3.45611	0.315	0.041	0	B cell	EAF2
0	1.4041	0.532	0.261	0	B cell	MEF2C
0	2.32978	0.344	0.073	0	B cell	PDK1
0	1.14645	0.426	0.16	0	B cell	TPD52
0	2.0628	0.363	0.108	0	B cell	POU2F2
0	5.42243	0.274	0.022	0	B cell	BANK1
0	3.80833	0.279	0.029	0	B cell	GNG7
0	2.87583	0.587	0.338	0	B cell	XBP1
0	2.10273	0.702	0.454	0	B cell	HERPUD1
0	3.49471	0.297	0.051	0	B cell	RALGPS2
0	6.67193	0.44	0.197	0	B cell	IGLC3
0	1.63693	0.373	0.134	0	B cell	BASP1
0	1.48609	0.418	0.179	0	B cell	PLPP5
0	5.08777	0.249	0.012	0	B cell	TNFRSF13C
0	6.34274	0.489	0.261	0	B cell	IGHG4
0	1.54205	0.547	0.32	0	B cell	BTG2
0	4.81491	0.236	0.009	0	B cell	JSRP1
0	3.55139	0.258	0.032	0	B cell	CPNE5
0	1.45757	0.387	0.162	0	B cell	DNAJB9
0	5.75567	0.221	0.005	0	B cell	FAM30A
0	6.34699	0.29	0.075	0	B cell	IGHG2
0	1.71282	0.309	0.096	0	B cell	TXNDC11
0	2.12744	0.328	0.116	0	B cell	ORAI2
0	6.53635	0.316	0.104	0	B cell	IGHG3
0	1.11716	0.276	0.067	0	B cell	SLAMF7
0	2.2052	0.27	0.063	0	B cell	SDC1
0	1.65437	0.241	0.034	0	B cell	ZBP1
0	1.66571	0.496	0.291	0	B cell	PRDX4
0	6.3295	0.21	0.005	0	B cell	CD19
0	2.05062	0.246	0.043	0	B cell	HSH2D
0	1.77815	0.284	0.081	0	B cell	TP53INP1
0	4.2398	0.207	0.011	0	B cell	SPAG4
0	5.76394	0.197	0.004	0	B cell	AC012236.1
0	4.54537	0.211	0.019	0	B cell	HLA-DOB
0	3.28001	0.238	0.047	0	B cell	BLNK
0	6.13559	0.185	0.003	0	B cell	FCRL2
0	2.67947	0.213	0.031	0	B cell	HIST1H2BG
0	5.52728	0.181	0.003	0	B cell	LINC02362
0	5.61296	0.176	0.003	0	B cell	PNOC
0	2.48089	0.195	0.024	0	B cell	IRF4
0	6.39845	0.173	0.005	0	B cell	FCRLA
0	2.33004	0.196	0.037	0	B cell	RAB30
0	1.29906	0.19	0.038	0	B cell	MEI1
0	6.16139	0.155	0.006	0	B cell	TCL1A
0	5.71416	0.147	0.007	0	B cell	CD22
0	3.55884	0.154	0.023	0	B cell	CD180
0	3.847	0.136	0.01	0	B cell	CCR10
0	4.433	0.126	0.005	0	B cell	TNFRSF13B
0	5.5422	0.118	0.002	0	B cell	PKHD1L1
0	6.77626	0.119	0.003	0	B cell	IGHD
0	4.54736	0.128	0.016	0	B cell	LINC00926
0	3.55685	0.123	0.013	0	B cell	SPIB
0	5.74264	0.108	0.002	0	B cell	IGLV3-1
0	4.98678	0.113	0.009	0	B cell	TLR10
0	7.74582	0.105	0.005	0	B cell	IGLL5
0	5.25194	0.102	0.003	0	B cell	BLK
0	6.3859	0.099	0.002	0	B cell	LINC01781
0	5.84735	0.1	0.004	0	B cell	FCER2
0	2.33168	0.803	0.711	0	B cell	SSR4
0	5.76237	0.095	0.004	0	B cell	LINC02397
0	6.3109	0.092	0.002	0	B cell	PAX5
0	6.64695	0.079	0.001	0	B cell	IGLV6-57
0	5.6302	0.077	0.001	0	B cell	FAM92B
1.2739e-296	6.7156	0.078	0.002	3.16297e-292	B cell	CR2
7.28838e-296	1.43468	0.47	0.249	1.80963e-291	B cell	UBE2J1
1.30018e-287	2.56228	0.164	0.033	3.22821e-283	B cell	TXNDC5
2.16134e-286	1.94803	0.164	0.032	5.36639e-282	B cell	AL031777.3
5.18496e-276	2.7122	0.135	0.022	1.28737e-271	B cell	C16orf74
1.51323e-274	4.79331	0.082	0.004	3.75721e-270	B cell	STAP1
9.37673e-274	2.61145	0.213	0.061	2.32815e-269	B cell	ADAM28
8.07256e-269	1.69141	0.166	0.036	2.00434e-264	B cell	TMEM156
1.15331e-265	3.17212	0.104	0.012	2.86355e-261	B cell	HIST1H2BJ
1.95973e-262	2.02683	0.179	0.044	4.86581e-258	B cell	BHLHE41
6.8394e-256	3.22197	0.194	0.058	1.69816e-251	B cell	BCL11A
3.46984e-246	4.64367	0.068	0.002	8.61527e-242	B cell	AL133467.1
4.10028e-244	1.82315	0.238	0.081	1.01806e-239	B cell	SYVN1
4.73606e-235	2.66622	0.107	0.016	1.17592e-230	B cell	COL9A3
3.98513e-232	5.11234	0.079	0.006	9.89468e-228	B cell	IGKV3-20
9.66853e-232	5.21891	0.079	0.006	2.4006e-227	B cell	IGKV4-1
6.29879e-228	3.05293	0.073	0.005	1.56393e-223	B cell	SCNN1B
9.49893e-227	2.06	0.134	0.028	2.35849e-222	B cell	HIST1H2BD
7.42487e-223	5.21951	0.069	0.004	1.84352e-218	B cell	FAM129C
2.30593e-220	2.7028	0.123	0.024	5.7254e-216	B cell	DENND5B
6.97631e-220	1.98936	0.132	0.028	1.73215e-215	B cell	SLC17A9
2.82641e-219	1.17942	0.322	0.138	7.01768e-215	B cell	NCF1
1.15883e-213	2.48979	0.088	0.011	2.87725e-209	B cell	P2RX1
3.62787e-205	2.52349	0.066	0.004	9.00764e-201	B cell	NUGGC
1.15885e-204	4.51036	0.057	0.002	2.8773e-200	B cell	AC026202.2
3.03457e-204	2.40454	0.12	0.025	7.53453e-200	B cell	P2RX5
1.37203e-203	1.45471	0.18	0.055	3.40661e-199	B cell	MANEA
5.07155e-202	4.58995	0.051	0.001	1.25921e-197	B cell	MIXL1
1.37317e-201	2.96586	0.104	0.018	3.40945e-197	B cell	E2F5
2.38777e-201	6.10439	0.054	0.002	5.9286e-197	B cell	FCRL1
9.06702e-201	1.12737	0.237	0.089	2.25125e-196	B cell	ELL2
5.22968e-199	1.43488	0.183	0.057	1.29848e-194	B cell	KLHL6
6.0209e-199	1.24604	0.355	0.181	1.49493e-194	B cell	SEL1L
2.1957e-193	2.42588	0.121	0.027	5.45169e-189	B cell	CHI3L2
8.20097e-189	5.22199	0.059	0.004	2.03622e-184	B cell	IGHV3-23
2.14904e-187	2.34028	0.09	0.014	5.33585e-183	B cell	HIST2H2BF
8.62103e-186	3.08921	0.069	0.007	2.14052e-181	B cell	AC078883.1
2.51017e-185	2.71878	0.061	0.004	6.23251e-181	B cell	KCNK12
2.73448e-184	1.72475	0.077	0.009	6.78944e-180	B cell	LINC02384
7.72446e-183	1.75763	0.141	0.038	1.91791e-178	B cell	HIST2H2BE
3.95476e-181	3.01935	0.07	0.008	9.81928e-177	B cell	ZNF215
2.26828e-178	3.47577	0.103	0.022	5.6319e-174	B cell	GAPT
1.49156e-172	2.22011	0.055	0.004	3.7034e-168	B cell	IFNG-AS1
7.15226e-172	2.36126	0.083	0.013	1.77583e-167	B cell	HIST1H2AE
9.20763e-172	2.3663	0.109	0.025	2.28616e-167	B cell	RASSF6
1.86418e-171	1.29167	0.278	0.128	4.62856e-167	B cell	HIST1H1C
5.17337e-171	1.74251	0.09	0.016	1.2845e-166	B cell	HIST1H2AG
7.30154e-171	4.15797	0.053	0.003	1.8129e-166	B cell	COL4A4
3.26076e-167	1.75584	0.183	0.066	8.09613e-163	B cell	COBLL1
2.56814e-156	1.82255	0.08	0.013	6.37644e-152	B cell	ADGRG5
3.25492e-156	1.10914	0.266	0.123	8.08163e-152	B cell	SPATS2
3.26625e-153	1.53374	0.207	0.085	8.10977e-149	B cell	PLCG2
3.25533e-152	2.51008	0.137	0.043	8.08266e-148	B cell	BTK
4.58344e-151	2.00586	0.132	0.04	1.13802e-146	B cell	BCAS4
5.16526e-151	2.11406	0.099	0.022	1.28248e-146	B cell	U62317.5
5.56263e-151	1.14797	0.262	0.122	1.38114e-146	B cell	ST6GAL1
8.45711e-151	4.22025	0.049	0.003	2.09982e-146	B cell	RGS13
6.42694e-150	3.07372	0.058	0.006	1.59575e-145	B cell	SLC15A2
1.80694e-146	1.19393	0.146	0.047	4.48645e-142	B cell	KCNN3
3.15117e-145	1.56367	0.519	0.381	7.82403e-141	B cell	CD37
2.42339e-143	4.39697	0.037	0.001	6.01704e-139	B cell	NLRP7
9.55307e-143	3.82772	0.071	0.012	2.37193e-138	B cell	STAG3
4.96051e-138	3.91104	0.037	0.001	1.23165e-133	B cell	TAS1R3
1.21053e-137	1.72223	0.076	0.014	3.00562e-133	B cell	HIST1H2BC
1.54014e-137	5.44075	0.04	0.002	3.82401e-133	B cell	IGKV1-39
1.6226e-137	2.30981	0.054	0.006	4.02876e-133	B cell	HIST1H2BF
1.02894e-134	1.06573	0.198	0.082	2.55476e-130	B cell	ST6GALNAC4
1.14287e-134	1.41418	0.096	0.024	2.83762e-130	B cell	CEP128
2.03025e-133	5.24859	0.05	0.005	5.04091e-129	B cell	IGKV1-5
9.75095e-133	2.21921	0.116	0.035	2.42106e-128	B cell	CLECL1
1.99332e-132	4.71816	0.033	0	4.94923e-128	B cell	LINC00582
1.39755e-127	1.33039	0.111	0.032	3.46997e-123	B cell	RIC3
2.37615e-126	2.09679	0.058	0.008	5.89975e-122	B cell	BRSK1
1.71207e-125	1.70166	0.102	0.028	4.25089e-121	B cell	CDK14
3.0678e-125	1.05693	0.083	0.019	7.61704e-121	B cell	C2orf88
1.2752e-124	1.82052	0.08	0.018	3.16619e-120	B cell	LINC01480
2.9933e-123	4.22394	0.032	0.001	7.43207e-119	B cell	LINC02576
2.55839e-122	2.00091	0.072	0.015	6.35222e-118	B cell	HIST1H4E
6.9127e-120	2.05564	0.06	0.01	1.71635e-115	B cell	SPINK2
1.01016e-118	5.09287	0.035	0.002	2.50813e-114	B cell	AC099524.1
6.62301e-116	2.28731	0.041	0.004	1.64443e-111	B cell	GLDC
2.33201e-115	2.25745	0.046	0.005	5.79014e-111	B cell	PIK3CD-AS2
7.81023e-115	2.885	0.037	0.002	1.9392e-110	B cell	TMC3-AS1
1.57864e-113	5.82951	0.041	0.004	3.9196e-109	B cell	IGLV2-14
3.97703e-113	3.77403	0.041	0.004	9.87457e-109	B cell	EML6
7.1692e-113	5.65624	0.034	0.002	1.78004e-108	B cell	IGKV3-11
2.99971e-111	1.68193	0.198	0.095	7.44799e-107	B cell	STRBP
6.49298e-110	1.73791	0.153	0.063	1.61214e-105	B cell	LRMP
2.33278e-109	3.0299	0.036	0.002	5.79207e-105	B cell	RHEX
2.73848e-109	5.65515	0.03	0.001	6.79937e-105	B cell	IGKV3-15
6.80394e-109	5.82003	0.028	0	1.68935e-104	B cell	COL4A3
3.15971e-107	1.4902	0.064	0.013	7.84524e-103	B cell	AC012368.1
5.86759e-107	2.24057	0.044	0.005	1.45686e-102	B cell	AC078883.3
8.74955e-107	2.47142	0.102	0.033	2.17243e-102	B cell	AIM2
3.74367e-106	7.32836	0.025	0	9.29515e-102	B cell	ENAM
1.11115e-105	3.28515	0.065	0.014	2.75888e-101	B cell	AFF3
8.70311e-105	6.24366	0.034	0.002	2.16089e-100	B cell	IGHV3-7
4.38797e-104	1.98469	0.055	0.01	1.08949e-99	B cell	LMTK3
3.8919e-102	1.37088	0.081	0.022	9.6632e-98	B cell	Z93930.2
1.43734e-101	2.58865	0.052	0.009	3.56876e-97	B cell	CXCR5
4.07643e-101	1.46494	0.08	0.022	1.01214e-96	B cell	C11orf80
5.7395e-100	1.60205	0.122	0.046	1.42506e-95	B cell	DOK3
2.73888e-98	4.41795	0.035	0.003	6.80037e-94	B cell	SNX22
3.77888e-98	4.82702	0.029	0.001	9.38257e-94	B cell	SHISA8
9.66337e-98	4.75362	0.032	0.002	2.39932e-93	B cell	IGHV4-39
1.12688e-96	1.1486	0.094	0.03	2.79793e-92	B cell	FICD
2.7494e-96	3.50104	0.069	0.018	6.82648e-92	B cell	LINC01857
2.66697e-95	1.35561	0.067	0.016	6.62182e-91	B cell	HIST1H4H
5.0346e-95	4.43076	0.03	0.002	1.25004e-90	B cell	IGHV4-59
1.41156e-94	1.24586	0.119	0.045	3.50477e-90	B cell	SLC1A4
5.19956e-94	6.74263	0.023	0	1.291e-89	B cell	IGHV3-30
3.34542e-91	5.18421	0.023	0	8.30634e-87	B cell	AC104024.1
5.58679e-91	3.00753	0.105	0.04	1.38714e-86	B cell	CD72
7.26181e-91	4.88544	0.029	0.002	1.80303e-86	B cell	CNR2
3.87617e-89	1.52109	0.129	0.054	9.62415e-85	B cell	TMEM154
1.30063e-88	2.87259	0.025	0.001	3.22933e-84	B cell	GPR15
1.6303e-88	1.82358	0.057	0.013	4.04788e-84	B cell	PAIP2B
1.77718e-88	2.24988	0.053	0.011	4.41256e-84	B cell	ABCB9
8.02341e-88	5.11193	0.028	0.002	1.99213e-83	B cell	IGHV3-48
6.61309e-87	1.0349	0.306	0.191	1.64196e-82	B cell	NCOA3
5.02709e-86	1.32197	0.089	0.03	1.24818e-81	B cell	STARD5
2.56745e-85	2.73982	0.135	0.063	6.37472e-81	B cell	HVCN1
1.63741e-84	2.64758	0.032	0.003	4.06552e-80	B cell	GPLD1
2.18415e-84	7.56067	0.02	0	5.42304e-80	B cell	AC104699.1
4.0158e-84	1.13894	0.055	0.012	9.97084e-80	B cell	WNT10A
2.22945e-83	2.94354	0.032	0.003	5.5355e-79	B cell	AC016745.2
3.70601e-83	1.13242	0.188	0.096	9.20165e-79	B cell	TMEM19
5.88189e-83	5.59618	0.021	0	1.46041e-78	B cell	LINC01484
2.71818e-82	5.51224	0.024	0.001	6.74897e-78	B cell	IGHV3-21
2.06028e-80	6.37267	0.022	0.001	5.11548e-76	B cell	COL19A1
1.10412e-79	1.12208	0.177	0.09	2.74141e-75	B cell	DAPP1
1.44545e-79	6.08764	0.02	0	3.5889e-75	B cell	IGHV1-24
3.29748e-79	6.73549	0.02	0	8.1873e-75	B cell	AMPD1
1.63338e-78	1.75242	0.041	0.007	4.05553e-74	B cell	WNT5B
1.82434e-78	6.73233	0.019	0	4.52964e-74	B cell	AICDA
4.72839e-78	1.87631	0.052	0.012	1.17401e-73	B cell	ALDH1L2
2.73267e-77	1.01131	0.106	0.042	6.78495e-73	B cell	EIF2AK3
4.03124e-77	6.05823	0.02	0	1.00092e-72	B cell	LINC02245
4.62997e-77	1.20946	0.053	0.013	1.14957e-72	B cell	ESR2
3.22695e-74	1.27579	0.085	0.03	8.01219e-70	B cell	KNTC1
4.97105e-74	1.35512	0.053	0.013	1.23426e-69	B cell	HIST1H3H
1.82399e-72	6.42938	0.022	0.001	4.52879e-68	B cell	IGHV3-15
6.4396e-72	5.3437	0.018	0	1.59889e-67	B cell	OSTN-AS1
8.65693e-72	1.1895	0.163	0.083	2.14943e-67	B cell	RASGRP3
1.81669e-71	2.09075	0.296	0.217	4.51066e-67	B cell	SMIM14
9.7845e-70	1.23116	0.029	0.004	2.42939e-65	B cell	TSHR
3.61253e-69	5.36458	0.017	0	8.96954e-65	B cell	HTR3A
4.36996e-69	1.12355	0.074	0.025	1.08502e-64	B cell	P2RY8
2.91159e-68	4.5759	0.023	0.002	7.22919e-64	B cell	IGHV3-74
3.81945e-68	1.60397	0.033	0.005	9.48332e-64	B cell	BFSP2
1.25536e-67	1.26293	0.127	0.059	3.11694e-63	B cell	SSPN
2.29318e-66	1.93449	0.032	0.005	5.69374e-62	B cell	RAB26
3.87641e-66	5.35129	0.017	0	9.62475e-62	B cell	IGKV2-30
8.2603e-66	6.14021	0.018	0.001	2.05095e-61	B cell	SERPINA9
5.79276e-63	1.30594	0.177	0.1	1.43829e-58	B cell	SYK
1.19547e-62	1.51154	0.065	0.022	2.96823e-58	B cell	ZNF296
1.30645e-62	5.29062	0.017	0.001	3.24379e-58	B cell	IGHV6-1
8.86259e-62	1.30553	0.143	0.075	2.20049e-57	B cell	FCMR
4.4616e-61	1.50093	0.046	0.012	1.10777e-56	B cell	ATAD3C
5.90242e-61	8.35736	0.016	0	1.46551e-56	B cell	IGHE
6.2263e-61	6.14239	0.016	0	1.54593e-56	B cell	IGHV3-33
6.92125e-61	7.54634	0.015	0	1.71848e-56	B cell	AL139020.1
4.20677e-60	5.03965	0.016	0	1.0445e-55	B cell	IL5RA
1.37511e-58	1.81236	0.168	0.102	3.41427e-54	B cell	MARCH1
1.4242e-58	5.88347	0.017	0.001	3.53614e-54	B cell	IGHV3-11
1.95262e-58	1.11524	0.042	0.01	4.84815e-54	B cell	AC007384.1
2.64847e-58	5.02838	0.018	0.001	6.57589e-54	B cell	IGKV2D-28
5.21469e-58	4.61427	0.022	0.002	1.29475e-53	B cell	FAM177B
1.01021e-57	5.66214	0.019	0.001	2.50824e-53	B cell	IGLV1-44
1.35789e-57	2.05497	0.028	0.005	3.37149e-53	B cell	FBXO16
2.05563e-56	5.5245	0.014	0	5.10394e-52	B cell	DCC
5.18419e-56	4.23243	0.02	0.002	1.28718e-51	B cell	LINC02422
5.69441e-56	5.10696	0.018	0.001	1.41387e-51	B cell	IGHV4-34
1.83506e-55	1.07796	0.301	0.213	4.55626e-51	B cell	SMARCB1
2.21988e-55	1.7111	0.119	0.06	5.51173e-51	B cell	FGD2
4.2427e-55	1.21099	0.075	0.03	1.05342e-50	B cell	B9D1
6.81244e-55	1.06052	0.24	0.155	1.69146e-50	B cell	CXXC5
1.54929e-54	1.36503	0.065	0.023	3.84674e-50	B cell	SHISAL2A
4.69081e-54	5.2181	0.02	0.002	1.16468e-49	B cell	IGLV2-23
8.93078e-54	5.61515	0.016	0.001	2.21742e-49	B cell	IGHV2-5
1.13144e-53	5.52898	0.016	0.001	2.80925e-49	B cell	IGLV1-51
1.26277e-53	1.00015	0.062	0.022	3.13534e-49	B cell	HIST1H2BH
8.79299e-53	5.68473	0.019	0.002	2.18321e-48	B cell	IGLV2-8
1.67599e-52	1.43137	0.095	0.043	4.16131e-48	B cell	SETBP1
4.08859e-52	1.07495	0.098	0.046	1.01516e-47	B cell	MIR29B2CHG
6.21364e-52	7.82393	0.012	0	1.54279e-47	B cell	IGHGP
1.66367e-51	4.95891	0.014	0.001	4.13074e-47	B cell	FCRL4
2.63951e-51	2.44823	0.049	0.016	6.55364e-47	B cell	BACH2
3.73513e-51	1.82354	0.166	0.105	9.27396e-47	B cell	IRF8
4.83848e-51	5.62892	0.014	0.001	1.20135e-46	B cell	IGHV4-4
5.67207e-51	1.01768	0.064	0.024	1.40832e-46	B cell	SMPDL3B
6.26434e-51	1.68961	0.064	0.024	1.55537e-46	B cell	NEK8
1.93745e-50	5.59922	0.017	0.001	4.8105e-46	B cell	IGLV1-40
1.20577e-49	4.32632	0.019	0.002	2.9938e-45	B cell	IGHV1-18
1.79606e-49	4.09739	0.016	0.001	4.45943e-45	B cell	IGHV1-69D
2.6269e-49	2.17915	0.031	0.007	6.52233e-45	B cell	DTX1
3.76911e-49	3.76437	0.012	0	9.35833e-45	B cell	AL109761.1
1.04623e-48	3.17405	0.016	0.001	2.59768e-44	B cell	AP002852.1
4.59522e-48	5.48544	0.016	0.001	1.14095e-43	B cell	IGKV1-9
1.06214e-47	4.44082	0.015	0.001	2.63719e-43	B cell	IGHV4-61
1.37758e-47	2.42018	0.029	0.006	3.4204e-43	B cell	DNAAF1
1.76015e-47	6.33958	0.011	0	4.37028e-43	B cell	AL162411.1
2.43887e-47	1.42525	0.083	0.037	6.05546e-43	B cell	SH2B2
2.64818e-47	1.0145	0.087	0.04	6.57517e-43	B cell	SYNGR1
7.39927e-47	6.24571	0.014	0.001	1.83716e-42	B cell	IGLV3-25
9.04353e-47	2.2954	0.019	0.002	2.24542e-42	B cell	LINC02334
5.47245e-46	4.21851	0.016	0.001	1.35875e-41	B cell	IGHV1-3
6.91258e-46	4.90342	0.017	0.002	1.71632e-41	B cell	IGLV2-11
8.85886e-46	2.40543	0.032	0.008	2.19957e-41	B cell	AC096733.2
1.00594e-45	1.75977	0.032	0.008	2.49766e-41	B cell	GCSAM
1.01741e-45	1.11824	0.084	0.039	2.52614e-41	B cell	SLC2A11
2.58522e-45	1.12507	0.044	0.014	6.41885e-41	B cell	ZFAT
4.15265e-45	1.18705	0.043	0.013	1.03106e-40	B cell	SMIM1
7.81591e-45	4.37785	0.018	0.002	1.94061e-40	B cell	IGHV5-51
7.92112e-45	2.21656	0.044	0.014	1.96673e-40	B cell	TEX9
1.52094e-44	1.55933	0.075	0.033	3.77635e-40	B cell	HDAC9
1.74143e-44	2.75877	0.019	0.002	4.32379e-40	B cell	AL021807.1
3.23966e-44	1.64707	0.154	0.098	8.04375e-40	B cell	LY86
3.89897e-44	3.31948	0.021	0.003	9.68074e-40	B cell	AL662796.1
4.66653e-44	4.84008	0.011	0	1.15865e-39	B cell	HBD
1.87943e-43	1.61723	0.133	0.078	4.66644e-39	B cell	PHACTR1
2.24191e-43	4.65341	0.011	0	5.56643e-39	B cell	AL591518.1
9.00687e-43	1.36442	0.021	0.004	2.23632e-38	B cell	AL353759.1
1.25095e-42	8.04192	0.01	0	3.10597e-38	B cell	AL161781.2
4.40181e-42	2.37145	0.016	0.002	1.09293e-37	B cell	LINC02363
3.45622e-41	4.6768	0.013	0.001	8.58144e-37	B cell	IGHV7-4-1
5.93466e-41	1.01491	0.048	0.017	1.47352e-36	B cell	NAPA-AS1
1.01251e-40	2.59378	0.025	0.005	2.51397e-36	B cell	LINC01215
3.87704e-40	5.33115	0.011	0	9.62631e-36	B cell	IGHV1-2
4.06388e-40	5.10776	0.013	0.001	1.00902e-35	B cell	IGHV3-43
1.47266e-39	6.35083	0.01	0	3.65647e-35	B cell	LINC00494
1.93203e-39	1.3223	0.03	0.008	4.79704e-35	B cell	HIST2H2AA4
5.12308e-39	5.89694	0.012	0.001	1.27201e-34	B cell	IGLV3-19
7.28402e-39	2.98289	0.017	0.002	1.80855e-34	B cell	BEND4
2.51942e-38	3.16737	0.017	0.002	6.25546e-34	B cell	SCN3A
4.00462e-38	1.55759	0.018	0.003	9.94307e-34	B cell	KISS1R
6.82695e-38	5.01269	0.01	0	1.69506e-33	B cell	LINC00525
7.94338e-38	1.51929	0.053	0.021	1.97226e-33	B cell	SLC2A5
4.85462e-37	1.05558	0.047	0.018	1.20535e-32	B cell	Z93241.1
1.18632e-36	2.31146	0.108	0.064	2.94552e-32	B cell	ARHGAP24
4.42633e-36	1.03071	0.066	0.03	1.09901e-31	B cell	PAOX
6.75707e-36	2.27637	0.014	0.002	1.67771e-31	B cell	ACOXL
7.25956e-36	4.85695	0.01	0	1.80248e-31	B cell	IGHV1-46
7.56974e-36	1.32471	0.028	0.007	1.87949e-31	B cell	CCDC163
1.54635e-35	4.68182	0.01	0.001	3.83942e-31	B cell	IGKV2D-30
1.02838e-34	1.40006	0.136	0.086	2.55336e-30	B cell	LAT2
1.05511e-34	5.17979	0.013	0.001	2.61974e-30	B cell	IGLV1-47
2.17863e-34	1.70457	0.019	0.004	5.40933e-30	B cell	HIST1H4I
2.60679e-34	1.24753	0.07	0.034	6.47239e-30	B cell	CCR6
1.12096e-33	2.49688	0.016	0.003	2.78323e-29	B cell	C12orf42
3.72553e-33	1.05364	0.16	0.107	9.25013e-29	B cell	RIPOR2
1.24773e-32	1.66073	0.046	0.019	3.09799e-28	B cell	CD1C
1.71912e-32	1.69909	0.024	0.006	4.26841e-28	B cell	MIR193BHG
3.237e-32	2.35204	0.02	0.005	8.03714e-28	B cell	ANGPTL6
4.68378e-32	2.16568	0.016	0.003	1.16293e-27	B cell	LINC01136
6.75327e-32	1.7248	0.058	0.027	1.67677e-27	B cell	MYBL2
1.48264e-31	1.2681	0.043	0.017	3.68124e-27	B cell	FCRL3
1.73932e-31	1.60771	0.015	0.002	4.31855e-27	B cell	TRPV3
6.08953e-31	1.38476	0.017	0.003	1.51197e-26	B cell	DUSP26
6.36916e-31	1.02011	0.02	0.005	1.5814e-26	B cell	PAQR6
1.1415e-30	2.32689	0.014	0.002	2.83422e-26	B cell	CLDN14
1.40264e-30	2.35749	0.014	0.002	3.4826e-26	B cell	ISL2
2.53919e-30	3.75322	0.01	0.001	6.30454e-26	B cell	AC006058.1
2.6803e-29	5.40097	0.012	0.002	6.65491e-25	B cell	IGLV3-21
6.37837e-29	1.54313	0.02	0.005	1.58368e-24	B cell	QPCTL
8.76003e-29	1.08732	0.04	0.016	2.17503e-24	B cell	PRDM15
1.22832e-28	3.61837	0.012	0.001	3.04981e-24	B cell	PLEKHG7
1.43736e-28	1.25267	0.036	0.013	3.56881e-24	B cell	SCAMP5
2.1039e-28	4.35969	0.01	0.001	5.22378e-24	B cell	IGKV1-12
4.37228e-28	1.35633	0.025	0.008	1.08559e-23	B cell	SLCO5A1
9.31833e-28	3.22207	0.01	0.001	2.31365e-23	B cell	AC006946.2
9.58873e-28	2.84194	0.01	0.001	2.38079e-23	B cell	BORCS8-MEF2B
1.19635e-27	2.06018	0.013	0.002	2.97042e-23	B cell	LINC01353
2.62697e-27	1.08966	0.142	0.097	6.52251e-23	B cell	SELL
5.9187e-27	2.36051	0.013	0.002	1.46956e-22	B cell	AC008014.1
1.37176e-26	1.30915	0.018	0.004	3.40595e-22	B cell	FUT8-AS1
1.8209e-26	1.85897	0.022	0.006	4.5211e-22	B cell	GNB3
2.14241e-26	1.15813	0.031	0.011	5.31938e-22	B cell	XKR6
8.7249e-26	1.40351	0.042	0.019	2.16631e-21	B cell	GPR18
1.57095e-25	2.0404	0.05	0.024	3.90051e-21	B cell	WDFY4
3.80942e-25	2.44835	0.015	0.003	9.45842e-21	B cell	C1orf220
8.73231e-25	2.33418	0.013	0.002	2.16815e-20	B cell	P2RX5-TAX1BP3
2.4926e-24	4.24754	0.01	0.001	6.18887e-20	B cell	HRK
3.59169e-24	7.78112	0.013	0.003	8.9178e-20	B cell	IGLC7
3.747e-24	1.32016	0.06	0.031	9.30342e-20	B cell	CXorf21
1.11512e-23	1.13401	0.06	0.032	2.76874e-19	B cell	GEN1
2.33454e-23	1.04102	0.06	0.032	5.79642e-19	B cell	PARP15
3.83083e-23	1.41209	0.038	0.017	9.51156e-19	B cell	KBTBD8
8.86563e-23	1.47944	0.02	0.006	2.20125e-18	B cell	LINC00877
9.3558e-23	1.76382	0.015	0.004	2.32295e-18	B cell	COL24A1
1.15336e-22	1.58269	0.019	0.006	2.86367e-18	B cell	AC008074.3
2.29079e-22	1.16363	0.022	0.007	5.6878e-18	B cell	ESR1
3.68448e-22	1.16879	0.065	0.036	9.1482e-18	B cell	CD1D
5.71233e-22	1.22374	0.013	0.003	1.41831e-17	B cell	AL391056.1
6.1603e-21	1.32146	0.032	0.013	1.52954e-16	B cell	AC023590.1
2.13685e-20	1.1409	0.057	0.032	5.30557e-16	B cell	TBCEL
2.78417e-20	1.65106	0.025	0.009	6.91281e-16	B cell	MGAT3
4.21946e-20	2.17987	0.012	0.002	1.04765e-15	B cell	NPAS1
1.28754e-19	1.10607	0.025	0.009	3.19684e-15	B cell	CFAP54
1.99717e-19	1.34992	0.025	0.01	4.95878e-15	B cell	PLAG1
2.2835e-19	1.37612	0.03	0.013	5.6697e-15	B cell	AC022182.2
2.93012e-19	1.5622	0.045	0.024	7.27519e-15	B cell	TLR6
4.15149e-19	1.43927	0.059	0.034	1.03077e-14	B cell	CBFA2T3
9.82658e-19	1.49646	0.054	0.03	2.43984e-14	B cell	NUAK2
1.39324e-18	1.22459	0.043	0.022	3.45926e-14	B cell	TTC9
2.9654e-18	1.60871	0.017	0.006	7.3628e-14	B cell	AC025031.4
5.2295e-18	1.09293	0.02	0.007	1.29843e-13	B cell	GSTM2
6.04105e-18	1.59284	0.074	0.047	1.49993e-13	B cell	CDCA7L
9.19869e-18	1.08431	0.023	0.009	2.28394e-13	B cell	IFNLR1
9.62561e-18	3.05654	0.018	0.006	2.38994e-13	B cell	PRCD
1.24133e-17	1.13074	0.026	0.011	3.08209e-13	B cell	CHAC1
2.03906e-17	1.93142	0.017	0.006	5.06277e-13	B cell	CAMP
2.09063e-17	1.52617	0.032	0.015	5.19082e-13	B cell	AC025569.1
2.50583e-17	1.96367	0.03	0.014	6.22171e-13	B cell	MEF2C-AS1
5.15748e-17	3.63008	0.022	0.009	1.28055e-12	B cell	ABCB4
1.50186e-16	1.58823	0.1	0.071	3.72896e-12	B cell	QRSL1
1.94274e-16	1.08752	0.016	0.006	4.82364e-12	B cell	LRRC24
2.45447e-16	1.29165	0.054	0.032	6.09419e-12	B cell	TAF4B
1.86513e-15	1.88219	0.016	0.006	4.63093e-11	B cell	AC245060.6
6.30659e-15	1.47241	0.017	0.006	1.56586e-10	B cell	CNKSR2
6.87602e-15	1.05293	0.129	0.097	1.70725e-10	B cell	SNX29
2.14164e-14	1.29096	0.074	0.05	5.31747e-10	B cell	RASGRP2
3.18524e-14	1.34503	0.128	0.099	7.90862e-10	B cell	PLEKHF2
4.04604e-14	3.03563	0.023	0.01	1.00459e-09	B cell	SUGCT
6.22847e-14	1.51419	0.011	0.003	1.54647e-09	B cell	AC022167.3
7.4557e-14	1.76757	0.062	0.041	1.85118e-09	B cell	RUBCNL
1.31879e-13	1.93159	0.051	0.032	3.27442e-09	B cell	ARL11
2.16153e-13	2.41424	0.02	0.009	5.36686e-09	B cell	OSBPL10-AS1
2.503e-13	2.53155	0.011	0.003	6.2147e-09	B cell	AP001059.2
2.54815e-13	2.08163	0.023	0.011	6.3268e-09	B cell	PCDH9
4.71088e-13	1.48496	0.01	0.003	1.16966e-08	B cell	OXCT2
9.30543e-13	1.05532	0.023	0.011	2.31044e-08	B cell	BMP6
1.37115e-12	1.71436	0.096	0.071	3.40442e-08	B cell	NEIL1
2.79669e-12	1.04659	0.025	0.012	6.9439e-08	B cell	TXLNB
3.80592e-12	1.35511	0.012	0.004	9.44972e-08	B cell	NEB
4.43348e-12	2.13407	0.013	0.005	1.10079e-07	B cell	AC119428.2
7.2047e-12	2.58639	0.015	0.006	1.78886e-07	B cell	WDR66
1.39276e-11	1.22903	0.098	0.073	3.45809e-07	B cell	RABEP2
1.39607e-11	1.36741	0.012	0.004	3.46629e-07	B cell	AC106897.1
1.45166e-11	1.25121	0.025	0.013	3.60432e-07	B cell	AC010226.1
2.14958e-11	1.7222	0.048	0.031	5.33718e-07	B cell	CR1
2.5795e-11	2.66996	0.012	0.004	6.40464e-07	B cell	ZNF860
1.29553e-10	1.3868	0.041	0.026	3.21666e-06	B cell	AL121944.1
3.0983e-10	2.23984	0.056	0.039	7.69277e-06	B cell	BCL7A
7.32097e-10	1.68222	0.011	0.004	1.81772e-05	B cell	AC106791.1
9.75019e-10	1.22699	0.051	0.034	2.42087e-05	B cell	DUS2
1.71815e-09	1.14186	0.037	0.023	4.26599e-05	B cell	PLD4
3.20997e-09	1.24918	0.017	0.008	7.97002e-05	B cell	FBXO10
4.51822e-09	1.66987	0.01	0.004	0.000112183	B cell	AC007728.2
2.34779e-08	2.19721	0.024	0.014	0.000582933	B cell	BEND5
5.4854e-08	1.19123	0.029	0.017	0.00136197	B cell	AC245060.5
9.80399e-08	1.05825	0.011	0.005	0.00243423	B cell	LINC02132
1.76492e-07	1.38943	0.029	0.019	0.00438211	B cell	SEMA7A
2.17181e-07	2.50325	0.011	0.005	0.00539239	B cell	MACROD2
2.71612e-07	1.7513	0.01	0.004	0.00674384	B cell	CNTNAP2
4.41967e-07	1.46371	0.015	0.008	0.0109736	B cell	ANKRD33B
6.67114e-07	1.1579	0.014	0.007	0.0165638	B cell	HOXC4
7.08701e-07	1.09574	0.018	0.01	0.0175963	B cell	CDK5R1
1.81726e-06	1.07924	0.014	0.007	0.0451208	B cell	FOXN3-AS1
4.43219e-06	1.30102	0.013	0.007	0.110047	B cell	PEG10
9.22311e-06	1.38717	0.024	0.015	0.229001	B cell	TTC21A
1.93629e-05	1.55949	0.024	0.016	0.480761	B cell	ACY3
7.62597e-05	1.11117	0.074	0.062	1	B cell	TSPAN33
0.000117635	1.19904	0.032	0.024	1	B cell	AP1S3
0.000129696	1.1139	0.086	0.073	1	B cell	MICAL3
0.000136432	1.01481	0.014	0.009	1	B cell	AC108863.1
0.000211666	1.29233	0.134	0.125	1	B cell	CYB561A3
0.000214301	1.12606	0.222	0.217	1	B cell	STX7
0.000756877	1.02504	0.011	0.007	1	B cell	AC092140.1
0.000759334	1.57063	0.013	0.008	1	B cell	NIPSNAP3B
0.00188959	2.10094	0.013	0.008	1	B cell	LARGE2
0.00189377	1.43836	0.02	0.014	1	B cell	COCH
0.00199513	1.43505	0.062	0.054	1	B cell	SCIMP
0.00264699	1.22972	0.015	0.01	1	B cell	PARD6G-AS1
0.00880287	1.30427	0.027	0.021	1	B cell	LARGE1
0.019842	1.16174	0.01	0.007	1	B cell	HMGA1P4
0.0230243	1.50081	0.011	0.008	1	B cell	STK33
0.0309199	1.22863	0.124	0.122	1	B cell	LYL1
0	5.82439	0.907	0.167	0	Epithelial	KRT8
0	5.98769	0.876	0.154	0	Epithelial	KRT18
0	5.26922	0.795	0.078	0	Epithelial	EPCAM
0	5.42724	0.831	0.116	0	Epithelial	LGALS4
0	5.45374	0.772	0.075	0	Epithelial	TSPAN8
0	6.00883	0.754	0.07	0	Epithelial	AGR2
0	5.73484	0.744	0.066	0	Epithelial	KRT19
0	5.45485	0.717	0.045	0	Epithelial	ELF3
0	3.96227	0.782	0.117	0	Epithelial	CD24
0	5.18263	0.712	0.048	0	Epithelial	GPX2
0	6.12037	0.687	0.025	0	Epithelial	S100A14
0	5.55614	0.667	0.032	0	Epithelial	CLDN3
0	5.29692	0.816	0.193	0	Epithelial	PHGR1
0	4.84232	0.695	0.076	0	Epithelial	FXYD3
0	5.31765	0.637	0.034	0	Epithelial	CLDN4
0	4.56216	0.662	0.064	0	Epithelial	MGST1
0	5.84395	0.657	0.06	0	Epithelial	LCN2
0	4.78297	0.632	0.043	0	Epithelial	CLDN7
0	5.16777	0.61	0.027	0	Epithelial	SMIM22
0	5.95273	0.629	0.067	0	Epithelial	TFF3
0	4.63272	0.617	0.065	0	Epithelial	TMEM54
0	4.4702	0.649	0.097	0	Epithelial	ATP1B1
0	5.12503	0.571	0.027	0	Epithelial	KLF5
0	5.72024	0.55	0.012	0	Epithelial	RAB25
0	5.00221	0.567	0.029	0	Epithelial	C19orf33
0	5.72635	0.548	0.013	0	Epithelial	CDX1
0	6.03318	0.549	0.025	0	Epithelial	CEACAM5
0	5.01421	0.557	0.035	0	Epithelial	FAM3D
0	5.05371	0.544	0.024	0	Epithelial	DSG2
0	5.22046	0.534	0.015	0	Epithelial	PPP1R1B
0	3.64466	0.603	0.086	0	Epithelial	PERP
0	5.75453	0.53	0.013	0	Epithelial	MISP
0	5.27072	0.532	0.018	0	Epithelial	AGR3
0	5.66181	0.525	0.012	0	Epithelial	MAL2
0	2.1196	0.689	0.18	0	Epithelial	C15orf48
0	4.39532	0.551	0.043	0	Epithelial	DSP
0	5.52566	0.522	0.015	0	Epithelial	SFN
0	5.62412	0.517	0.014	0	Epithelial	PRSS3
0	4.75592	0.552	0.054	0	Epithelial	ASS1
0	3.69596	0.586	0.089	0	Epithelial	STARD10
0	1.68362	0.681	0.185	0	Epithelial	TPM1
0	3.11747	0.73	0.234	0	Epithelial	CYSTM1
0	5.61059	0.511	0.02	0	Epithelial	MUC13
0	2.87019	0.67	0.183	0	Epithelial	SPINT2
0	4.57516	0.688	0.209	0	Epithelial	PIGR
0	5.21592	0.508	0.03	0	Epithelial	TSPAN1
0	3.35215	0.536	0.065	0	Epithelial	LLGL2
0	4.06377	0.506	0.038	0	Epithelial	ST14
0	4.76795	0.493	0.025	0	Epithelial	FAM84A
0	3.50222	0.576	0.109	0	Epithelial	CDC42EP5
0	1.66827	0.761	0.296	0	Epithelial	IFI27
0	5.80652	0.5	0.035	0	Epithelial	PLA2G2A
0	5.24597	0.479	0.015	0	Epithelial	KRTCAP3
0	4.88171	0.49	0.031	0	Epithelial	SPINK1
0	3.7129	0.552	0.1	0	Epithelial	SLC12A2
0	2.93581	0.644	0.194	0	Epithelial	TMEM141
0	5.29422	0.451	0.01	0	Epithelial	VIL1
0	3.07298	0.553	0.113	0	Epithelial	GMDS
0	3.10092	0.906	0.466	0	Epithelial	LGALS3
0	5.10669	0.448	0.009	0	Epithelial	LAD1
0	5.16326	0.45	0.011	0	Epithelial	MYH14
0	3.29825	0.534	0.098	0	Epithelial	PHLDA2
0	5.78699	0.445	0.013	0	Epithelial	SLPI
0	2.48816	0.588	0.157	0	Epithelial	S100A16
0	3.84821	0.477	0.047	0	Epithelial	CAMK2N1
0	6.13815	0.442	0.012	0	Epithelial	S100P
0	1.86637	0.583	0.153	0	Epithelial	LGALS3BP
0	5.38013	0.432	0.009	0	Epithelial	FERMT1
0	4.82137	0.438	0.017	0	Epithelial	CDH17
0	3.07679	0.512	0.092	0	Epithelial	JUP
0	1.92036	0.728	0.308	0	Epithelial	CD9
0	3.99572	0.491	0.073	0	Epithelial	TST
0	2.55386	0.521	0.104	0	Epithelial	TMEM106C
0	4.72867	0.446	0.029	0	Epithelial	MUC1
0	4.26401	0.476	0.059	0	Epithelial	MT1G
0	4.90806	0.427	0.015	0	Epithelial	SOX9
0	2.59996	0.569	0.159	0	Epithelial	MPST
0	3.91508	0.443	0.035	0	Epithelial	FAT1
0	5.97132	0.416	0.009	0	Epithelial	PDZK1IP1
0	2.11977	0.599	0.195	0	Epithelial	HMGA1
0	4.88547	0.413	0.012	0	Epithelial	ERBB3
0	5.0384	0.409	0.008	0	Epithelial	AP1M2
0	2.50391	0.619	0.219	0	Epithelial	ANXA4
0	5.93174	0.404	0.006	0	Epithelial	TMC5
0	3.01597	0.474	0.076	0	Epithelial	LSR
0	3.84448	0.432	0.036	0	Epithelial	PLPP2
0	2.59666	0.534	0.139	0	Epithelial	MT1E
0	2.03682	0.574	0.179	0	Epithelial	TPD52
0	2.5248	0.57	0.176	0	Epithelial	PCBD1
0	3.73346	0.429	0.036	0	Epithelial	SPINT1
0	4.15987	0.423	0.034	0	Epithelial	SERINC2
0	4.67188	0.407	0.019	0	Epithelial	SLC44A4
0	2.14585	0.622	0.235	0	Epithelial	FAM162A
0	2.60998	0.486	0.099	0	Epithelial	MCRIP2
0	2.41914	0.625	0.239	0	Epithelial	ETHE1
0	4.81157	0.399	0.015	0	Epithelial	PLS1
0	5.35903	0.391	0.007	0	Epithelial	PKP3
0	3.14162	0.48	0.096	0	Epithelial	TMEM238
0	2.01633	0.559	0.177	0	Epithelial	CISD3
0	5.77107	0.388	0.006	0	Epithelial	USH1C
0	5.35125	0.399	0.017	0	Epithelial	GPRC5A
0	2.04786	0.672	0.291	0	Epithelial	TXNDC17
0	2.60904	0.562	0.182	0	Epithelial	MRPL12
0	5.30294	0.388	0.008	0	Epithelial	PRSS8
0	1.86681	0.515	0.136	0	Epithelial	RAB11FIP1
0	3.81538	0.42	0.041	0	Epithelial	LMO7
0	2.36344	0.484	0.106	0	Epithelial	RBM47
0	1.36005	0.683	0.306	0	Epithelial	MARCKSL1
0	2.2748	0.778	0.402	0	Epithelial	CHCHD10
0	3.61685	0.426	0.052	0	Epithelial	PPP1R16A
0	1.90664	0.7	0.326	0	Epithelial	JPT1
0	2.04466	0.617	0.245	0	Epithelial	TUBA1C
0	2.74309	0.483	0.114	0	Epithelial	GFPT1
0	2.07736	0.524	0.155	0	Epithelial	CTTN
0	6.26021	0.378	0.011	0	Epithelial	CEACAM6
0	3.15176	0.423	0.06	0	Epithelial	GALE
0	5.76231	0.368	0.006	0	Epithelial	EHF
0	2.62242	0.467	0.108	0	Epithelial	CCND1
0	4.8583	0.371	0.012	0	Epithelial	RNF43
0	5.49069	0.364	0.006	0	Epithelial	CDX2
0	4.61881	0.371	0.016	0	Epithelial	ANXA3
0	2.31877	0.497	0.142	0	Epithelial	MGAT4B
0	2.63024	0.911	0.557	0	Epithelial	TXN
0	3.29209	0.399	0.046	0	Epithelial	ABHD11
0	4.05968	0.388	0.035	0	Epithelial	DSC2
0	5.51411	0.358	0.006	0	Epithelial	TMEM45B
0	5.04401	0.361	0.009	0	Epithelial	PKP2
0	5.18402	0.36	0.009	0	Epithelial	EPS8L3
0	2.07983	0.586	0.235	0	Epithelial	UQCRC1
0	2.27669	0.504	0.153	0	Epithelial	AGPAT2
0	2.81195	0.458	0.108	0	Epithelial	GOLM1
0	3.91714	0.383	0.034	0	Epithelial	ABHD17C
0	4.8685	0.357	0.01	0	Epithelial	CDH1
0	3.53244	0.379	0.032	0	Epithelial	BIK
0	5.93782	0.447	0.101	0	Epithelial	REG1A
0	3.76217	0.365	0.021	0	Epithelial	GALNT3
0	5.39797	0.352	0.008	0	Epithelial	CXADR
0	4.52826	0.353	0.011	0	Epithelial	GPA33
0	2.03591	0.501	0.159	0	Epithelial	BOLA3
0	2.39993	0.439	0.1	0	Epithelial	COMTD1
0	1.82523	0.562	0.224	0	Epithelial	HEBP2
0	2.22407	0.43	0.093	0	Epithelial	PAWR
0	3.22213	0.363	0.027	0	Epithelial	CENPV
0	3.62993	0.372	0.037	0	Epithelial	TRIM2
0	2.23625	0.46	0.125	0	Epithelial	NAPRT
0	3.93432	0.368	0.033	0	Epithelial	DDAH1
0	1.32853	0.489	0.156	0	Epithelial	C12orf75
0	1.72122	0.594	0.261	0	Epithelial	CYB5A
0	1.74592	0.542	0.21	0	Epithelial	ALDH2
0	2.15098	0.615	0.283	0	Epithelial	MLEC
0	1.85629	0.555	0.224	0	Epithelial	COA3
0	3.6164	0.368	0.037	0	Epithelial	ZNF703
0	2.01299	0.625	0.295	0	Epithelial	CYC1
0	2.19974	0.464	0.135	0	Epithelial	MRPS35
0	2.07132	0.575	0.246	0	Epithelial	TIMM13
0	5.59297	0.331	0.004	0	Epithelial	PRR15L
0	4.5754	0.342	0.016	0	Epithelial	AMN
0	1.21132	0.377	0.052	0	Epithelial	CXCL3
0	2.47699	0.406	0.081	0	Epithelial	SLC39A4
0	4.95487	0.333	0.008	0	Epithelial	MYO5B
0	1.60424	0.609	0.286	0	Epithelial	NDUFC1
0	1.71413	0.738	0.416	0	Epithelial	TUBB4B
0	1.95028	0.498	0.176	0	Epithelial	CENPX
0	2.11342	0.804	0.484	0	Epithelial	UQCRQ
0	5.39538	0.326	0.006	0	Epithelial	HNF4A
0	1.84252	0.777	0.457	0	Epithelial	PPDPF
0	4.19579	0.333	0.014	0	Epithelial	AC103702.2
0	1.80107	0.609	0.29	0	Epithelial	PHB
0	1.69972	0.536	0.218	0	Epithelial	MRPL14
0	3.00455	0.377	0.059	0	Epithelial	FHL2
0	4.86428	0.33	0.012	0	Epithelial	TMPRSS2
0	4.68802	0.329	0.012	0	Epithelial	MAP7
0	4.23578	0.38	0.063	0	Epithelial	CKB
0	2.88772	0.391	0.074	0	Epithelial	NR2F6
0	4.68312	0.413	0.097	0	Epithelial	OLFM4
0	3.68111	0.343	0.028	0	Epithelial	PTPRF
0	1.98917	0.948	0.633	0	Epithelial	S100A10
0	1.93817	0.382	0.068	0	Epithelial	RASSF7
0	1.66425	0.516	0.202	0	Epithelial	GPI
0	1.54751	0.688	0.375	0	Epithelial	VDAC1
0	1.55923	0.601	0.289	0	Epithelial	HNRNPAB
0	3.6484	0.36	0.049	0	Epithelial	ABCC3
0	1.8877	0.79	0.481	0	Epithelial	HSPE1
0	2.38712	0.425	0.116	0	Epithelial	PAICS
0	5.23207	0.315	0.006	0	Epithelial	ESRP1
0	1.76048	0.476	0.167	0	Epithelial	TSTA3
0	1.9119	0.562	0.255	0	Epithelial	SLIRP
0	1.47636	0.799	0.492	0	Epithelial	ANXA2
0	1.94431	0.442	0.135	0	Epithelial	IDH1
0	2.2628	0.42	0.113	0	Epithelial	ESRRA
0	5.51525	0.312	0.005	0	Epithelial	TMPRSS4
0	2.19657	0.491	0.185	0	Epithelial	SOX4
0	1.43196	0.714	0.408	0	Epithelial	PPA1
0	1.9969	0.502	0.196	0	Epithelial	ECI1
0	1.62543	0.57	0.264	0	Epithelial	ECHS1
0	3.43179	0.381	0.077	0	Epithelial	SELENBP1
0	2.11734	0.442	0.139	0	Epithelial	CTBP2
0	1.27231	0.441	0.139	0	Epithelial	NBL1
0	1.98223	0.775	0.474	0	Epithelial	COX5A
0	1.78704	0.437	0.139	0	Epithelial	UQCC3
0	2.93599	0.387	0.09	0	Epithelial	NQO1
0	1.96132	0.455	0.158	0	Epithelial	ACAA2
0	1.97854	0.402	0.105	0	Epithelial	ATP8B1
0	5.90115	0.302	0.005	0	Epithelial	AKR7A3
0	1.92986	0.395	0.099	0	Epithelial	NET1
0	4.2639	0.319	0.023	0	Epithelial	ST6GALNAC1
0	2.53865	0.34	0.045	0	Epithelial	HDHD3
0	2.05197	0.443	0.148	0	Epithelial	PTGES2
0	1.55178	0.428	0.133	0	Epithelial	HES1
0	4.405	0.315	0.02	0	Epithelial	PLEK2
0	2.85524	0.33	0.036	0	Epithelial	CDCA7
0	1.66374	0.391	0.097	0	Epithelial	NDFIP2
0	1.85374	0.434	0.14	0	Epithelial	EPS8
0	2.23047	0.378	0.086	0	Epithelial	ITGB4
0	6.56373	0.304	0.012	0	Epithelial	REG4
0	1.97597	0.425	0.133	0	Epithelial	CEBPG
0	2.15884	0.387	0.096	0	Epithelial	HADH
0	2.21962	0.405	0.114	0	Epithelial	DGAT1
0	3.43463	0.318	0.027	0	Epithelial	ERBB2
0	1.99476	0.531	0.241	0	Epithelial	NME1
0	5.25344	0.446	0.157	0	Epithelial	FABP1
0	1.90644	0.655	0.366	0	Epithelial	ATP5MC1
0	1.83872	0.716	0.427	0	Epithelial	EIF5A
0	1.86293	0.463	0.175	0	Epithelial	EIF4EBP1
0	5.29177	0.293	0.005	0	Epithelial	POF1B
0	2.69504	0.346	0.058	0	Epithelial	HSBP1L1
0	3.86472	0.313	0.025	0	Epithelial	STAP2
0	2.3992	0.34	0.053	0	Epithelial	MAPK13
0	2.20161	0.33	0.043	0	Epithelial	EPS8L2
0	2.29958	0.391	0.104	0	Epithelial	TRAP1
0	1.33813	0.786	0.499	0	Epithelial	CSTB
0	1.98007	0.705	0.418	0	Epithelial	SRI
0	4.5451	0.297	0.01	0	Epithelial	SPINT1-AS1
0	1.6909	0.788	0.503	0	Epithelial	COX7B
0	5.51739	0.298	0.013	0	Epithelial	PI3
0	2.10597	0.38	0.096	0	Epithelial	GSKIP
0	5.07466	0.29	0.006	0	Epithelial	FUT3
0	4.99815	0.288	0.005	0	Epithelial	CRB3
0	1.59425	0.78	0.498	0	Epithelial	ATP5MD
0	3.21397	0.33	0.048	0	Epithelial	PYCR1
0	4.81977	0.29	0.008	0	Epithelial	SHROOM3
0	2.77723	0.335	0.054	0	Epithelial	HMGB3
0	1.91487	0.404	0.123	0	Epithelial	GIPC1
0	4.83742	0.286	0.005	0	Epithelial	CKMT1B
0	1.88947	0.674	0.395	0	Epithelial	HSPD1
0	1.96489	0.383	0.104	0	Epithelial	SLC25A1
0	2.209	0.351	0.072	0	Epithelial	AKAP1
0	1.73068	0.415	0.138	0	Epithelial	ZNF511
0	2.83353	0.345	0.068	0	Epithelial	CES2
0	2.4476	0.661	0.386	0	Epithelial	RPL22L1
0	2.00204	0.367	0.092	0	Epithelial	VEGFA
0	5.56089	0.279	0.004	0	Epithelial	C9orf152
0	3.33534	0.317	0.043	0	Epithelial	NUDT8
0	1.8527	0.394	0.12	0	Epithelial	TWF1
0	4.6301	0.292	0.018	0	Epithelial	SLC6A8
0	4.93554	0.279	0.006	0	Epithelial	FUT2
0	1.51099	0.764	0.491	0	Epithelial	UQCR10
0	4.60493	0.281	0.009	0	Epithelial	SNORC
0	1.56997	0.752	0.48	0	Epithelial	ATP5F1B
0	3.2357	0.305	0.033	0	Epithelial	SORD
0	5.25548	0.278	0.006	0	Epithelial	CCL15
0	1.77317	0.396	0.125	0	Epithelial	SLC35A3
0	1.75302	0.751	0.48	0	Epithelial	ATP5ME
0	4.85739	0.277	0.006	0	Epithelial	FAM83H
0	1.81347	0.402	0.131	0	Epithelial	CMAS
0	1.91311	0.621	0.35	0	Epithelial	C1QBP
0	1.5411	0.726	0.456	0	Epithelial	CYCS
0	4.72973	0.278	0.009	0	Epithelial	ATP10B
0	2.22137	0.34	0.071	0	Epithelial	SMAGP
0	4.10954	0.287	0.018	0	Epithelial	EPHB2
0	2.32836	0.355	0.087	0	Epithelial	CDC42EP1
0	4.96723	0.282	0.014	0	Epithelial	GDF15
0	2.34514	0.34	0.073	0	Epithelial	CERS6
0	2.21354	0.364	0.097	0	Epithelial	MYO6
0	2.61101	0.324	0.057	0	Epithelial	WDR34
0	2.23009	0.372	0.105	0	Epithelial	TCF7L2
0	5.24558	0.274	0.007	0	Epithelial	PPP1R14D
0	2.77185	0.312	0.045	0	Epithelial	FASN
0	2.33163	0.338	0.071	0	Epithelial	HOOK2
0	3.9399	0.288	0.021	0	Epithelial	IFT172
0	2.56591	0.342	0.076	0	Epithelial	UGDH
0	5.06973	0.277	0.011	0	Epithelial	C10orf99
0	1.39558	0.743	0.478	0	Epithelial	ATP5IF1
0	1.90245	0.808	0.543	0	Epithelial	ATP5MC3
0	3.37755	0.307	0.042	0	Epithelial	MAOA
0	2.14795	0.329	0.065	0	Epithelial	BRI3BP
0	3.28726	0.297	0.034	0	Epithelial	KIAA1522
0	2.74848	0.312	0.049	0	Epithelial	RND3
0	4.96758	0.269	0.006	0	Epithelial	BICDL2
0	4.62847	0.292	0.029	0	Epithelial	MUC12
0	4.09065	0.284	0.021	0	Epithelial	CREB3L1
0	5.74697	0.268	0.006	0	Epithelial	LINC01133
0	2.18835	0.352	0.09	0	Epithelial	AHCY
0	2.44287	0.305	0.044	0	Epithelial	TMEM98
0	6.22538	0.283	0.022	0	Epithelial	REG3A
0	3.80173	0.279	0.019	0	Epithelial	HEPH
0	2.5457	0.343	0.083	0	Epithelial	GNA11
0	2.31828	0.33	0.07	0	Epithelial	C19orf48
0	2.15889	0.307	0.048	0	Epithelial	PCLAF
0	5.77687	0.265	0.007	0	Epithelial	MUC5B
0	2.67608	0.319	0.062	0	Epithelial	GPR160
0	3.86599	0.277	0.02	0	Epithelial	ARHGAP32
0	2.02855	0.318	0.061	0	Epithelial	TRAF4
0	5.73475	0.261	0.004	0	Epithelial	AC008397.1
0	4.17701	0.271	0.015	0	Epithelial	LAMB3
0	4.71517	0.265	0.009	0	Epithelial	KCNK1
0	1.68176	0.289	0.033	0	Epithelial	CXCL1
0	5.74845	0.262	0.006	0	Epithelial	FABP2
0	5.73509	0.272	0.016	0	Epithelial	MUC2
0	2.13254	0.326	0.071	0	Epithelial	CASP6
0	2.44886	0.321	0.067	0	Epithelial	GNPNAT1
0	3.54912	0.288	0.035	0	Epithelial	TCEA3
0	2.52799	0.303	0.05	0	Epithelial	CCDC58
0	1.73106	0.858	0.606	0	Epithelial	COX5B
0	1.64165	0.731	0.479	0	Epithelial	PRDX5
0	4.45006	0.26	0.009	0	Epithelial	INAVA
0	3.39173	0.266	0.015	0	Epithelial	BDH1
0	3.91693	0.265	0.014	0	Epithelial	DDR1
0	2.04173	0.354	0.103	0	Epithelial	ASL
0	1.67045	0.778	0.527	0	Epithelial	SLC25A5
0	2.22917	0.325	0.074	0	Epithelial	CANT1
0	2.30881	0.332	0.082	0	Epithelial	NTHL1
0	4.96286	0.254	0.005	0	Epithelial	GGT6
0	5.2881	0.252	0.004	0	Epithelial	MARVELD3
0	1.84741	0.331	0.084	0	Epithelial	SDC1
0	5.12847	0.252	0.005	0	Epithelial	CKMT1A
0	2.26002	0.318	0.072	0	Epithelial	NPM3
0	2.80799	0.292	0.047	0	Epithelial	MACROD1
0	4.2209	0.272	0.03	0	Epithelial	CMBL
0	2.95725	0.28	0.038	0	Epithelial	ENC1
0	2.31521	0.297	0.056	0	Epithelial	ITPR3
0	2.64006	0.288	0.047	0	Epithelial	SLC22A18
0	4.36256	0.253	0.012	0	Epithelial	ZG16B
0	2.98035	0.276	0.036	0	Epithelial	PSAT1
0	2.10172	0.316	0.076	0	Epithelial	TSPAN15
0	4.45005	0.251	0.011	0	Epithelial	STXBP6
0	4.41136	0.269	0.03	0	Epithelial	SDCBP2
0	1.71256	0.317	0.078	0	Epithelial	TMEM63A
0	4.3135	0.249	0.01	0	Epithelial	LGR4
0	3.60507	0.264	0.026	0	Epithelial	BAIAP2L1
0	2.39424	0.268	0.031	0	Epithelial	TRABD2A
0	3.8011	0.256	0.019	0	Epithelial	CMTM4
0	5.38996	0.241	0.004	0	Epithelial	GCNT3
0	4.53634	0.244	0.007	0	Epithelial	TJP3
0	5.21417	0.24	0.004	0	Epithelial	CLRN3
0	5.24753	0.24	0.005	0	Epithelial	ARHGEF16
0	2.12541	0.305	0.071	0	Epithelial	GGH
0	1.74771	0.309	0.075	0	Epithelial	SDC4
0	2.99498	0.283	0.05	0	Epithelial	CENPW
0	3.10792	0.264	0.032	0	Epithelial	CYP3A5
0	3.60728	0.253	0.021	0	Epithelial	GATA6
0	5.23923	0.237	0.005	0	Epithelial	MUC3A
0	1.90095	0.313	0.081	0	Epithelial	GSR
0	4.60268	0.241	0.009	0	Epithelial	TOM1L1
0	3.86379	0.249	0.018	0	Epithelial	ARHGEF35
0	2.33554	0.281	0.051	0	Epithelial	CLUH
0	4.1623	0.24	0.01	0	Epithelial	GSTO2
0	2.26481	0.291	0.061	0	Epithelial	ZNF664
0	3.52219	0.249	0.02	0	Epithelial	OCLN
0	3.7828	0.249	0.021	0	Epithelial	HES6
0	3.03236	0.264	0.037	0	Epithelial	IMPA2
0	1.76897	0.83	0.603	0	Epithelial	GSTP1
0	2.79738	0.269	0.043	0	Epithelial	NSMF
0	5.40302	0.23	0.004	0	Epithelial	TOX3
0	5.40553	0.229	0.003	0	Epithelial	CBLC
0	1.93335	0.291	0.065	0	Epithelial	TNFRSF12A
0	6.29101	0.232	0.007	0	Epithelial	DMBT1
0	3.36742	0.241	0.016	0	Epithelial	CCL28
0	1.92695	0.293	0.068	0	Epithelial	PREP
0	4.81339	0.231	0.007	0	Epithelial	BCL2L15
0	1.34325	0.787	0.564	0	Epithelial	COX6C
0	3.15858	0.252	0.029	0	Epithelial	CDCP1
0	5.66516	0.228	0.005	0	Epithelial	TRIM31
0	3.27727	0.241	0.018	0	Epithelial	GALNT12
0	3.86995	0.239	0.016	0	Epithelial	CA12
0	3.47156	0.234	0.012	0	Epithelial	PITX1
0	4.67561	0.228	0.006	0	Epithelial	ERN2
0	3.80467	0.244	0.022	0	Epithelial	HOXB6
0	5.43621	0.225	0.004	0	Epithelial	VSNL1
0	2.18893	0.289	0.068	0	Epithelial	GOT1
0	2.2356	0.258	0.038	0	Epithelial	PATJ
0	3.25438	0.245	0.025	0	Epithelial	TPRN
0	3.64796	0.23	0.01	0	Epithelial	DEGS2
0	5.85112	0.231	0.011	0	Epithelial	KRT20
0	6.03773	0.223	0.003	0	Epithelial	SERPINB5
0	1.20006	0.804	0.586	0	Epithelial	TPI1
0	2.24728	0.276	0.058	0	Epithelial	EFNB1
0	1.71537	0.264	0.046	0	Epithelial	TYMS
0	4.2014	0.225	0.007	0	Epithelial	MIR194-2HG
0	4.65107	0.226	0.008	0	Epithelial	HOXB9
0	2.36151	0.292	0.074	0	Epithelial	PYGB
0	4.46715	0.231	0.014	0	Epithelial	MUC4
0	3.29602	0.234	0.018	0	Epithelial	HOOK1
0	5.11629	0.22	0.004	0	Epithelial	EPPK1
0	5.20161	0.219	0.003	0	Epithelial	NOXO1
0	2.56605	0.271	0.056	0	Epithelial	PLCB3
0	2.62587	0.251	0.036	0	Epithelial	CCDC34
0	1.80604	0.282	0.067	0	Epithelial	SIGMAR1
0	1.5747	0.816	0.602	0	Epithelial	ATP5F1D
0	2.15422	0.28	0.067	0	Epithelial	SREBF1
0	5.4094	0.217	0.004	0	Epithelial	CAPN8
0	2.7443	0.261	0.049	0	Epithelial	SH3D19
0	1.39575	0.835	0.623	0	Epithelial	COX6B1
0	4.17357	0.23	0.019	0	Epithelial	DPEP1
0	1.77214	0.263	0.052	0	Epithelial	PCYT2
0	2.32709	0.244	0.033	0	Epithelial	ADAP1
0	2.62384	0.241	0.03	0	Epithelial	PIP5K1B
0	4.13503	0.223	0.012	0	Epithelial	CDHR5
0	4.63785	0.216	0.006	0	Epithelial	F2RL1
0	3.8331	0.239	0.029	0	Epithelial	RGMB
0	2.3611	0.236	0.027	0	Epithelial	ANO9
0	2.13412	0.251	0.042	0	Epithelial	SLC37A1
0	2.80666	0.246	0.038	0	Epithelial	SLC2A1
0	7.20102	0.217	0.009	0	Epithelial	TFF1
0	3.12969	0.225	0.018	0	Epithelial	GPR35
0	3.22582	0.244	0.037	0	Epithelial	SCD
0	3.92921	0.22	0.014	0	Epithelial	CAPN5
0	5.48489	0.208	0.003	0	Epithelial	TRIM15
0	1.78634	0.246	0.041	0	Epithelial	RAB3IP
0	4.32459	0.211	0.006	0	Epithelial	ATP2C2
0	2.21578	0.247	0.043	0	Epithelial	GSTM4
0	2.20174	0.256	0.052	0	Epithelial	THOP1
0	4.29155	0.213	0.009	0	Epithelial	AOC1
0	3.94147	0.215	0.011	0	Epithelial	SLC25A10
0	3.71282	0.219	0.016	0	Epithelial	FZD5
0	2.43936	0.238	0.035	0	Epithelial	ZWINT
0	2.52485	0.253	0.051	0	Epithelial	KIF9
0	4.6821	0.224	0.022	0	Epithelial	ADH1C
0	2.73909	0.233	0.031	0	Epithelial	KCNQ1
0	2.30092	0.254	0.053	0	Epithelial	NUDT15
0	2.40288	0.232	0.031	0	Epithelial	TK1
0	2.81178	0.236	0.035	0	Epithelial	ALDH1B1
0	5.43162	0.205	0.004	0	Epithelial	BSPRY
0	3.65063	0.217	0.017	0	Epithelial	SNHG18
0	4.23414	0.257	0.059	0	Epithelial	CA2
0	3.31246	0.232	0.034	0	Epithelial	ASCL2
0	4.03934	0.211	0.013	0	Epithelial	MLPH
0	4.58882	0.203	0.006	0	Epithelial	CFTR
0	2.35967	0.249	0.052	0	Epithelial	PXMP2
0	2.48852	0.245	0.049	0	Epithelial	ACSS2
0	2.17016	0.241	0.046	0	Epithelial	FAM213B
0	3.69747	0.211	0.016	0	Epithelial	DHCR24
0	4.55533	0.2	0.005	0	Epithelial	GRTP1
0	2.11094	0.245	0.05	0	Epithelial	ENTPD6
0	2.4695	0.234	0.039	0	Epithelial	TTLL12
0	4.44386	0.204	0.009	0	Epithelial	HSD11B2
0	1.65496	0.233	0.039	0	Epithelial	STK39
0	5.71538	0.197	0.003	0	Epithelial	SMIM31
0	2.26289	0.214	0.02	0	Epithelial	SH2D3A
0	4.14838	0.213	0.019	0	Epithelial	FCGBP
0	4.00865	0.216	0.022	0	Epithelial	CEACAM1
0	2.69295	0.234	0.041	0	Epithelial	SPR
0	2.73409	0.245	0.052	0	Epithelial	ITGA2
0	2.25707	0.243	0.05	0	Epithelial	HMBS
0	2.86785	0.227	0.034	0	Epithelial	SIAE
0	4.78279	0.198	0.005	0	Epithelial	SCNN1A
0	5.24448	0.2	0.008	0	Epithelial	LEFTY1
0	2.60263	0.225	0.033	0	Epithelial	LRFN4
0	6.69242	0.194	0.002	0	Epithelial	GAL
0	4.38921	0.2	0.008	0	Epithelial	B3GNT3
0	4.70587	0.194	0.005	0	Epithelial	IRF6
0	4.23888	0.201	0.012	0	Epithelial	SATB2
0	2.59212	0.217	0.028	0	Epithelial	VILL
0	2.72089	0.204	0.015	0	Epithelial	MEST
0	2.47079	0.211	0.022	0	Epithelial	DLG3
0	2.31741	0.22	0.031	0	Epithelial	MKI67
0	3.03193	0.222	0.034	0	Epithelial	HK2
0	2.92951	0.213	0.025	0	Epithelial	FUT4
0	2.10873	0.229	0.041	0	Epithelial	AC004148.2
0	3.54049	0.209	0.021	0	Epithelial	GCAT
0	3.51551	0.195	0.008	0	Epithelial	GUCY2C
0	2.26654	0.225	0.039	0	Epithelial	MCM4
0	3.77089	0.194	0.009	0	Epithelial	MYB
0	2.73452	0.206	0.021	0	Epithelial	GSDMB
0	3.22315	0.192	0.008	0	Epithelial	UGT8
0	3.50889	0.199	0.015	0	Epithelial	CLDN12
0	1.49178	0.814	0.63	0	Epithelial	UQCRH
0	2.11405	0.223	0.04	0	Epithelial	SNHG19
0	2.89888	0.216	0.034	0	Epithelial	ECT2
0	5.31379	0.186	0.004	0	Epithelial	LIPH
0	3.35002	0.206	0.024	0	Epithelial	PRELID2
0	4.5923	0.188	0.006	0	Epithelial	C6orf132
0	4.71982	0.188	0.007	0	Epithelial	CHMP4C
0	2.14038	0.213	0.032	0	Epithelial	CORO2A
0	1.33814	0.786	0.606	0	Epithelial	COX6A1
0	4.49738	0.185	0.005	0	Epithelial	TMEM171
0	5.20793	0.183	0.003	0	Epithelial	RNF128
0	2.33108	0.211	0.032	0	Epithelial	CENPF
0	2.92705	0.205	0.026	0	Epithelial	AHCYL2
0	5.03676	0.184	0.005	0	Epithelial	RHPN2
0	2.62795	0.97	0.791	0	Epithelial	S100A6
0	4.36026	0.188	0.01	0	Epithelial	F12
0	5.84831	0.181	0.004	0	Epithelial	FOXQ1
0	5.32613	0.18	0.003	0	Epithelial	DDC
0	5.87526	0.178	0.001	0	Epithelial	TRIM29
0	3.59514	0.19	0.014	0	Epithelial	SEMA3B
0	4.19114	0.185	0.009	0	Epithelial	CHDH
0	3.19485	0.194	0.019	0	Epithelial	CDC20
0	2.56885	0.201	0.026	0	Epithelial	BIRC5
0	3.72712	0.185	0.01	0	Epithelial	FAAH
0	7.56213	0.948	0.014	0	Endothelial	VWF
0	5.00655	0.992	0.076	0	Endothelial	SPARCL1
0	5.45385	0.969	0.054	0	Endothelial	GNG11
0	6.6967	0.928	0.015	0	Endothelial	RAMP2
0	6.7971	0.903	0.007	0	Endothelial	ECSCR
0	6.6942	0.909	0.018	0	Endothelial	EGFL7
0	7.35747	0.896	0.006	0	Endothelial	CLEC14A
0	7.06832	0.893	0.007	0	Endothelial	ADGRL4
0	7.18298	0.895	0.012	0	Endothelial	PLVAP
0	5.13437	0.938	0.055	0	Endothelial	TM4SF1
0	4.58039	0.943	0.064	0	Endothelial	CRIP2
0	4.12031	0.957	0.084	0	Endothelial	CAVIN1
0	5.16009	0.984	0.122	0	Endothelial	PECAM1
0	5.4975	0.927	0.071	0	Endothelial	HSPG2
0	4.45299	0.945	0.089	0	Endothelial	NPDC1
0	6.88632	0.864	0.009	0	Endothelial	SOX18
0	3.88356	0.985	0.131	0	Endothelial	IGFBP7
0	4.18706	0.957	0.104	0	Endothelial	CAV1
0	5.03367	0.901	0.06	0	Endothelial	CD93
0	3.87383	0.971	0.132	0	Endothelial	A2M
0	4.64663	0.899	0.064	0	Endothelial	NFIB
0	7.20045	0.839	0.005	0	Endothelial	EMCN
0	6.94884	0.84	0.008	0	Endothelial	CD34
0	3.59942	0.957	0.13	0	Endothelial	IGFBP4
0	3.07484	0.942	0.116	0	Endothelial	RNASE1
0	4.47933	0.899	0.075	0	Endothelial	EPAS1
0	2.62433	0.928	0.114	0	Endothelial	SPARC
0	7.72866	0.817	0.005	0	Endothelial	MMRN2
0	7.08724	0.815	0.006	0	Endothelial	CDH5
0	4.95068	0.901	0.093	0	Endothelial	ENG
0	5.42448	0.839	0.032	0	Endothelial	ARHGAP29
0	6.8448	0.811	0.008	0	Endothelial	RAMP3
0	6.24568	0.814	0.012	0	Endothelial	JAM2
0	6.65449	0.813	0.013	0	Endothelial	CALCRL
0	6.69698	0.806	0.007	0	Endothelial	PALMD
0	6.98971	0.802	0.014	0	Endothelial	AQP1
0	5.48317	0.811	0.023	0	Endothelial	ESAM
0	4.56406	0.887	0.1	0	Endothelial	ID1
0	5.40834	0.858	0.073	0	Endothelial	HYAL2
0	4.08718	0.874	0.09	0	Endothelial	EMP1
0	5.73264	0.801	0.02	0	Endothelial	LDB2
0	7.07766	0.779	0.004	0	Endothelial	CYYR1
0	6.47944	0.787	0.014	0	Endothelial	PTPRB
0	3.29252	0.876	0.104	0	Endothelial	CNN3
0	3.89979	0.915	0.145	0	Endothelial	TGFBR2
0	3.00126	0.836	0.068	0	Endothelial	NNMT
0	6.74869	0.773	0.012	0	Endothelial	CAVIN2
0	6.9013	0.769	0.008	0	Endothelial	CLDN5
0	2.61017	0.84	0.082	0	Endothelial	MGP
0	3.26475	0.935	0.178	0	Endothelial	SPTBN1
0	5.07402	0.797	0.04	0	Endothelial	WWTR1
0	5.89242	0.773	0.02	0	Endothelial	TSPAN7
0	3.78025	0.8	0.057	0	Endothelial	CAV2
0	3.58964	0.959	0.216	0	Endothelial	CD59
0	6.83155	0.759	0.019	0	Endothelial	ACKR1
0	1.29839	0.822	0.085	0	Endothelial	CALD1
0	3.81859	0.817	0.083	0	Endothelial	PRSS23
0	3.07552	0.929	0.195	0	Endothelial	APP
0	5.26802	0.746	0.015	0	Endothelial	S1PR1
0	2.66224	0.985	0.255	0	Endothelial	IFI27
0	3.58022	0.965	0.235	0	Endothelial	TCF4
0	3.96045	0.788	0.061	0	Endothelial	COL4A1
0	3.75825	0.799	0.073	0	Endothelial	LMO2
0	3.60748	0.814	0.096	0	Endothelial	ELK3
0	3.5607	0.838	0.121	0	Endothelial	ITGA6
0	7.01956	0.716	0.003	0	Endothelial	CXorf36
0	4.39847	0.757	0.048	0	Endothelial	LMCD1
0	4.41475	0.766	0.058	0	Endothelial	MTUS1
0	2.87639	0.913	0.21	0	Endothelial	STOM
0	2.89575	0.927	0.226	0	Endothelial	PDLIM1
0	7.22008	0.701	0.003	0	Endothelial	MYCT1
0	3.89864	0.772	0.078	0	Endothelial	NRP1
0	4.04647	0.752	0.06	0	Endothelial	ITGA5
0	3.23384	0.77	0.082	0	Endothelial	TINAGL1
0	3.18026	0.732	0.045	0	Endothelial	MCAM
0	4.54076	0.73	0.044	0	Endothelial	GRASP
0	4.60889	0.753	0.068	0	Endothelial	SPRY1
0	2.37858	0.799	0.118	0	Endothelial	S100A16
0	3.80705	0.766	0.085	0	Endothelial	CRIM1
0	3.91003	0.756	0.081	0	Endothelial	BMPR2
0	5.01629	0.702	0.027	0	Endothelial	FLT1
0	3.24344	0.884	0.21	0	Endothelial	ID3
0	5.29059	0.702	0.029	0	Endothelial	NOSTRIN
0	2.83927	0.805	0.133	0	Endothelial	S100A13
0	6.77439	0.676	0.005	0	Endothelial	RASIP1
0	2.89154	0.841	0.17	0	Endothelial	IL6ST
0	4.47371	0.706	0.035	0	Endothelial	IL3RA
0	4.80149	0.711	0.041	0	Endothelial	HEG1
0	2.41183	0.735	0.067	0	Endothelial	TIMP3
0	2.47124	0.929	0.262	0	Endothelial	LMNA
0	5.44574	0.7	0.034	0	Endothelial	COL15A1
0	4.76955	0.689	0.023	0	Endothelial	BCAM
0	5.35754	0.708	0.043	0	Endothelial	VWA1
0	2.77214	0.852	0.188	0	Endothelial	ETS2
0	2.83289	0.785	0.123	0	Endothelial	SWAP70
0	7.80457	0.663	0.003	0	Endothelial	PCDH17
0	3.28477	0.775	0.115	0	Endothelial	EHD4
0	2.65635	0.849	0.19	0	Endothelial	RAB13
0	4.76684	0.676	0.017	0	Endothelial	SNCG
0	3.55269	0.726	0.067	0	Endothelial	COL4A2
0	2.54598	0.84	0.182	0	Endothelial	MGST2
0	7.35207	0.658	0.003	0	Endothelial	TIE1
0	4.70216	0.684	0.029	0	Endothelial	DOCK9
0	5.74396	0.668	0.015	0	Endothelial	NRN1
0	2.62978	0.946	0.293	0	Endothelial	YBX3
0	6.5867	0.667	0.015	0	Endothelial	ADAMTS9
0	3.68583	0.698	0.046	0	Endothelial	MALL
0	2.82765	0.719	0.07	0	Endothelial	HTRA1
0	3.49678	0.718	0.069	0	Endothelial	KIAA0355
0	3.31946	0.747	0.099	0	Endothelial	NEDD9
0	3.43635	0.731	0.085	0	Endothelial	ECE1
0	6.58029	0.65	0.005	0	Endothelial	ROBO4
0	4.80605	0.677	0.033	0	Endothelial	DLC1
0	4.83938	0.698	0.054	0	Endothelial	CLU
0	2.52345	0.995	0.353	0	Endothelial	IFITM3
0	6.26377	0.656	0.017	0	Endothelial	NUAK1
0	4.09957	0.698	0.059	0	Endothelial	TJP1
0	2.82839	0.776	0.141	0	Endothelial	SH3BP5
0	3.5263	0.802	0.167	0	Endothelial	PRCP
0	2.85853	0.809	0.174	0	Endothelial	RDX
0	6.78645	0.64	0.005	0	Endothelial	ERG
0	2.16966	0.874	0.24	0	Endothelial	GSN
0	2.67333	0.74	0.107	0	Endothelial	SERPINH1
0	1.92596	0.907	0.278	0	Endothelial	PTMS
0	6.15671	0.636	0.01	0	Endothelial	ADCY4
0	5.01173	0.689	0.064	0	Endothelial	SLC9A3R2
0	2.79238	0.755	0.133	0	Endothelial	DPYSL2
0	2.44512	0.768	0.147	0	Endothelial	NDRG1
0	3.0968	0.762	0.144	0	Endothelial	CLIC4
0	4.71378	0.65	0.032	0	Endothelial	RAI14
0	7.12463	0.622	0.004	0	Endothelial	THSD7A
0	2.54319	0.755	0.139	0	Endothelial	EMP2
0	7.15066	0.62	0.004	0	Endothelial	SHANK3
0	3.1139	0.699	0.085	0	Endothelial	NR2F2
0	2.28349	0.863	0.25	0	Endothelial	LEPROT
0	4.63922	0.657	0.044	0	Endothelial	MPZL2
0	3.80371	0.69	0.078	0	Endothelial	ADAM15
0	5.92259	0.62	0.01	0	Endothelial	FAM167B
0	3.02177	0.729	0.119	0	Endothelial	NECTIN2
0	2.47795	0.802	0.193	0	Endothelial	ACTN1
0	2.02791	0.839	0.233	0	Endothelial	CD151
0	7.81967	0.607	0.003	0	Endothelial	PREX2
0	4.32294	0.65	0.048	0	Endothelial	MKL2
0	7.53747	0.603	0.002	0	Endothelial	TM4SF18
0	3.22187	0.656	0.055	0	Endothelial	TSHZ2
0	3.49913	0.671	0.072	0	Endothelial	TUBB6
0	4.02741	0.642	0.043	0	Endothelial	THBD
0	2.66408	0.752	0.154	0	Endothelial	PDLIM5
0	6.41489	0.611	0.013	0	Endothelial	LIFR
0	4.17584	0.634	0.038	0	Endothelial	HDGFL3
0	1.9439	0.942	0.347	0	Endothelial	HSPB1
0	1.95715	0.908	0.315	0	Endothelial	ITGB1
0	3.19139	0.722	0.129	0	Endothelial	KCTD12
0	6.14822	0.6	0.008	0	Endothelial	ZNF385D
0	3.29377	0.727	0.137	0	Endothelial	NCOA7
0	3.13017	0.708	0.118	0	Endothelial	ARL4A
0	4.41847	0.626	0.037	0	Endothelial	SASH1
0	1.27116	0.825	0.236	0	Endothelial	GIMAP4
0	5.2105	0.606	0.017	0	Endothelial	PTPRM
0	6.63359	0.595	0.007	0	Endothelial	SLCO2A1
0	6.3091	0.606	0.018	0	Endothelial	PODXL
0	2.42358	0.712	0.125	0	Endothelial	TSPAN4
0	2.73504	0.708	0.121	0	Endothelial	TRIOBP
0	1.84273	0.841	0.255	0	Endothelial	ZBTB20
0	2.53839	0.883	0.298	0	Endothelial	KLF2
0	2.87798	0.673	0.09	0	Endothelial	FLNB
0	3.38861	0.664	0.081	0	Endothelial	UACA
0	4.62157	0.61	0.027	0	Endothelial	IL33
0	2.48854	0.682	0.1	0	Endothelial	PPIC
0	4.38684	0.614	0.032	0	Endothelial	TNS2
0	2.09827	0.764	0.185	0	Endothelial	UTRN
0	6.45942	0.586	0.007	0	Endothelial	RHOJ
0	1.90438	0.835	0.257	0	Endothelial	MACF1
0	3.77003	0.625	0.047	0	Endothelial	CYR61
0	2.30656	0.737	0.159	0	Endothelial	ENTPD1
0	1.98262	0.933	0.356	0	Endothelial	MYH9
0	1.97991	0.897	0.32	0	Endothelial	RAB11A
0	2.52885	0.681	0.105	0	Endothelial	CDC42EP3
0	2.89135	0.691	0.115	0	Endothelial	PIK3C2A
0	2.77296	0.675	0.1	0	Endothelial	SNTB2
0	2.03908	0.882	0.307	0	Endothelial	CCDC85B
0	3.6411	0.632	0.058	0	Endothelial	FAM241A
0	2.25711	0.649	0.076	0	Endothelial	COL18A1
0	4.32951	0.617	0.044	0	Endothelial	MCTP1
0	2.2607	0.797	0.225	0	Endothelial	TACC1
0	5.40681	0.589	0.017	0	Endothelial	TMEM255B
0	3.16946	0.822	0.251	0	Endothelial	SOCS3
0	3.42285	0.648	0.078	0	Endothelial	FAM213A
0	4.67254	0.589	0.02	0	Endothelial	LIMS2
0	2.90221	0.661	0.094	0	Endothelial	NCKAP1
0	4.46949	0.594	0.027	0	Endothelial	CFI
0	2.1411	0.765	0.198	0	Endothelial	TNFRSF1A
0	2.14684	0.779	0.213	0	Endothelial	PTTG1IP
0	3.34908	0.629	0.064	0	Endothelial	LAMC1
0	3.24394	0.623	0.058	0	Endothelial	MAST4
0	2.96401	0.651	0.087	0	Endothelial	NFIA
0	3.63501	0.612	0.048	0	Endothelial	TFPI
0	4.72513	0.588	0.026	0	Endothelial	RAPGEF5
0	7.5343	0.565	0.003	0	Endothelial	APLNR
0	6.33696	0.565	0.003	0	Endothelial	PCAT19
0	1.40298	0.927	0.366	0	Endothelial	DSTN
0	1.68389	0.855	0.294	0	Endothelial	RHOC
0	2.14202	0.757	0.196	0	Endothelial	CCDC50
0	3.06686	0.658	0.098	0	Endothelial	SHC1
0	4.75885	0.588	0.028	0	Endothelial	MAGI1
0	1.92851	0.771	0.212	0	Endothelial	CTNNA1
0	3.76601	0.617	0.059	0	Endothelial	CTGF
0	1.40793	0.772	0.214	0	Endothelial	GIMAP7
0	2.66541	0.709	0.151	0	Endothelial	DUSP23
0	1.52156	0.724	0.166	0	Endothelial	TSC22D1
0	2.60949	0.636	0.079	0	Endothelial	ZEB1
0	2.84845	0.639	0.083	0	Endothelial	SNRK
0	2.77293	0.616	0.06	0	Endothelial	FSTL1
0	2.20254	0.651	0.095	0	Endothelial	ADIRF
0	2.59342	0.643	0.087	0	Endothelial	ABLIM1
0	4.4579	0.587	0.031	0	Endothelial	ADAMTS1
0	1.82858	0.81	0.255	0	Endothelial	SYNE2
0	1.92209	0.725	0.17	0	Endothelial	PHACTR2
0	2.10245	0.721	0.166	0	Endothelial	LIMA1
0	2.3604	0.697	0.144	0	Endothelial	FOSL2
0	6.74289	0.555	0.003	0	Endothelial	FAM110D
0	6.51895	0.556	0.004	0	Endothelial	CCL14
0	1.38911	0.84	0.288	0	Endothelial	FCGRT
0	3.51206	0.594	0.043	0	Endothelial	FERMT2
0	4.18601	0.592	0.042	0	Endothelial	PKP4
0	1.52368	0.872	0.324	0	Endothelial	ACTN4
0	3.34072	0.605	0.057	0	Endothelial	PLS3
0	1.57867	0.651	0.104	0	Endothelial	PRKCH
0	3.35005	0.614	0.067	0	Endothelial	TGM2
0	2.23244	0.695	0.151	0	Endothelial	CTNND1
0	2.64476	0.694	0.15	0	Endothelial	ICAM2
0	3.29975	0.611	0.068	0	Endothelial	PLXND1
0	3.74319	0.604	0.061	0	Endothelial	FAM198B
0	1.74828	0.679	0.137	0	Endothelial	GIMAP1
0	2.33387	0.671	0.131	0	Endothelial	CMIP
0	5.37227	0.553	0.014	0	Endothelial	ADGRF5
0	2.19928	0.754	0.216	0	Endothelial	RHOB
0	1.91726	0.93	0.392	0	Endothelial	TPM4
0	1.62382	0.879	0.342	0	Endothelial	MSN
0	1.56495	0.724	0.188	0	Endothelial	RBMS1
0	1.39012	0.79	0.255	0	Endothelial	SERPINB6
0	2.17438	0.712	0.178	0	Endothelial	TNFSF10
0	2.23951	0.723	0.189	0	Endothelial	SEC14L1
0	1.44454	0.79	0.257	0	Endothelial	MEF2C
0	2.23454	0.966	0.434	0	Endothelial	SELENOW
0	1.4345	0.812	0.281	0	Endothelial	MARCKSL1
0	3.77926	0.585	0.054	0	Endothelial	RASAL2
0	2.51726	0.64	0.111	0	Endothelial	ARHGEF12
0	2.88697	0.585	0.056	0	Endothelial	RBPMS
0	7.11048	0.531	0.003	0	Endothelial	SHE
0	1.57292	0.965	0.437	0	Endothelial	IFITM2
0	2.49597	0.617	0.089	0	Endothelial	LPAR6
0	1.90401	0.729	0.201	0	Endothelial	TMOD3
0	4.65815	0.547	0.019	0	Endothelial	PLCB1
0	3.49124	0.567	0.039	0	Endothelial	EHD2
0	7.15401	0.531	0.004	0	Endothelial	MMRN1
0	2.68411	0.631	0.104	0	Endothelial	AFDN
0	1.15328	0.856	0.329	0	Endothelial	MARCKS
0	2.25135	0.688	0.161	0	Endothelial	GNAQ
0	4.35115	0.551	0.025	0	Endothelial	GJA1
0	2.12496	0.655	0.129	0	Endothelial	CTTN
0	2.25888	0.685	0.159	0	Endothelial	XAF1
0	2.1892	0.743	0.217	0	Endothelial	PIM3
0	3.34114	0.59	0.065	0	Endothelial	KLF7
0	1.6325	0.824	0.3	0	Endothelial	AHNAK
0	1.48459	0.77	0.247	0	Endothelial	PLSCR1
0	5.51044	0.532	0.009	0	Endothelial	CPLX1
0	2.62785	0.608	0.085	0	Endothelial	CAVIN3
0	5.94721	0.533	0.012	0	Endothelial	FGD5
0	1.71031	0.714	0.193	0	Endothelial	QKI
0	1.66684	0.784	0.264	0	Endothelial	SNHG7
0	1.7099	0.808	0.289	0	Endothelial	FOXP1
0	4.7406	0.543	0.025	0	Endothelial	SMAD1
0	5.15771	0.535	0.017	0	Endothelial	FOXC1
0	2.1053	0.678	0.161	0	Endothelial	ASPH
0	2.25507	0.676	0.159	0	Endothelial	RCN1
0	3.21992	0.581	0.064	0	Endothelial	RALGAPA2
0	1.99692	0.658	0.144	0	Endothelial	ASAP1
0	5.67236	0.52	0.006	0	Endothelial	KANK3
0	3.4331	0.556	0.043	0	Endothelial	LAMA4
0	2.14973	0.618	0.105	0	Endothelial	FLI1
0	1.45781	0.868	0.355	0	Endothelial	CDC37
0	3.01411	0.581	0.068	0	Endothelial	PPFIBP1
0	6.1096	0.518	0.006	0	Endothelial	DOC2B
0	2.3662	0.634	0.124	0	Endothelial	SSFA2
0	3.85017	0.555	0.045	0	Endothelial	TNFAIP1
0	7.17545	0.51	0.002	0	Endothelial	TEK
0	1.54373	0.672	0.165	0	Endothelial	TMEM173
0	1.22014	0.898	0.391	0	Endothelial	SDCBP
0	2.44758	0.818	0.312	0	Endothelial	FABP5
0	2.42956	0.621	0.115	0	Endothelial	MAP3K11
0	1.58647	0.809	0.304	0	Endothelial	LIMS1
0	1.42674	0.902	0.397	0	Endothelial	IFI16
0	1.69745	0.721	0.216	0	Endothelial	FLOT1
0	2.3678	0.605	0.101	0	Endothelial	LUZP1
0	7.17263	0.506	0.003	0	Endothelial	SELP
0	1.31869	0.784	0.281	0	Endothelial	APLP2
0	1.5634	0.945	0.442	0	Endothelial	GNAI2
0	2.95094	0.575	0.073	0	Endothelial	IFI44L
0	2.12252	0.646	0.144	0	Endothelial	ROCK2
0	3.14813	0.556	0.055	0	Endothelial	CEP68
0	3.09055	0.578	0.077	0	Endothelial	SEPT10
0	4.39544	0.526	0.026	0	Endothelial	TGFBR3
0	2.39681	0.664	0.164	0	Endothelial	PNP
0	1.73233	0.698	0.198	0	Endothelial	SPTAN1
0	2.12647	0.623	0.124	0	Endothelial	PMP22
0	2.97233	0.561	0.063	0	Endothelial	HHEX
0	2.52064	0.604	0.106	0	Endothelial	SUN1
0	1.04689	0.899	0.401	0	Endothelial	BRI3
0	2.23026	0.651	0.153	0	Endothelial	KLF4
0	1.52484	0.742	0.244	0	Endothelial	NUCB1
0	2.12577	0.602	0.105	0	Endothelial	HDAC7
0	4.79206	0.517	0.021	0	Endothelial	FILIP1
0	3.08286	0.571	0.075	0	Endothelial	CDC42BPB
0	1.39416	0.684	0.189	0	Endothelial	ODF2L
0	2.60949	0.607	0.112	0	Endothelial	DAAM1
0	1.70875	0.697	0.202	0	Endothelial	PPP3CA
0	4.53481	0.52	0.026	0	Endothelial	RPS6KA2
0	2.55191	0.583	0.089	0	Endothelial	PXN
0	1.46485	0.876	0.383	0	Endothelial	KTN1
0	1.63884	0.709	0.216	0	Endothelial	SERINC3
0	2.58768	0.548	0.056	0	Endothelial	CFH
0	2.24182	0.621	0.129	0	Endothelial	VGLL4
0	2.14221	0.612	0.12	0	Endothelial	TCEAL9
0	4.78442	0.511	0.019	0	Endothelial	SPNS2
0	3.88769	0.53	0.04	0	Endothelial	PLPP3
0	1.60137	0.77	0.28	0	Endothelial	ATP1A1
0	1.98991	0.654	0.164	0	Endothelial	SPAG9
0	2.03686	0.569	0.08	0	Endothelial	GIMAP6
0	3.24285	0.541	0.053	0	Endothelial	LAMB2
0	3.07439	0.531	0.043	0	Endothelial	COX7A1
0	1.32549	0.833	0.345	0	Endothelial	WASF2
0	1.87134	0.609	0.121	0	Endothelial	BEX3
0	1.45932	0.957	0.469	0	Endothelial	CD81
0	2.53563	0.611	0.123	0	Endothelial	HIPK3
0	2.57815	0.984	0.496	0	Endothelial	FKBP1A
0	1.03028	0.952	0.464	0	Endothelial	ANXA2
0	1.3253	0.801	0.314	0	Endothelial	CAPNS1
0	1.48667	0.698	0.211	0	Endothelial	ARL2
0	2.14682	0.591	0.104	0	Endothelial	PKIG
0	3.49721	0.546	0.06	0	Endothelial	NRP2
0	1.39416	0.76	0.274	0	Endothelial	VAMP5
0	2.1087	0.638	0.152	0	Endothelial	BAZ2B
0	1.75762	0.644	0.158	0	Endothelial	NFIC
0	2.01673	0.633	0.148	0	Endothelial	SLK
0	1.81191	0.671	0.187	0	Endothelial	CYB5R3
0	4.39933	0.512	0.028	0	Endothelial	FBLN2
0	2.38077	0.601	0.117	0	Endothelial	CEMIP2
0	2.11267	0.623	0.14	0	Endothelial	FEZ2
0	1.23384	0.889	0.407	0	Endothelial	LAPTM4A
0	3.18417	0.531	0.049	0	Endothelial	HIP1
0	2.77371	0.562	0.08	0	Endothelial	BACE2
0	4.49467	0.5	0.018	0	Endothelial	EVA1C
0	3.76842	0.521	0.04	0	Endothelial	MECOM
0	2.61417	0.579	0.098	0	Endothelial	PON2
0	1.49845	0.635	0.154	0	Endothelial	SLFN5
0	2.61622	0.56	0.08	0	Endothelial	C9orf3
0	2.83248	0.524	0.044	0	Endothelial	FBN1
0	1.17546	0.669	0.19	0	Endothelial	ETS1
0	2.74938	0.575	0.096	0	Endothelial	MGLL
0	2.37031	0.579	0.1	0	Endothelial	KLF9
0	5.78466	0.488	0.009	0	Endothelial	FZD4
0	2.26511	0.551	0.073	0	Endothelial	IGFBP2
0	4.78577	0.493	0.015	0	Endothelial	MATN2
0	1.69834	0.716	0.238	0	Endothelial	JMJD1C
0	2.32652	0.569	0.091	0	Endothelial	SULF2
0	2.30481	0.625	0.147	0	Endothelial	CD320
0	1.0695	0.684	0.207	0	Endothelial	IFITM1
0	3.51924	0.524	0.048	0	Endothelial	PLK2
0	2.01213	0.545	0.069	0	Endothelial	F2R
0	2.90745	0.557	0.082	0	Endothelial	ABL2
0	3.03552	0.541	0.066	0	Endothelial	YES1
0	1.40741	0.733	0.258	0	Endothelial	NASP
0	3.4386	0.527	0.053	0	Endothelial	IL1R1
0	3.59263	0.515	0.041	0	Endothelial	CLIC2
0	2.17634	0.587	0.114	0	Endothelial	AHR
0	1.6246	0.651	0.179	0	Endothelial	BNIP2
0	4.24517	0.499	0.027	0	Endothelial	APOLD1
0	3.10192	0.533	0.062	0	Endothelial	CTTNBP2NL
0	3.01408	0.52	0.049	0	Endothelial	FSCN1
0	2.13889	0.604	0.133	0	Endothelial	PTPN12
0	2.15598	0.574	0.103	0	Endothelial	PLEKHA1
0	1.8884	0.613	0.142	0	Endothelial	DUSP6
0	4.31916	0.497	0.027	0	Endothelial	CD109
0	8.49827	0.47	0.001	0	Endothelial	ARHGEF15
0	1.23318	0.916	0.448	0	Endothelial	EID1
0	4.0313	0.501	0.033	0	Endothelial	ACVRL1
0	4.28069	0.492	0.024	0	Endothelial	SCARF1
0	3.1719	0.514	0.047	0	Endothelial	FAM43A
0	3.2056	0.528	0.061	0	Endothelial	FKBP9
0	1.61475	0.648	0.181	0	Endothelial	PLEC
0	3.01847	0.548	0.081	0	Endothelial	MYOF
0	1.70736	0.658	0.191	0	Endothelial	DYNC1LI2
0	1.0389	0.855	0.388	0	Endothelial	TAGLN2
0	3.04736	0.528	0.062	0	Endothelial	CDC42BPA
0	1.06178	0.847	0.381	0	Endothelial	RTN4
0	3.42966	0.505	0.04	0	Endothelial	TCIM
0	2.12361	0.605	0.14	0	Endothelial	MEF2A
0	3.94153	0.499	0.034	0	Endothelial	PCGF2
0	1.52807	0.672	0.208	0	Endothelial	MAP4
0	6.15343	0.473	0.009	0	Endothelial	NOTCH4
0	2.20257	0.576	0.112	0	Endothelial	ABCD4
0	3.86739	0.555	0.092	0	Endothelial	INSR
0	3.88618	0.512	0.049	0	Endothelial	CRYBG3
0	3.99535	0.502	0.039	0	Endothelial	RASA4
0	3.71959	0.503	0.041	0	Endothelial	RBMS2
0	2.63266	0.541	0.079	0	Endothelial	ATP8B1
0	5.06072	0.476	0.015	0	Endothelial	HOXD8
0	1.47399	0.619	0.158	0	Endothelial	TSPAN14
0	2.99745	0.517	0.057	0	Endothelial	LAMB1
0	2.36996	0.51	0.05	0	Endothelial	LHFPL6
0	1.17444	0.767	0.308	0	Endothelial	CTNNB1
0	1.75907	0.633	0.174	0	Endothelial	PICALM
0	3.30229	0.493	0.034	0	Endothelial	PLEKHG1
0	1.91204	0.61	0.151	0	Endothelial	CRK
0	1.73032	0.578	0.12	0	Endothelial	DAB2
0	1.25965	0.828	0.37	0	Endothelial	CSNK1A1
0	1.96101	0.596	0.139	0	Endothelial	BCAP29
0	1.19593	0.697	0.24	0	Endothelial	CYB5A
0	2.45324	0.517	0.061	0	Endothelial	AKR1C3
0	4.49014	0.48	0.025	0	Endothelial	SYNPO
0	1.86385	0.602	0.147	0	Endothelial	TCEAL4
0	3.41716	0.489	0.034	0	Endothelial	TMEM204
0	2.7051	0.508	0.055	0	Endothelial	AKT3
0	2.92809	0.514	0.061	0	Endothelial	ITGB4
0	2.48948	0.554	0.102	0	Endothelial	YPEL2
0	1.31093	0.722	0.27	0	Endothelial	IFI6
0	7.74645	0.452	0.001	0	Endothelial	SOX17
0	1.17183	0.884	0.433	0	Endothelial	WSB1
0	4.47725	0.474	0.024	0	Endothelial	PIK3R3
0	1.54999	0.728	0.278	0	Endothelial	ATP1B3
0	1.32704	0.701	0.252	0	Endothelial	SERINC1
0	1.23634	0.758	0.31	0	Endothelial	SRSF4
0	1.32068	0.687	0.24	0	Endothelial	WNK1
0	2.62242	0.523	0.076	0	Endothelial	LAPTM4B
0	1.70988	0.585	0.139	0	Endothelial	GBP4
0	1.7483	0.599	0.153	0	Endothelial	GINM1
0	1.25957	0.907	0.462	0	Endothelial	ARGLU1
0	1.16488	0.876	0.431	0	Endothelial	YWHAE
0	1.24374	0.85	0.407	0	Endothelial	BST2
0	1.43415	0.62	0.179	0	Endothelial	CRBN
0	4.45304	0.466	0.025	0	Endothelial	SEMA6A
0	1.52308	0.613	0.172	0	Endothelial	NFAT5
0	1.59876	0.579	0.138	0	Endothelial	MAP4K4
0	7.57842	0.442	0.002	0	Endothelial	KDR
0	4.34762	0.463	0.023	0	Endothelial	MPDZ
0	1.09904	0.849	0.409	0	Endothelial	DNAJA1
0	1.09105	0.838	0.398	0	Endothelial	LRRFIP1
0	1.96165	0.563	0.123	0	Endothelial	DST
0	3.45235	0.473	0.033	0	Endothelial	PDK4
0	6.0993	0.443	0.004	0	Endothelial	PDE2A
0	4.94623	0.451	0.013	0	Endothelial	ADGRL2
0	2.71446	0.508	0.07	0	Endothelial	INPP1
0	7.58479	0.44	0.002	0	Endothelial	CNTNAP3B
0	2.03689	0.565	0.128	0	Endothelial	MYO1C
0	5.44514	0.447	0.011	0	Endothelial	ZNF521
0	3.78975	0.471	0.036	0	Endothelial	DOCK4
0	5.18121	0.45	0.015	0	Endothelial	TMTC1
0	1.12169	0.746	0.311	0	Endothelial	RRBP1
0	1.32757	0.699	0.264	0	Endothelial	HIF1A
0	2.73672	0.5	0.066	0	Endothelial	DNAJB4
0	7.00993	0.436	0.002	0	Endothelial	FAM107A
0	1.02254	0.746	0.312	0	Endothelial	MRFAP1
0	2.25675	0.479	0.045	0	Endothelial	CSRP2
0	1.03781	0.819	0.386	0	Endothelial	FIS1
0	3.15033	0.466	0.034	0	Endothelial	DPYSL3
0	2.35225	0.533	0.101	0	Endothelial	REV3L
0	1.61315	0.851	0.419	0	Endothelial	HSPA1A
0	3.12457	0.495	0.063	0	Endothelial	CTNNAL1
0	4.76474	0.447	0.015	0	Endothelial	MCF2L
0	1.7791	0.578	0.147	0	Endothelial	VAMP3
0	1.10767	0.819	0.388	0	Endothelial	CFLAR
0	3.30135	0.493	0.063	0	Endothelial	PLPP1
0	4.3325	0.453	0.023	0	Endothelial	NEURL1B
0	3.89274	0.471	0.041	0	Endothelial	EFNB2
0	4.22284	0.452	0.023	0	Endothelial	MANSC1
0	1.02846	0.892	0.463	0	Endothelial	NPC2
0	3.13786	0.486	0.057	0	Endothelial	BCAR1
0	1.23232	0.807	0.379	0	Endothelial	NKTR
0	3.85566	0.46	0.032	0	Endothelial	PROS1
0	2.51819	0.514	0.086	0	Endothelial	TRIM47
0	1.12087	0.771	0.343	0	Endothelial	SEPT2
0	2.39119	0.503	0.075	0	Endothelial	NOTCH1
0	5.68259	0.434	0.006	0	Endothelial	CPXM2
0	1.25903	0.659	0.232	0	Endothelial	SBDS
0	6.5065	0.431	0.004	0	Endothelial	SHROOM4
0	1.43522	0.677	0.251	0	Endothelial	MIDN
0	5.30698	0.436	0.01	0	Endothelial	TSPAN18
0	1.60932	0.596	0.17	0	Endothelial	FTX
0	2.91462	0.466	0.041	0	Endothelial	SORBS2
0	5.69525	0.435	0.01	0	Endothelial	VEGFC
0	3.3193	0.464	0.04	0	Endothelial	EFNA1
0	5.28504	0.442	0.019	0	Endothelial	C2CD4B
0	1.58549	0.571	0.148	0	Endothelial	UPP1
0	1.04516	0.747	0.325	0	Endothelial	GNB1
0	3.52762	0.463	0.042	0	Endothelial	RPGR
0	5.14948	0.433	0.012	0	Endothelial	LIMCH1
0	2.11948	0.505	0.084	0	Endothelial	PTK2
0	3.82122	0.455	0.035	0	Endothelial	TPD52L1
0	2.77172	0.463	0.043	0	Endothelial	MSRB3
0	6.36679	0.823	0.043	0	T cell	CD3D
0	5.44215	0.834	0.086	0	T cell	TRAC
0	6.21374	0.724	0.038	0	T cell	CD2
0	6.36415	0.668	0.029	0	T cell	CD3E
0	5.04632	0.709	0.076	0	T cell	TRBC2
0	6.34668	0.614	0.032	0	T cell	CD7
0	3.71743	0.908	0.333	0	T cell	IL32
0	6.23074	0.552	0.024	0	T cell	CD3G
0	2.13528	0.761	0.254	0	T cell	CD52
0	4.91634	0.543	0.045	0	T cell	LCK
0	6.37606	0.506	0.027	0	T cell	TRBC1
0	2.58778	0.782	0.305	0	T cell	PTPRC
0	5.54935	0.566	0.107	0	T cell	CCL5
0	2.27182	0.759	0.301	0	T cell	CORO1A
0	2.8012	0.623	0.174	0	T cell	FYB1
0	5.11341	0.488	0.042	0	T cell	CST7
0	3.09826	0.703	0.269	0	T cell	EVL
0	6.49377	0.458	0.028	0	T cell	GZMA
0	2.70923	0.627	0.208	0	T cell	HCST
0	6.09532	0.435	0.02	0	T cell	CD247
0	1.53857	0.8	0.42	0	T cell	S100A4
0	5.97205	0.427	0.048	0	T cell	NKG7
0	3.04886	0.534	0.158	0	T cell	ACAP1
0	3.36798	0.47	0.097	0	T cell	CD69
0	6.14072	0.378	0.022	0	T cell	KLRB1
0	5.13558	0.379	0.036	0	T cell	LAT
0	4.87458	0.372	0.035	0	T cell	SPOCK2
0	2.14489	0.657	0.321	0	T cell	RAC2
0	3.04823	0.455	0.121	0	T cell	CLEC2D
0	4.04023	0.395	0.07	0	T cell	IL7R
0	1.86898	0.469	0.158	0	T cell	LTB
0	2.86787	0.529	0.219	0	T cell	IL2RG
0	2.92355	0.441	0.133	0	T cell	TRAF3IP3
0	1.80211	0.576	0.276	0	T cell	CXCR4
0	5.25099	0.311	0.02	0	T cell	CD96
0	6.27662	0.298	0.014	0	T cell	TIGIT
0	1.72101	0.583	0.302	0	T cell	CD48
0	6.2688	0.296	0.022	0	T cell	GZMK
0	2.38725	0.503	0.23	0	T cell	ITM2A
0	4.72103	0.307	0.034	0	T cell	SKAP1
0	6.02697	0.287	0.014	0	T cell	GZMM
0	2.07355	0.364	0.101	0	T cell	CCL4
0	3.06866	0.343	0.081	0	T cell	TBC1D10C
0	1.89024	0.444	0.182	0	T cell	ALOX5AP
0	2.42215	0.545	0.285	0	T cell	RARRES3
0	6.44881	0.271	0.013	0	T cell	CD8A
0	5.76119	0.271	0.015	0	T cell	GPR171
0	1.57437	0.774	0.518	0	T cell	ARHGDIB
0	5.69867	0.277	0.025	0	T cell	CTSW
0	5.59195	0.255	0.014	0	T cell	CD6
0	2.60386	0.388	0.151	0	T cell	IKZF1
0	2.83961	0.411	0.177	0	T cell	FYN
0	1.67448	0.524	0.293	0	T cell	LIMD2
0	3.18659	0.329	0.099	0	T cell	PIK3IP1
0	6.50967	0.241	0.011	0	T cell	PRF1
0	2.58397	0.371	0.145	0	T cell	CD27
0	2.95734	0.335	0.11	0	T cell	SEPT1
0	4.75555	0.243	0.021	0	T cell	PYHIN1
0	6.44711	0.231	0.01	0	T cell	CD8B
0	3.06003	0.327	0.107	0	T cell	PTPN7
0	6.44971	0.233	0.013	0	T cell	GZMH
0	4.79836	0.245	0.026	0	T cell	BCL11B
0	5.89799	0.228	0.01	0	T cell	SH2D1A
0	5.75697	0.226	0.012	0	T cell	ZAP70
0	6.41012	0.221	0.009	0	T cell	LINC01871
0	2.0429	0.401	0.19	0	T cell	RGS1
0	1.75389	0.485	0.274	0	T cell	LSP1
0	5.66105	0.227	0.017	0	T cell	IL2RB
0	3.95196	0.264	0.059	0	T cell	BATF
0	2.00984	0.433	0.231	0	T cell	STK17A
0	2.95702	0.306	0.106	0	T cell	SLA
0	6.04673	0.215	0.015	0	T cell	KLRD1
0	5.31758	0.222	0.025	0	T cell	LAG3
0	3.33511	0.238	0.041	0	T cell	SIT1
0	5.38286	0.213	0.017	0	T cell	SH2D2A
0	4.12242	0.231	0.039	0	T cell	RASGRP1
0	4.32348	0.216	0.025	0	T cell	GZMB
0	1.72897	0.635	0.444	0	T cell	GMFG
0	1.99679	0.429	0.241	0	T cell	STK17B
0	6.14473	0.2	0.012	0	T cell	TRGC2
0	2.46053	0.319	0.135	0	T cell	DUSP2
0	1.81528	0.413	0.229	0	T cell	GIMAP7
0	6.46423	0.189	0.006	0	T cell	SIRPG
0	4.28018	0.208	0.027	0	T cell	CXCR3
0	2.18048	0.284	0.108	0	T cell	RHOH
0	2.99147	0.313	0.139	0	T cell	RORA
0	2.1822	0.386	0.217	0	T cell	CYTIP
0	4.54727	0.215	0.047	0	T cell	TNFRSF18
0	2.87004	0.244	0.076	0	T cell	RUNX3
0	6.02353	0.176	0.01	0	T cell	CTLA4
0	6.43401	0.194	0.031	0	T cell	GNLY
0	6.88439	0.168	0.005	0	T cell	CXCR6
0	1.68688	0.889	0.729	0	T cell	BTG1
0	6.3685	0.167	0.008	0	T cell	IFNG
0	2.95876	0.24	0.082	0	T cell	RASAL3
0	5.73095	0.166	0.009	0	T cell	ITK
0	5.90001	0.163	0.007	0	T cell	TRAT1
0	3.55133	0.217	0.061	0	T cell	MIAT
0	1.09439	0.638	0.486	0	T cell	COTL1
0	5.77496	0.148	0.006	0	T cell	CD5
0	3.94126	0.184	0.043	0	T cell	OXNAD1
0	5.99091	0.144	0.006	0	T cell	PDCD1
0	6.0566	0.14	0.005	0	T cell	ICOS
0	5.20206	0.142	0.008	0	T cell	RGL4
0	1.87065	0.496	0.367	0	T cell	STK4
0	6.07114	0.142	0.014	0	T cell	CXCL13
0	5.53568	0.135	0.01	0	T cell	GATA3
0	3.90352	0.146	0.021	0	T cell	GPR174
0	5.04567	0.137	0.013	0	T cell	LINC01934
0	4.83196	0.132	0.009	0	T cell	GRAP2
0	1.75766	0.638	0.517	0	T cell	TSC22D3
0	6.41934	0.12	0.005	0	T cell	XCL2
0	4.27355	0.127	0.014	0	T cell	SCML4
0	4.57249	0.122	0.013	0	T cell	CAMK4
0	5.76387	0.113	0.005	0	T cell	THEMIS
0	1.12149	0.873	0.767	0	T cell	SH3BGRL3
0	5.87992	0.107	0.004	0	T cell	CD40LG
0	5.62827	0.106	0.006	0	T cell	CD28
0	5.42755	0.102	0.006	0	T cell	LINC00861
0	1.11658	0.97	0.882	0	T cell	HLA-A
0	1.03991	0.925	0.838	0	T cell	PFN1
0	1.29588	0.982	0.933	0	T cell	RPS29
0	1.58994	0.627	0.582	0	T cell	SARAF
0	1.30275	0.994	0.961	0	T cell	RPS27
0	1.00195	0.999	0.976	0	T cell	TMSB4X
0	1.14173	0.999	0.991	0	T cell	B2M
2.03671e-307	6.21583	0.095	0.005	5.05696e-303	T cell	LAIR2
2.53058e-305	5.48316	0.098	0.006	6.28318e-301	T cell	SLA2
7.66785e-298	1.36386	0.429	0.231	1.90385e-293	T cell	LCP1
9.10168e-291	1.26787	0.675	0.634	2.25986e-286	T cell	ZFP36L2
2.86825e-289	1.98415	0.401	0.24	7.12157e-285	T cell	CELF2
4.35452e-287	4.32748	0.142	0.026	1.08118e-282	T cell	SYTL3
2.92979e-280	2.09126	0.453	0.317	7.27436e-276	T cell	ID2
5.36757e-279	6.48578	0.092	0.006	1.33271e-274	T cell	TRDC
2.69605e-278	2.99302	0.28	0.125	6.69402e-274	T cell	APOBEC3G
2.26867e-276	5.65449	0.093	0.007	5.63287e-272	T cell	SAMD3
6.62792e-273	2.76109	0.202	0.062	1.64565e-268	T cell	HOPX
1.34156e-262	6.0976	0.084	0.005	3.33095e-258	T cell	KLRC2
2.82827e-262	6.03811	0.078	0.003	7.0223e-258	T cell	TMIGD2
4.88617e-261	1.92316	0.472	0.365	1.21319e-256	T cell	CKLF
8.76492e-260	2.25413	0.281	0.127	2.17624e-255	T cell	APBB1IP
8.28554e-257	2.91071	0.228	0.086	2.05722e-252	T cell	DENND2D
9.40746e-256	3.25847	0.184	0.056	2.33578e-251	T cell	SPN
3.90881e-254	6.2897	0.076	0.003	9.70518e-250	T cell	FOXP3
6.74171e-253	6.35153	0.079	0.004	1.6739e-248	T cell	ZNF683
1.20035e-252	3.90862	0.119	0.02	2.98035e-248	T cell	STAT4
1.65747e-251	2.99615	0.194	0.063	4.11533e-247	T cell	PTPN22
5.3333e-250	2.44865	0.23	0.087	1.32421e-245	T cell	IKZF3
9.97272e-249	2.53841	0.252	0.107	2.47613e-244	T cell	EMB
1.21844e-233	6.41543	0.068	0.002	3.02525e-229	T cell	UBASH3A
2.46829e-233	4.27604	0.131	0.029	6.12852e-229	T cell	LINC01943
1.004e-230	1.76348	0.436	0.319	2.49282e-226	T cell	SEPT6
2.6553e-228	6.50979	0.071	0.004	6.59285e-224	T cell	KLRC1
1.64159e-225	3.63662	0.147	0.039	4.0759e-221	T cell	PDE3B
2.34913e-224	5.46594	0.073	0.004	5.83265e-220	T cell	MAL
1.77403e-223	1.01348	0.627	0.621	4.40473e-219	T cell	COMMD6
1.54798e-218	2.19791	0.303	0.164	3.84348e-214	T cell	ARL4C
9.80793e-217	6.12516	0.07	0.004	2.43521e-212	T cell	EOMES
7.26385e-215	6.16605	0.064	0.002	1.80354e-210	T cell	LINC02446
3.09383e-214	5.76673	0.07	0.004	7.68166e-210	T cell	NELL2
6.33259e-214	3.6676	0.113	0.022	1.57232e-209	T cell	TOX
1.05678e-213	1.8785	0.374	0.246	2.62388e-209	T cell	ICAM3
1.12467e-209	1.50624	0.408	0.273	2.79243e-205	T cell	GPSM3
1.5566e-207	4.54403	0.073	0.006	3.86488e-203	T cell	ZNF831
1.92673e-207	3.53786	0.213	0.088	4.78388e-203	T cell	TNFRSF4
3.43378e-204	2.4371	0.244	0.114	8.52574e-200	T cell	AKNA
5.11024e-204	6.51297	0.062	0.003	1.26882e-199	T cell	XCL1
4.81607e-202	1.91994	0.42	0.323	1.19578e-197	T cell	CDC42SE2
6.97721e-202	2.11089	0.404	0.31	1.73237e-197	T cell	LEPROTL1
4.79513e-201	5.62055	0.064	0.003	1.19058e-196	T cell	JAKMIP1
1.21301e-200	2.50934	0.2	0.079	3.01178e-196	T cell	TMC8
9.92101e-198	4.04533	0.079	0.009	2.46329e-193	T cell	TNFSF14
1.23487e-197	3.44664	0.149	0.045	3.06606e-193	T cell	TNFRSF25
2.4229e-195	3.09777	0.157	0.051	6.01582e-191	T cell	PSTPIP1
2.90349e-194	1.70764	0.344	0.21	7.20907e-190	T cell	ETS1
4.53554e-193	2.47035	0.325	0.209	1.12613e-188	T cell	AAK1
1.47e-192	6.5485	0.057	0.002	3.64986e-188	T cell	LINC02195
2.62049e-192	4.0932	0.099	0.018	6.5064e-188	T cell	CD226
1.51135e-187	6.05777	0.06	0.003	3.75253e-183	T cell	DTHD1
2.77669e-187	5.98163	0.056	0.002	6.89424e-183	T cell	CHRM3-AS2
3.64798e-187	3.08168	0.164	0.058	9.05756e-183	T cell	ITGAL
2.98475e-186	1.16966	0.554	0.527	7.41084e-182	T cell	ARL6IP5
2.87875e-185	6.75473	0.055	0.002	7.14764e-181	T cell	FASLG
7.07721e-185	1.52593	0.396	0.275	1.7572e-180	T cell	GIMAP4
4.17845e-183	5.1896	0.063	0.005	1.03747e-178	T cell	LINC01550
6.09704e-181	2.57114	0.209	0.092	1.51383e-176	T cell	BIN2
8.55915e-181	4.45139	0.094	0.018	2.12515e-176	T cell	KLRG1
3.89597e-176	1.14711	0.567	0.568	9.67331e-172	T cell	PSMB9
4.14008e-176	3.5767	0.131	0.039	1.02794e-171	T cell	TRG-AS1
6.94598e-175	1.12989	0.6	0.615	1.72462e-170	T cell	SRSF7
5.89936e-173	4.19143	0.08	0.012	1.46475e-168	T cell	SLFN12L
1.15328e-168	2.14759	0.223	0.107	2.86348e-164	T cell	RHOF
3.50885e-164	3.5246	0.129	0.04	8.71213e-160	T cell	PLEKHF1
2.15483e-162	2.31506	0.2	0.09	5.35023e-158	T cell	RASSF5
5.32973e-162	1.75963	0.315	0.197	1.32332e-157	T cell	ANKRD44
3.3947e-159	4.04719	0.084	0.016	8.42871e-155	T cell	IPCEF1
5.25202e-159	2.31304	0.21	0.1	1.30402e-154	T cell	ARHGAP30
4.12646e-158	2.08964	0.223	0.111	1.02456e-153	T cell	DOK2
8.63397e-156	2.30442	0.154	0.057	2.14373e-151	T cell	CYFIP2
1.34989e-155	5.77681	0.053	0.004	3.35165e-151	T cell	CD160
1.52976e-155	2.65532	0.228	0.121	3.79825e-151	T cell	PBXIP1
7.76081e-155	1.58354	0.27	0.149	1.92693e-150	T cell	LBH
6.98874e-154	3.84272	0.064	0.008	1.73523e-149	T cell	AC004585.1
2.33166e-151	2.20917	0.157	0.06	5.78929e-147	T cell	AC114760.2
9.91547e-151	4.01572	0.072	0.012	2.46191e-146	T cell	BICDL1
1.30032e-150	2.03224	0.339	0.244	3.22857e-146	T cell	ARHGEF1
2.16143e-150	2.3689	0.209	0.103	5.36662e-146	T cell	MAF
3.24137e-149	2.44419	0.15	0.056	8.04801e-145	T cell	SUSD3
6.51868e-149	3.2397	0.124	0.04	1.61852e-144	T cell	ATP6V0E2
6.87717e-149	5.58861	0.051	0.004	1.70753e-144	T cell	PRKCQ
2.98506e-148	4.95583	0.052	0.004	7.41162e-144	T cell	TXK
2.93093e-147	4.50194	0.066	0.009	7.27722e-143	T cell	ST8SIA1
3.91528e-144	1.97477	0.257	0.149	9.72125e-140	T cell	ARHGAP45
5.56702e-144	1.82725	0.292	0.185	1.38224e-139	T cell	FMNL1
1.18706e-143	1.40998	0.176	0.073	2.94735e-139	T cell	CCL4L2
1.0854e-140	3.19912	0.099	0.027	2.69493e-136	T cell	MATK
1.7195e-140	4.4504	0.058	0.007	4.26936e-136	T cell	APOBEC3H
3.69789e-140	1.94399	0.4	0.344	9.1815e-136	T cell	PPP2R5C
5.00807e-140	1.79645	0.346	0.255	1.24345e-135	T cell	WIPF1
6.13423e-139	4.18126	0.074	0.014	1.52307e-134	T cell	LINC00649
9.25888e-139	4.04407	0.058	0.007	2.29889e-134	T cell	TRGC1
9.93673e-139	2.72921	0.178	0.083	2.46719e-134	T cell	TCF7
2.93524e-138	4.60342	0.072	0.014	7.28792e-134	T cell	CRTAM
6.20241e-137	2.75035	0.156	0.065	1.54e-132	T cell	DUSP4
7.96564e-135	4.31787	0.067	0.012	1.97779e-130	T cell	APBA2
3.47226e-134	2.3647	0.197	0.099	8.62128e-130	T cell	DEF6
3.48315e-134	3.5513	0.063	0.01	8.64831e-130	T cell	TESPA1
6.4831e-134	1.50239	0.324	0.216	1.60969e-129	T cell	UCP2
1.72904e-133	1.43525	0.465	0.443	4.29302e-129	T cell	RNF213
7.42267e-132	2.37326	0.167	0.075	1.84297e-127	T cell	GNG2
1.0251e-131	2.23273	0.203	0.105	2.54522e-127	T cell	GBP5
1.6905e-129	2.07098	0.209	0.11	4.19735e-125	T cell	CD84
5.68802e-129	4.9157	0.049	0.005	1.41228e-124	T cell	PPP2R2B
8.87989e-129	6.24779	0.04	0.002	2.20479e-124	T cell	KIR2DL4
9.65745e-129	2.04721	0.206	0.107	2.39785e-124	T cell	ARHGAP15
1.04856e-127	3.74954	0.074	0.016	2.60348e-123	T cell	IKZF2
2.02571e-127	2.49116	0.119	0.041	5.02964e-123	T cell	SLAMF1
2.59049e-127	1.13921	0.513	0.495	6.43192e-123	T cell	FXYD5
4.88347e-126	1.07581	0.556	0.58	1.21252e-121	T cell	RSRP1
7.3462e-126	1.24278	0.369	0.272	1.82399e-121	T cell	RGS10
3.44307e-121	1.71967	0.301	0.208	8.5488e-117	T cell	DOCK8
3.44158e-120	2.70246	0.159	0.074	8.5451e-116	T cell	TTC39C
3.55229e-120	2.01375	0.178	0.087	8.81998e-116	T cell	MYO1G
2.09755e-119	2.64713	0.146	0.063	5.208e-115	T cell	TC2N
4.38244e-117	3.96786	0.059	0.011	1.08812e-112	T cell	PBX4
1.53116e-116	3.67721	0.079	0.02	3.80172e-112	T cell	IL2RA
4.98748e-116	3.00582	0.077	0.019	1.23834e-111	T cell	RAB33A
9.19501e-116	3.00785	0.075	0.018	2.28303e-111	T cell	RAB37
2.05203e-115	2.27598	0.161	0.076	5.09499e-111	T cell	ARHGAP9
3.021e-114	4.61827	0.042	0.004	7.50084e-110	T cell	Z82206.1
3.47073e-114	2.18453	0.232	0.141	8.61748e-110	T cell	APOBEC3C
1.74489e-113	5.68852	0.037	0.002	4.33239e-109	T cell	FCRL6
5.24996e-113	1.5901	0.36	0.288	1.30351e-108	T cell	CYTOR
8.84073e-113	1.11949	0.522	0.559	2.19507e-108	T cell	ANAPC16
1.86108e-112	1.83515	0.349	0.281	4.62088e-108	T cell	KIAA1551
3.19236e-110	1.24228	0.481	0.484	7.92631e-106	T cell	HLA-F
4.57489e-110	1.99415	0.236	0.147	1.1359e-105	T cell	PRKCH
1.52199e-109	5.71738	0.032	0.001	3.77895e-105	T cell	IL18RAP
3.8548e-108	2.00614	0.231	0.141	9.57109e-104	T cell	AC245297.3
1.4424e-106	3.35466	0.091	0.029	3.58134e-102	T cell	TOX2
3.23581e-106	4.89699	0.04	0.004	8.0342e-102	T cell	TBX21
2.17752e-105	2.43365	0.17	0.088	5.40657e-101	T cell	JAK3
7.88605e-105	2.69527	0.143	0.066	1.95803e-100	T cell	PARP8
4.9708e-103	1.70334	0.094	0.03	1.2342e-98	T cell	CCR7
6.39165e-103	6.01446	0.032	0.002	1.58698e-98	T cell	LINC02084
4.4311e-102	4.06649	0.057	0.011	1.1002e-97	T cell	CPNE7
2.33699e-100	1.708	0.298	0.215	5.80252e-96	T cell	CRIP1
1.56675e-99	1.56851	0.366	0.311	3.89009e-95	T cell	GYPC
5.79012e-99	3.45343	0.059	0.013	1.43763e-94	T cell	AC090152.1
4.88534e-98	4.70702	0.032	0.002	1.21298e-93	T cell	AC013264.1
1.12349e-97	2.57839	0.133	0.061	2.78951e-93	T cell	AC008105.3
4.6943e-97	3.37244	0.059	0.013	1.16555e-92	T cell	NLRC3
9.13967e-96	2.63118	0.101	0.038	2.26929e-91	T cell	MAP4K1
1.30981e-95	1.92422	0.207	0.124	3.25213e-91	T cell	IL16
3.59221e-95	2.46255	0.168	0.091	8.91911e-91	T cell	GPRIN3
9.36321e-95	6.30857	0.029	0.001	2.32479e-90	T cell	KLRC4
2.55146e-94	4.64091	0.036	0.004	6.33501e-90	T cell	AC020571.1
3.8298e-94	3.10608	0.076	0.023	9.509e-90	T cell	SLAMF6
4.46183e-94	1.37935	0.406	0.378	1.10783e-89	T cell	ABRACL
1.07233e-93	2.87522	0.101	0.039	2.66249e-89	T cell	IL12RB1
3.03508e-92	1.79431	0.293	0.222	7.5358e-88	T cell	TUBA4A
1.38333e-88	3.18743	0.071	0.021	3.43466e-84	T cell	ASB2
3.81332e-88	3.69481	0.046	0.009	9.4681e-84	T cell	LINC00426
7.84146e-88	2.056	0.148	0.075	1.94696e-83	T cell	SASH3
4.2192e-87	3.61779	0.068	0.02	1.04758e-82	T cell	TNFRSF9
9.63074e-87	3.91707	0.055	0.013	2.39122e-82	T cell	GFI1
1.29544e-86	2.64028	0.141	0.071	3.21644e-82	T cell	SELPLG
2.25014e-86	1.16801	0.262	0.176	5.58687e-82	T cell	SAMSN1
9.47887e-86	3.38532	0.08	0.028	2.35351e-81	T cell	FLT3LG
4.32714e-85	2.59926	0.082	0.028	1.07439e-80	T cell	TRAF1
9.78662e-85	2.69716	0.107	0.046	2.42992e-80	T cell	INPP4B
1.76429e-84	2.19344	0.1	0.04	4.38054e-80	T cell	P2RY10
1.99963e-84	1.44109	0.253	0.174	4.96488e-80	T cell	LCP2
2.99524e-84	3.31067	0.088	0.033	7.43687e-80	T cell	PASK
3.12545e-84	5.11727	0.032	0.003	7.76018e-80	T cell	SARDH
6.80824e-84	1.12196	0.468	0.471	1.69042e-79	T cell	C12orf57
7.87309e-83	3.05392	0.043	0.008	1.95481e-78	T cell	CLNK
1.40589e-82	1.26224	0.142	0.069	3.49069e-78	T cell	FCMR
7.12353e-82	1.01213	0.405	0.352	1.7687e-77	T cell	ISG20
2.93088e-81	3.9168	0.052	0.012	7.27709e-77	T cell	C15orf53
3.27835e-81	4.95332	0.029	0.002	8.13982e-77	T cell	LINC02273
1.64639e-80	4.97458	0.026	0.001	4.08782e-76	T cell	LINC01281
1.90096e-80	2.95396	0.047	0.01	4.71989e-76	T cell	LTA
2.80114e-80	1.93154	0.201	0.128	6.95496e-76	T cell	MYO1F
1.38542e-79	1.51227	0.375	0.344	3.43987e-75	T cell	PCSK7
2.89734e-79	3.75229	0.066	0.021	7.1938e-75	T cell	RTKN2
2.11556e-77	2.44142	0.13	0.066	5.25272e-73	T cell	LINC00623
6.44936e-77	1.4066	0.352	0.308	1.60131e-72	T cell	PPP1R18
1.99848e-76	4.13179	0.041	0.008	4.96203e-72	T cell	AC017002.3
3.99283e-76	2.73328	0.061	0.018	9.91379e-72	T cell	TTN
1.61455e-75	5.21171	0.028	0.003	4.00876e-71	T cell	AL606807.1
2.15406e-74	1.9939	0.176	0.106	5.34832e-70	T cell	ITGA4
1.34762e-73	2.32131	0.115	0.055	3.34601e-69	T cell	C16orf54
2.56557e-73	2.97692	0.046	0.011	6.37005e-69	T cell	CD70
3.12666e-73	3.20591	0.058	0.017	7.76317e-69	T cell	IL18R1
1.20706e-72	2.41826	0.09	0.037	2.997e-68	T cell	DENND1C
1.14028e-71	3.30776	0.037	0.006	2.83119e-67	T cell	AC246785.3
5.42542e-71	4.70556	0.032	0.005	1.34708e-66	T cell	AC243829.1
1.11549e-70	2.45035	0.088	0.036	2.76964e-66	T cell	FGD3
1.50255e-70	2.11783	0.242	0.181	3.73069e-66	T cell	RAB27A
6.962e-70	2.08368	0.226	0.163	1.7286e-65	T cell	SLC9A3R1
1.11665e-69	1.79426	0.193	0.124	2.77252e-65	T cell	PDE7A
1.1894e-68	2.10357	0.165	0.1	2.95317e-64	T cell	ARAP2
2.70377e-68	4.40878	0.024	0.002	6.71319e-64	T cell	TOGARAM2
1.16306e-67	1.83859	0.202	0.136	2.88775e-63	T cell	SOCS1
1.17059e-67	4.35159	0.025	0.002	2.90646e-63	T cell	ZBED2
1.90318e-67	1.86756	0.182	0.116	4.72541e-63	T cell	BIN1
4.61776e-67	1.21946	0.343	0.295	1.14654e-62	T cell	HCLS1
6.196e-66	1.146	0.441	0.461	1.53841e-61	T cell	AES
9.60033e-66	2.33762	0.133	0.073	2.38367e-61	T cell	RCAN3
2.50629e-65	6.12469	0.02	0.001	6.22287e-61	T cell	KIR3DL2
2.78332e-65	1.82151	0.265	0.211	6.9107e-61	T cell	SUN2
3.82504e-65	2.78384	0.043	0.01	9.4972e-61	T cell	TSPOAP1-AS1
6.43925e-64	2.0499	0.252	0.2	1.5988e-59	T cell	RBL2
1.11407e-63	4.07155	0.027	0.003	2.76613e-59	T cell	DRAIC
1.75748e-63	2.92295	0.036	0.007	4.36365e-59	T cell	AC093010.2
2.91883e-63	2.25076	0.112	0.057	7.24716e-59	T cell	S1PR4
4.01305e-63	5.87424	0.02	0.001	9.96399e-59	T cell	LINC00402
7.99773e-63	1.80435	0.237	0.178	1.98576e-58	T cell	PIP4K2A
1.00509e-62	5.97796	0.019	0.001	2.49555e-58	T cell	AC005842.1
1.29153e-62	1.26258	0.189	0.121	3.20674e-58	T cell	PTTG1
6.74002e-62	1.81234	0.212	0.15	1.67348e-57	T cell	MBP
1.43473e-59	3.34644	0.036	0.008	3.56228e-55	T cell	F5
4.05786e-59	1.49101	0.166	0.103	1.00753e-54	T cell	JAML
1.91879e-58	5.08491	0.025	0.003	4.76417e-54	T cell	LINC002481
2.7965e-58	1.53138	0.251	0.195	6.94344e-54	T cell	TSTD1
1.69742e-57	1.54272	0.299	0.255	4.21453e-53	T cell	IFITM1
5.08426e-56	1.55383	0.36	0.355	1.26237e-51	T cell	PPP1R2
1.40087e-55	3.32279	0.051	0.017	3.47822e-51	T cell	SPNS3
2.98286e-55	3.17409	0.072	0.03	7.40615e-51	T cell	SRGAP3
9.32953e-55	5.664	0.017	0.001	2.31643e-50	T cell	LINC02539
2.8133e-54	4.04956	0.027	0.005	6.98513e-50	T cell	BHLHE40-AS1
3.36934e-54	3.26531	0.055	0.02	8.36572e-50	T cell	AC044849.1
3.9988e-53	2.76909	0.038	0.01	9.92863e-49	T cell	LINC00954
4.21749e-53	2.82257	0.033	0.007	1.04716e-48	T cell	CCDC141
7.40783e-53	5.46047	0.016	0.001	1.83929e-48	T cell	CCR4
2.09986e-52	2.50978	0.113	0.063	5.21374e-48	T cell	TSPAN5
6.84637e-51	2.18267	0.046	0.015	1.69988e-46	T cell	NCR3
8.26574e-51	3.04447	0.041	0.012	2.0523e-46	T cell	AKAP5
9.54991e-51	1.18429	0.296	0.25	2.37115e-46	T cell	TNFAIP8
1.59174e-50	1.94492	0.193	0.14	3.95214e-46	T cell	EPB41
2.35656e-50	1.64667	0.324	0.307	5.85111e-46	T cell	PAXX
3.10829e-50	4.78773	0.016	0.001	7.71758e-46	T cell	KLRK1
7.19907e-50	3.19369	0.056	0.022	1.78746e-45	T cell	CCR5
5.6457e-49	2.10779	0.143	0.091	1.40177e-44	T cell	ITGB7
1.29765e-48	2.35737	0.066	0.028	3.22194e-44	T cell	GPR82
1.38242e-48	2.42739	0.08	0.038	3.43241e-44	T cell	TNIK
1.57178e-48	3.75707	0.03	0.007	3.90257e-44	T cell	CD244
2.02253e-48	4.43901	0.022	0.003	5.02174e-44	T cell	GNG4
2.11891e-48	1.36142	0.267	0.221	5.26104e-44	T cell	CSK
2.21652e-48	1.98997	0.198	0.148	5.50339e-44	T cell	GALM
2.50802e-48	2.19975	0.088	0.045	6.22717e-44	T cell	PIK3CD
5.57427e-48	2.62496	0.058	0.023	1.38404e-43	T cell	PATL2
6.92636e-48	5.1967	0.019	0.002	1.71975e-43	T cell	KRT86
1.07201e-47	5.91491	0.016	0.001	2.66169e-43	T cell	IL23R
1.30477e-47	1.9665	0.184	0.132	3.23961e-43	T cell	SEMA4D
6.3629e-47	1.78244	0.26	0.222	1.57984e-42	T cell	CYLD
1.97278e-46	1.14769	0.375	0.365	4.89821e-42	T cell	HMGB2
3.56356e-46	1.45717	0.275	0.236	8.84796e-42	T cell	FNBP1
3.94598e-46	1.6318	0.351	0.355	9.79748e-42	T cell	RBPJ
4.75245e-45	3.27185	0.045	0.016	1.17999e-40	T cell	AC022706.1
6.47319e-45	1.59599	0.064	0.028	1.60723e-40	T cell	TNIP3
1.47629e-44	6.84787	0.014	0.001	3.66548e-40	T cell	FGFBP2
1.51028e-44	5.91228	0.014	0.001	3.74989e-40	T cell	TRBV28
3.33358e-44	3.31431	0.027	0.006	8.27693e-40	T cell	AC020659.1
7.34194e-44	6.47041	0.013	0.001	1.82293e-39	T cell	TRAV4
8.0389e-44	2.14864	0.052	0.02	1.99598e-39	T cell	CARD11
2.84041e-43	2.22943	0.128	0.081	7.05245e-39	T cell	RGS14
3.05649e-43	1.52886	0.246	0.203	7.58895e-39	T cell	SLFN5
4.53091e-43	1.0743	0.438	0.49	1.12498e-38	T cell	GSTK1
5.85574e-43	1.27209	0.389	0.414	1.45392e-38	T cell	DDX24
2.37477e-42	2.12825	0.128	0.082	5.8963e-38	T cell	IL27RA
2.57085e-42	1.44006	0.14	0.089	6.38317e-38	T cell	SP140
3.22526e-42	2.22307	0.11	0.065	8.008e-38	T cell	DGKA
5.63643e-42	1.51149	0.336	0.332	1.39947e-37	T cell	VAMP2
9.83773e-42	6.18441	0.012	0.001	2.44261e-37	T cell	TTC39C-AS1
9.90811e-42	2.30755	0.093	0.051	2.46008e-37	T cell	PCED1B
1.01773e-41	5.78849	0.014	0.001	2.52692e-37	T cell	ZNF80
1.08385e-41	6.57975	0.013	0.001	2.69109e-37	T cell	KRT81
6.94581e-41	1.56893	0.192	0.144	1.72457e-36	T cell	PAG1
1.24509e-40	4.44145	0.016	0.002	3.09143e-36	T cell	AP005482.1
3.9617e-40	1.3975	0.289	0.263	9.8365e-36	T cell	SH3KBP1
5.99974e-40	3.03314	0.035	0.011	1.48967e-35	T cell	AGAP2
6.61143e-40	3.6147	0.034	0.01	1.64155e-35	T cell	LINC00239
2.0968e-39	3.44079	0.027	0.007	5.20614e-35	T cell	CD101
2.09901e-39	2.90453	0.035	0.011	5.21164e-35	T cell	MIR3142HG
6.00169e-39	2.11996	0.073	0.037	1.49016e-34	T cell	OASL
8.03325e-39	3.5686	0.027	0.007	1.99458e-34	T cell	RYR1
9.20354e-39	3.93463	0.017	0.002	2.28515e-34	T cell	AC243829.4
1.02728e-38	1.4883	0.255	0.222	2.55062e-34	T cell	CCND3
1.09584e-38	2.17081	0.107	0.065	2.72085e-34	T cell	ANXA2R
1.34942e-38	7.27005	0.011	0	3.35048e-34	T cell	TRAV8-2
1.86979e-38	6.15695	0.011	0	4.64251e-34	T cell	IL2
2.50488e-38	2.66412	0.048	0.02	6.21937e-34	T cell	HS3ST3B1
3.23324e-38	2.70463	0.064	0.03	8.02781e-34	T cell	UTS2
6.9981e-38	2.60026	0.067	0.033	1.73756e-33	T cell	DAPK2
1.30993e-37	2.00099	0.087	0.049	3.25244e-33	T cell	CLIC3
5.11701e-37	3.81304	0.018	0.003	1.2705e-32	T cell	FSD1
2.25157e-36	3.91565	0.025	0.006	5.59042e-32	T cell	FANK1
2.26989e-36	6.83474	0.01	0	5.63592e-32	T cell	TRAV13-2
2.66777e-36	1.24526	0.225	0.181	6.62381e-32	T cell	C12orf75
5.57418e-36	1.1611	0.232	0.189	1.38401e-31	T cell	FERMT3
1.14582e-35	3.18984	0.036	0.013	2.84495e-31	T cell	MYO7A
1.34163e-35	4.81468	0.012	0.001	3.33113e-31	T cell	NCR1
3.3971e-35	1.54786	0.162	0.118	8.43466e-31	T cell	WAS
2.51593e-34	4.008	0.017	0.003	6.2468e-30	T cell	ANKS1B
2.58708e-34	5.62571	0.011	0.001	6.42345e-30	T cell	IL12RB2
3.38363e-34	5.08681	0.015	0.002	8.40121e-30	T cell	AL158071.4
5.01749e-34	1.95289	0.188	0.15	1.24579e-29	T cell	CBLB
5.59065e-34	1.044	0.319	0.301	1.3881e-29	T cell	OCIAD2
6.06943e-34	5.98196	0.01	0	1.50698e-29	T cell	IL26
8.25624e-34	1.53166	0.191	0.15	2.04994e-29	T cell	LPXN
1.83013e-33	5.58446	0.011	0.001	4.54403e-29	T cell	KIR2DL3
2.76595e-33	1.04929	0.275	0.24	6.86757e-29	T cell	BIRC3
6.02661e-33	2.7257	0.062	0.031	1.49635e-28	T cell	AL357060.1
1.24069e-32	5.11323	0.011	0.001	3.08051e-28	T cell	B3GAT1
4.12872e-32	1.81797	0.081	0.047	1.02512e-27	T cell	LY9
4.64983e-32	5.0197	0.011	0.001	1.15451e-27	T cell	SH2D1B
5.5433e-32	1.09348	0.42	0.477	1.37635e-27	T cell	ANKRD12
5.68683e-32	2.28526	0.088	0.052	1.41198e-27	T cell	DLGAP1-AS1
6.24048e-32	1.52948	0.26	0.237	1.54945e-27	T cell	EML4
7.63541e-32	3.23499	0.035	0.013	1.8958e-27	T cell	AC133644.2
9.07203e-32	2.65934	0.08	0.046	2.25249e-27	T cell	ZFYVE28
1.06706e-31	2.13192	0.067	0.036	2.6494e-27	T cell	AL662844.4
1.49583e-31	3.40333	0.027	0.009	3.71399e-27	T cell	AL031280.1
1.95461e-31	1.26295	0.361	0.389	4.8531e-27	T cell	TERF2IP
2.14063e-31	3.8815	0.025	0.007	5.31498e-27	T cell	A2M-AS1
2.90457e-31	1.30702	0.321	0.322	7.21175e-27	T cell	SEPT9
4.02554e-31	1.24826	0.268	0.242	9.99501e-27	T cell	FAM107B
4.92579e-31	2.08397	0.117	0.079	1.22303e-26	T cell	NFATC2
7.03036e-31	2.12469	0.067	0.036	1.74557e-26	T cell	ITGB2-AS1
7.83384e-31	2.65786	0.033	0.012	1.94506e-26	T cell	POU3F1
2.47976e-30	2.88415	0.024	0.007	6.157e-26	T cell	KIF5C
4.44682e-30	1.65369	0.125	0.086	1.1041e-25	T cell	GPR65
4.69631e-30	2.87298	0.025	0.008	1.16605e-25	T cell	AC005224.3
5.83693e-30	3.35362	0.036	0.014	1.44925e-25	T cell	ITPRIPL1
8.71179e-30	1.82891	0.243	0.22	2.16305e-25	T cell	PRDM1
1.02195e-29	1.88158	0.172	0.136	2.5374e-25	T cell	RNF166
1.46176e-29	2.79323	0.04	0.017	3.62941e-25	T cell	TSPAN32
4.57901e-29	4.15027	0.015	0.003	1.13692e-24	T cell	NMUR1
5.23074e-29	3.44663	0.026	0.008	1.29874e-24	T cell	ABCD2
8.12357e-29	3.82599	0.014	0.002	2.017e-24	T cell	LINC02099
1.22558e-28	1.8936	0.127	0.09	3.043e-24	T cell	FAM102A
1.44918e-28	1.99948	0.091	0.057	3.59817e-24	T cell	KLF12
1.8014e-28	1.94802	0.139	0.103	4.4727e-24	T cell	STK10
1.90855e-28	2.81446	0.039	0.017	4.73874e-24	T cell	FBLN7
2.71404e-28	2.51067	0.09	0.057	6.73869e-24	T cell	NMT2
3.2128e-28	2.55911	0.035	0.014	7.97707e-24	T cell	TSPOAP1
4.76963e-28	2.57167	0.029	0.01	1.18425e-23	T cell	CARMIL2
6.85089e-28	1.38674	0.332	0.353	1.70101e-23	T cell	BUB3
9.04596e-28	2.02785	0.055	0.028	2.24602e-23	T cell	ZC3H12D
3.72582e-27	1.7563	0.126	0.089	9.25083e-23	T cell	BCL2
3.76795e-27	3.22275	0.02	0.005	9.35544e-23	T cell	LINC02361
4.8126e-27	2.18539	0.123	0.088	1.19492e-22	T cell	PTPN4
6.62735e-27	2.72648	0.033	0.014	1.6455e-22	T cell	ANKRD35
1.09019e-26	2.13201	0.068	0.039	2.70683e-22	T cell	RINL
1.31056e-26	1.20571	0.157	0.119	3.25398e-22	T cell	CD4
1.44497e-26	3.08411	0.029	0.011	3.58772e-22	T cell	CD200R1
1.84909e-26	2.34993	0.106	0.073	4.5911e-22	T cell	SLF1
3.05905e-26	1.46772	0.268	0.258	7.5953e-22	T cell	SNRPN
3.72633e-26	2.15305	0.072	0.042	9.25211e-22	T cell	ZNF101
4.26821e-26	1.9776	0.135	0.101	1.05975e-21	T cell	TSPYL2
6.51849e-26	3.24892	0.016	0.003	1.61848e-21	T cell	AL445686.2
7.79654e-26	3.30978	0.018	0.005	1.9358e-21	T cell	LRRN3
1.6383e-25	1.8956	0.156	0.122	4.06774e-21	T cell	CCDC88C
2.11531e-25	3.46641	0.013	0.003	5.25211e-21	T cell	AL592494.3
4.32064e-25	1.67148	0.041	0.019	1.07277e-20	T cell	BTLA
7.2989e-25	1.66861	0.126	0.091	1.81224e-20	T cell	NUP210
1.04146e-24	2.42991	0.03	0.012	2.58583e-20	T cell	TNFSF8
1.85081e-24	2.27171	0.095	0.064	4.59538e-20	T cell	HELB
1.95316e-24	1.22069	0.062	0.034	4.84951e-20	T cell	CCR6
2.44741e-24	1.75222	0.136	0.103	6.07668e-20	T cell	SH3BP1
3.39025e-24	2.65459	0.04	0.019	8.41765e-20	T cell	PTGDR
3.75088e-24	1.80765	0.124	0.09	9.31305e-20	T cell	TAGAP
3.78948e-24	2.34818	0.059	0.033	9.4089e-20	T cell	PCNX2
5.69257e-24	3.446	0.02	0.006	1.41341e-19	T cell	OLFM2
6.50287e-24	3.68907	0.012	0.002	1.6146e-19	T cell	FXYD7
8.23927e-24	1.64265	0.108	0.075	2.04573e-19	T cell	MIR155HG
1.36163e-23	1.80037	0.046	0.023	3.38078e-19	T cell	LINC01588
1.51075e-23	4.44462	0.012	0.002	3.75104e-19	T cell	AC090948.1
0	5.63492	0.947	0.071	0	Myeloid	TYROBP
0	6.08752	0.923	0.057	0	Myeloid	FCER1G
0	5.81143	0.895	0.05	0	Myeloid	AIF1
0	5.6329	0.94	0.212	0	Myeloid	LYZ
0	4.73472	0.765	0.038	0	Myeloid	LST1
0	5.27003	0.785	0.074	0	Myeloid	CD68
0	6.16278	0.766	0.062	0	Myeloid	CD14
0	6.3932	0.725	0.021	0	Myeloid	MS4A6A
0	4.92712	0.725	0.029	0	Myeloid	SERPINA1
0	6.20084	0.708	0.021	0	Myeloid	FCGR2A
0	5.97459	0.691	0.019	0	Myeloid	MNDA
0	4.87058	0.705	0.042	0	Myeloid	CYBB
0	4.93513	0.689	0.03	0	Myeloid	SPI1
0	6.12223	0.641	0.014	0	Myeloid	NCF2
0	6.78809	0.686	0.061	0	Myeloid	S100A9
0	5.60403	0.66	0.041	0	Myeloid	CPVL
0	6.25739	0.629	0.013	0	Myeloid	IGSF6
0	6.03647	0.621	0.014	0	Myeloid	MS4A7
0	4.79628	0.661	0.055	0	Myeloid	FGL2
0	4.82804	0.622	0.027	0	Myeloid	CLEC7A
0	3.74452	0.647	0.052	0	Myeloid	TNFSF13B
0	3.08188	0.7	0.114	0	Myeloid	ZEB2
0	2.46469	0.759	0.18	0	Myeloid	ITGB2
0	3.44312	0.626	0.051	0	Myeloid	C1orf162
0	5.46314	0.598	0.023	0	Myeloid	FCGR3A
0	4.7343	0.665	0.094	0	Myeloid	PLAUR
0	4.06808	0.622	0.054	0	Myeloid	PLEK
0	4.55401	0.589	0.025	0	Myeloid	CD86
0	3.43303	0.889	0.326	0	Myeloid	TYMP
0	3.22864	0.736	0.177	0	Myeloid	CAPG
0	3.43133	0.754	0.197	0	Myeloid	GLUL
0	3.84802	0.627	0.073	0	Myeloid	MAFB
0	3.52888	0.654	0.109	0	Myeloid	TMEM176B
0	6.43052	0.55	0.007	0	Myeloid	CSF1R
0	6.34257	0.549	0.007	0	Myeloid	PILRA
[truncated: 1,465 more rows]

## Sheet: CC
Table S2 Marker genes of cell types in cervical cancer
p_val	avg_log2FC	pct.1	pct.2	p_val_adj	cluster	gene
0	4.58834	0.847	0.08	0	T cell	CD2
0	4.51951	0.816	0.059	0	T cell	CD3E
0	4.14629	0.835	0.11	0	T cell	TRAC
0	4.41261	0.797	0.085	0	T cell	CD3D
0	4.08423	0.796	0.112	0	T cell	TRBC2
0	4.0936	0.699	0.051	0	T cell	LCK
0	4.81299	0.688	0.04	0	T cell	CD3G
0	3.71762	0.912	0.28	0	T cell	IL32
0	2.55444	0.862	0.259	0	T cell	CD52
0	4.50702	0.657	0.068	0	T cell	CD7
0	4.31432	0.589	0.043	0	T cell	CD247
0	3.95228	0.585	0.054	0	T cell	SPOCK2
0	1.88427	0.861	0.338	0	T cell	CORO1A
0	3.39817	0.597	0.085	0	T cell	CLEC2D
0	4.16676	0.59	0.079	0	T cell	TRBC1
0	2.46946	0.74	0.23	0	T cell	ARL4C
0	2.62634	0.714	0.214	0	T cell	EVL
0	2.02747	0.784	0.289	0	T cell	HCST
0	2.94446	0.613	0.118	0	T cell	CST7
0	3.02052	0.618	0.13	0	T cell	ETS1
0	3.20613	0.604	0.117	0	T cell	FYN
0	3.23524	0.573	0.088	0	T cell	ITM2A
0	3.0241	0.588	0.106	0	T cell	ACAP1
0	1.8995	0.67	0.197	0	T cell	LTB
0	1.84813	0.699	0.229	0	T cell	CYTIP
0	1.92961	0.851	0.382	0	T cell	CXCR4
0	1.34526	0.803	0.349	0	T cell	CD48
0	2.97496	0.58	0.128	0	T cell	GIMAP7
0	2.98521	0.518	0.072	0	T cell	LAT
0	2.87358	0.525	0.082	0	T cell	TBC1D10C
0	4.7203	0.463	0.022	0	T cell	GZMM
0	2.80712	0.54	0.103	0	T cell	FAM46C
0	1.28555	0.812	0.375	0	T cell	RAC2
0	3.75458	0.477	0.041	0	T cell	IL2RB
0	1.8993	0.665	0.23	0	T cell	LIMD2
0	3.65506	0.492	0.057	0	T cell	SKAP1
0	4.45344	0.585	0.151	0	T cell	CCL5
0	2.68917	0.608	0.177	0	T cell	RUNX3
0	2.14628	0.654	0.225	0	T cell	STK17A
0	1.27977	0.753	0.325	0	T cell	IL2RG
0	1.84128	0.708	0.284	0	T cell	RGS1
0	4.12225	0.511	0.091	0	T cell	GZMA
0	3.18192	0.567	0.147	0	T cell	IL7R
0	3.33555	0.473	0.064	0	T cell	IKZF3
0	2.16637	0.68	0.272	0	T cell	RGCC
0	1.72412	0.752	0.348	0	T cell	STK17B
0	2.17106	0.704	0.301	0	T cell	LEPROTL1
0	4.28677	0.432	0.03	0	T cell	ICOS
0	1.32849	0.882	0.482	0	T cell	ARHGDIB
0	4.34343	0.42	0.022	0	T cell	CD96
0	2.13552	0.617	0.22	0	T cell	SEPT6
0	2.72191	0.872	0.477	0	T cell	ZFP36L2
0	4.09038	0.42	0.031	0	T cell	BCL11B
0	1.88888	0.585	0.198	0	T cell	SYNE2
0	1.95806	0.83	0.446	0	T cell	SRSF7
0	1.4289	0.75	0.368	0	T cell	STK4
0	3.20488	0.461	0.08	0	T cell	PTPN22
0	4.0523	0.416	0.036	0	T cell	TIGIT
0	1.9688	0.545	0.168	0	T cell	IKZF1
0	2.55363	0.47	0.093	0	T cell	SEPT1
0	2.16353	0.649	0.274	0	T cell	HIST1H4C
0	3.32117	0.474	0.1	0	T cell	RORA
0	1.52377	0.543	0.17	0	T cell	RHOH
0	2.7082	0.478	0.106	0	T cell	SLC38A1
0	1.95622	0.688	0.316	0	T cell	PPP2R5C
0	1.59274	0.732	0.362	0	T cell	DUSP2
0	3.23553	0.413	0.046	0	T cell	SH2D2A
0	1.26186	0.584	0.219	0	T cell	ICAM3
0	2.57036	0.563	0.198	0	T cell	APOBEC3G
0	1.87217	0.557	0.193	0	T cell	OCIAD2
0	2.4473	0.482	0.118	0	T cell	PTPN7
0	3.51206	0.413	0.049	0	T cell	RASGRP1
0	4.60009	0.379	0.018	0	T cell	PYHIN1
0	1.86818	0.501	0.14	0	T cell	EMB
0	1.6226	0.605	0.251	0	T cell	CRIP1
0	2.31466	0.454	0.101	0	T cell	TRAF3IP3
0	1.84159	0.612	0.259	0	T cell	PDCD4
0	1.73989	0.749	0.398	0	T cell	TSC22D3
0	1.21433	0.556	0.212	0	T cell	APBB1IP
0	1.6725	0.567	0.223	0	T cell	GYPC
0	1.51653	0.748	0.406	0	T cell	NOP53
0	3.91761	0.367	0.026	0	T cell	CD6
0	4.16195	0.464	0.126	0	T cell	NKG7
0	1.62139	0.567	0.229	0	T cell	SOCS1
0	3.89639	0.375	0.041	0	T cell	PRF1
0	1.46538	0.602	0.27	0	T cell	CDC42SE2
0	1.51964	0.74	0.411	0	T cell	DDX24
0	1.28273	0.734	0.405	0	T cell	FXYD5
0	1.38006	0.673	0.345	0	T cell	LDHB
0	1.29068	0.685	0.358	0	T cell	RARRES3
0	2.58589	0.411	0.084	0	T cell	RHOF
0	1.41432	0.438	0.114	0	T cell	GNG2
0	3.29257	0.375	0.052	0	T cell	CD27
0	1.55366	0.535	0.215	0	T cell	GIMAP4
0	2.18897	0.493	0.176	0	T cell	CNOT6L
0	1.17957	0.608	0.292	0	T cell	BIRC3
0	4.96216	0.34	0.024	0	T cell	KLRB1
0	2.59768	0.392	0.078	0	T cell	RASAL3
0	1.45366	0.835	0.524	0	T cell	SARAF
0	1.91069	0.526	0.218	0	T cell	CDKN1B
0	1.68793	0.561	0.256	0	T cell	AAK1
0	1.81386	0.496	0.191	0	T cell	CCND2
0	4.28506	0.323	0.019	0	T cell	GPR171
0	1.15657	0.595	0.291	0	T cell	KIAA1551
0	3.62622	0.332	0.03	0	T cell	CXCR3
0	1.74947	0.43	0.129	0	T cell	LBH
0	1.49002	0.637	0.338	0	T cell	DDIT4
0	2.2568	0.398	0.1	0	T cell	SPN
0	1.45029	0.941	0.643	0	T cell	RPSA
0	3.58817	0.33	0.033	0	T cell	P2RY10
0	1.93336	0.442	0.145	0	T cell	AKNA
0	1.2301	0.65	0.353	0	T cell	C12orf57
0	2.86915	0.367	0.071	0	T cell	SYTL3
0	3.72299	0.325	0.029	0	T cell	SIT1
0	4.22497	0.311	0.016	0	T cell	SH2D1A
0	3.21939	0.339	0.045	0	T cell	GATA3
0	1.11387	0.507	0.216	0	T cell	GPR183
0	2.64429	0.37	0.08	0	T cell	PRKCH
0	1.03977	0.884	0.595	0	T cell	RPL31
0	3.60517	0.334	0.045	0	T cell	RNF125
0	3.34121	0.327	0.039	0	T cell	CCR7
0	2.61384	0.38	0.092	0	T cell	PIK3IP1
0	1.09217	0.897	0.611	0	T cell	EEF1B2
0	3.62962	0.333	0.047	0	T cell	CTSW
0	1.09963	0.675	0.392	0	T cell	HLA-F
0	3.5255	0.301	0.019	0	T cell	ZAP70
0	4.21367	0.296	0.016	0	T cell	SAMD3
0	2.33368	0.376	0.097	0	T cell	GPRIN3
0	1.09545	0.772	0.495	0	T cell	NCL
0	4.16154	0.331	0.056	0	T cell	GZMK
0	1.74518	0.413	0.138	0	T cell	DOK2
0	1.02889	0.74	0.465	0	T cell	SOD1
0	2.58612	0.384	0.111	0	T cell	RCAN3
0	2.02074	0.497	0.224	0	T cell	PIK3R1
0	3.26768	0.3	0.027	0	T cell	ITK
0	1.17423	0.71	0.437	0	T cell	RPL17
0	1.2469	0.517	0.246	0	T cell	MBP
0	2.24179	0.348	0.077	0	T cell	S1PR4
0	1.0184	0.771	0.501	0	T cell	SEPT7
0	1.07582	0.708	0.438	0	T cell	ANKRD12
0	1.17777	0.703	0.433	0	T cell	AES
0	1.11058	0.949	0.679	0	T cell	RPL10A
0	1.48135	0.449	0.181	0	T cell	TUBA4A
0	2.4797	0.421	0.153	0	T cell	DUSP4
0	2.33702	0.377	0.111	0	T cell	DENND2D
0	4.72047	0.278	0.012	0	T cell	TRAT1
0	3.47293	0.301	0.038	0	T cell	CTLA4
0	1.1268	0.665	0.402	0	T cell	CD99
0	1.76881	0.49	0.227	0	T cell	SLFN5
0	1.94429	0.42	0.157	0	T cell	ARHGEF1
0	1.10099	0.695	0.432	0	T cell	SF1
0	1.19296	0.641	0.381	0	T cell	YPEL5
0	1.23587	0.616	0.356	0	T cell	TERF2IP
0	1.00519	0.943	0.683	0	T cell	RPS5
0	2.9698	0.339	0.08	0	T cell	AC058791.1
0	2.32697	0.319	0.061	0	T cell	STAT4
0	2.56492	0.327	0.069	0	T cell	SUSD3
0	2.28615	0.364	0.106	0	T cell	RBM38
0	1.27809	0.532	0.274	0	T cell	ZNF331
0	1.78724	0.51	0.253	0	T cell	KMT2A
0	1.66351	0.523	0.266	0	T cell	ABHD17A
0	1.22865	0.54	0.284	0	T cell	FNBP1
0	2.18319	0.418	0.162	0	T cell	NSMCE3
0	1.80202	0.464	0.209	0	T cell	SYNRG
0	3.87237	0.272	0.018	0	T cell	CD28
0	3.40035	0.346	0.093	0	T cell	TNFRSF18
0	1.14525	0.945	0.692	0	T cell	RPS21
0	2.24529	0.402	0.15	0	T cell	PBXIP1
0	1.51775	0.417	0.165	0	T cell	PTGER4
0	2.01974	0.337	0.085	0	T cell	CYFIP2
0	1.01527	0.667	0.417	0	T cell	N4BP2L2
0	3.73826	0.271	0.022	0	T cell	LINC01871
0	1.10369	0.665	0.418	0	T cell	EIF3F
0	1.12215	0.567	0.32	0	T cell	VAMP2
0	1.09707	0.561	0.316	0	T cell	FAM107B
0	1.24927	0.953	0.708	0	T cell	RPS10
0	1.02044	0.94	0.695	0	T cell	RPL38
0	1.53738	0.477	0.232	0	T cell	PAXX
0	1.14893	0.564	0.319	0	T cell	ABRACL
0	1.60532	0.46	0.217	0	T cell	PSIP1
0	3.29997	0.297	0.054	0	T cell	TCF7
0	1.50021	0.533	0.291	0	T cell	PRPF38B
0	1.06548	0.622	0.38	0	T cell	KMT2E
0	1.85426	0.428	0.187	0	T cell	BTN3A2
0	1.45353	0.507	0.266	0	T cell	C9orf78
0	1.2915	0.943	0.702	0	T cell	RPS26
0	1.15015	0.395	0.156	0	T cell	BIN2
0	3.2705	0.297	0.058	0	T cell	PTPN4
0	1.03025	0.563	0.325	0	T cell	MZT2A
0	1.26326	0.961	0.724	0	T cell	RPL14
0	1.5405	0.48	0.244	0	T cell	BUB3
0	1.08529	0.53	0.296	0	T cell	EML4
0	2.15689	0.339	0.105	0	T cell	GIMAP1
0	3.63189	0.262	0.028	0	T cell	BICDL1
0	1.7384	0.322	0.088	0	T cell	PSTPIP1
0	1.31851	0.964	0.73	0	T cell	RPL23A
0	1.23133	0.579	0.346	0	T cell	MPHOSPH8
0	2.16256	0.351	0.119	0	T cell	TBCC
0	3.92389	0.261	0.031	0	T cell	CD8A
0	1.88319	0.945	0.715	0	T cell	BTG1
0	2.60491	0.313	0.083	0	T cell	BCL2
0	1.01511	0.673	0.445	0	T cell	CREM
0	2.26823	0.305	0.077	0	T cell	IL16
0	1.49122	0.566	0.338	0	T cell	G3BP2
0	1.82577	0.332	0.105	0	T cell	DEF6
0	1.86989	0.328	0.101	0	T cell	ITGAL
0	1.51152	0.408	0.181	0	T cell	PIP4K2A
0	1.03428	0.361	0.136	0	T cell	ARHGAP9
0	2.39797	0.343	0.12	0	T cell	BATF
0	1.50499	0.475	0.252	0	T cell	EPC1
0	1.16186	0.564	0.341	0	T cell	PPP1R2
0	3.20075	0.262	0.041	0	T cell	OXNAD1
0	2.92864	0.263	0.043	0	T cell	PDE3B
0	1.59402	0.338	0.118	0	T cell	ARHGAP45
0	1.22291	0.636	0.416	0	T cell	DNAJB1
0	1.31307	0.532	0.313	0	T cell	NSD3
0	2.85426	0.34	0.122	0	T cell	GZMB
0	4.26283	0.25	0.032	0	T cell	GZMH
0	1.79544	0.332	0.115	0	T cell	EPB41
0	1.75682	0.443	0.226	0	T cell	RNF19A
0	1.13784	0.964	0.747	0	T cell	RPL3
0	1.10113	0.547	0.331	0	T cell	GCC2
0	1.46491	0.319	0.103	0	T cell	ARHGAP15
0	4.22489	0.228	0.012	0	T cell	CD5
0	2.61499	0.295	0.079	0	T cell	PDE4D
0	2.54839	0.293	0.077	0	T cell	CCDC88C
0	2.16249	0.323	0.108	0	T cell	BIN1
0	1.04683	0.585	0.37	0	T cell	ARF6
0	2.77029	0.259	0.045	0	T cell	TNFRSF25
0	3.84541	0.231	0.017	0	T cell	CXCR6
0	2.22699	0.329	0.115	0	T cell	TTC39C
0	1.01181	0.927	0.715	0	T cell	DDX5
0	1.03278	0.961	0.749	0	T cell	RPL6
0	1.04958	0.967	0.755	0	T cell	RPL18A
0	2.79619	0.258	0.047	0	T cell	FCMR
0	1.9931	0.298	0.088	0	T cell	TMC8
0	1.02489	0.96	0.75	0	T cell	RPL36
0	3.93887	0.225	0.017	0	T cell	CAMK4
0	1.48587	0.42	0.213	0	T cell	ATM
0	1.52989	0.397	0.192	0	T cell	SS18L2
0	1.26788	0.444	0.239	0	T cell	SNRPN
0	1.86023	0.323	0.12	0	T cell	AC245297.3
0	1.09379	0.518	0.315	0	T cell	NR3C1
0	2.01055	0.34	0.137	0	T cell	TMEM2
0	1.30475	0.962	0.759	0	T cell	RPS25
0	1.43241	0.45	0.248	0	T cell	NAP1L4
0	3.52126	0.217	0.015	0	T cell	SLA2
0	2.55806	0.276	0.074	0	T cell	IL27RA
0	1.62507	0.968	0.766	0	T cell	RPS29
0	1.10118	0.966	0.764	0	T cell	RPL13A
0	1.13547	0.349	0.15	0	T cell	STK10
0	1.11653	0.504	0.306	0	T cell	TNRC6B
0	3.41802	0.235	0.037	0	T cell	FLT3LG
0	1.70788	0.373	0.176	0	T cell	CCSER2
0	3.92893	0.221	0.024	0	T cell	KLRD1
0	1.43238	0.377	0.181	0	T cell	KIF2A
0	1.29226	0.445	0.249	0	T cell	KLF13
0	1.11148	0.964	0.768	0	T cell	RPS7
0	1.12148	0.97	0.774	0	T cell	RPLP2
0	2.90054	0.258	0.063	0	T cell	LAG3
0	2.23347	0.323	0.128	0	T cell	LDLRAD4
0	1.69688	0.31	0.116	0	T cell	PDE7A
0	2.61406	0.251	0.057	0	T cell	NFATC2
0	1.37716	0.374	0.18	0	T cell	SUN2
0	2.43453	0.229	0.035	0	T cell	GRAP2
0	4.959	0.212	0.019	0	T cell	XCL2
0	1.71037	0.367	0.174	0	T cell	PCSK7
0	1.03415	0.97	0.777	0	T cell	RPS4X
0	1.49938	0.971	0.778	0	T cell	RPS3
0	1.73654	0.269	0.077	0	T cell	C16orf54
0	1.15028	0.516	0.326	0	T cell	ID2
0	2.70807	0.229	0.039	0	T cell	MIAT
0	1.15819	0.445	0.256	0	T cell	GLS
0	1.57501	0.299	0.111	0	T cell	HOPX
0	1.0954	0.495	0.307	0	T cell	DDX6
0	1.06966	0.499	0.311	0	T cell	MYCBP2
0	2.11403	0.294	0.107	0	T cell	ITGA4
0	4.4748	0.195	0.008	0	T cell	THEMIS
0	1.65245	0.359	0.172	0	T cell	RBL2
0	3.03887	0.226	0.039	0	T cell	APOBEC3H
0	1.06597	0.967	0.78	0	T cell	RPL26
0	1.11729	0.948	0.761	0	T cell	JUND
0	1.20479	0.974	0.788	0	T cell	RPS18
0	1.55265	0.28	0.095	0	T cell	SP140
0	1.57265	0.398	0.213	0	T cell	MXD4
0	1.29977	0.425	0.241	0	T cell	NKTR
0	2.05291	0.311	0.127	0	T cell	CHST12
0	1.20116	0.642	0.458	0	T cell	BAX
0	1.5299	0.364	0.181	0	T cell	ODF2L
0	1.53798	0.432	0.249	0	T cell	APOBEC3C
0	1.12817	0.972	0.789	0	T cell	RPS15
0	1.14125	0.391	0.209	0	T cell	LPIN2
0	1.85524	0.307	0.125	0	T cell	IRF9
0	1.04508	0.967	0.785	0	T cell	RPS3A
0	1.46219	0.399	0.218	0	T cell	CCDC12
0	3.74582	0.222	0.041	0	T cell	CD8B
0	4.14634	0.191	0.01	0	T cell	SCML4
0	1.47155	0.293	0.113	0	T cell	PARP8
0	1.14081	0.447	0.267	0	T cell	RSBN1L
0	1.0014	0.508	0.328	0	T cell	GTF3A
0	2.26606	0.267	0.088	0	T cell	CBLB
0	1.85953	0.324	0.146	0	T cell	SATB1
0	1.26276	0.432	0.255	0	T cell	CCDC107
0	1.25441	0.469	0.292	0	T cell	ARID5B
0	1.8622	0.248	0.071	0	T cell	DUSP16
0	1.09774	0.46	0.284	0	T cell	TAF1D
0	1.18264	0.326	0.15	0	T cell	SYNE1
0	1.02818	0.374	0.198	0	T cell	ARID5A
0	1.12677	0.494	0.318	0	T cell	DHX36
0	2.29418	0.243	0.067	0	T cell	ITGB7
0	3.12505	0.211	0.035	0	T cell	MATK
0	1.25273	0.976	0.8	0	T cell	RPL32
0	1.04078	0.972	0.796	0	T cell	RPS2
0	1.07134	0.973	0.797	0	T cell	RPL19
0	1.14536	0.413	0.238	0	T cell	FOXP1
0	1.44948	0.347	0.172	0	T cell	PPM1K
0	1.52545	0.976	0.801	0	T cell	RPS15A
0	2.05239	0.27	0.097	0	T cell	PITPNC1
0	2.40511	0.232	0.06	0	T cell	GLCCI1
0	1.25068	0.424	0.252	0	T cell	AIP
0	2.30448	0.204	0.033	0	T cell	IPCEF1
0	1.02198	0.5	0.329	0	T cell	NCOR1
0	1.45141	0.311	0.141	0	T cell	CASP8
0	1.42335	0.365	0.195	0	T cell	SIGIRR
0	1.9715	0.272	0.103	0	T cell	FAM102A
0	1.83293	0.288	0.119	0	T cell	PRKACB
0	2.01927	0.306	0.137	0	T cell	LYAR
0	1.70677	0.247	0.078	0	T cell	HELB
0	1.47021	0.286	0.117	0	T cell	RNF166
0	1.46878	0.403	0.235	0	T cell	CLDND1
0	1.00148	0.976	0.808	0	T cell	RPL21
0	2.64841	0.267	0.1	0	T cell	TNFRSF4
0	2.62757	0.225	0.058	0	T cell	PVT1
0	1.01967	0.939	0.772	0	T cell	HSP90AA1
0	1.35439	0.985	0.82	0	T cell	RPS12
0	1.46027	0.339	0.174	0	T cell	ZBTB1
0	3.91074	0.187	0.022	0	T cell	TRGC2
0	1.16662	0.375	0.211	0	T cell	ANXA6
0	3.76323	0.198	0.034	0	T cell	IFNG
0	2.35067	0.209	0.045	0	T cell	SLAMF1
0	1.13185	0.977	0.814	0	T cell	RPS14
0	1.29886	0.306	0.143	0	T cell	AC016831.5
0	1.13775	0.486	0.323	0	T cell	CACYBP
0	1.41384	0.294	0.131	0	T cell	GRK6
0	1.25661	0.373	0.211	0	T cell	POLR3GL
0	1.26171	0.259	0.097	0	T cell	PIM2
0	4.14383	0.169	0.007	0	T cell	SIRPG
0	1.34313	0.385	0.224	0	T cell	CHORDC1
0	1.32003	0.331	0.17	0	T cell	TMC6
0	1.32509	0.301	0.14	0	T cell	LPXN
0	2.20164	0.222	0.062	0	T cell	TRAF5
0	1.1426	0.971	0.813	0	T cell	RPL34
0	1.06809	0.459	0.301	0	T cell	GSPT1
0	1.30381	0.263	0.105	0	T cell	ABI3
0	4.29394	0.165	0.008	0	T cell	LINC00861
0	4.08499	0.167	0.01	0	T cell	PRKCQ
0	1.44853	0.343	0.188	0	T cell	TLK1
0	3.57784	0.168	0.014	0	T cell	SLFN12L
0	2.57047	0.185	0.032	0	T cell	PPP1R16B
0	2.05231	0.248	0.097	0	T cell	FOXO1
0	2.91223	0.185	0.034	0	T cell	CD226
0	3.40207	0.164	0.014	0	T cell	NLRC3
0	2.73336	0.203	0.055	0	T cell	MLLT3
0	1.12777	0.219	0.071	0	T cell	FGD3
0	1.25708	0.981	0.833	0	T cell	RPL13
0	2.43461	0.195	0.048	0	T cell	ATP6V0E2
0	1.86967	0.236	0.09	0	T cell	TC2N
0	3.13256	0.179	0.034	0	T cell	ZC3H12D
0	2.7994	0.177	0.033	0	T cell	ATP8A1
0	2.88055	0.171	0.028	0	T cell	HIST1H1D
0	2.21164	0.2	0.057	0	T cell	TMEM120B
0	1.47037	0.98	0.837	0	T cell	RPS19
0	2.04284	0.223	0.081	0	T cell	INPP4B
0	1.98419	0.22	0.078	0	T cell	TNRC6C
0	2.68956	0.172	0.03	0	T cell	CCR6
0	1.27487	0.194	0.053	0	T cell	TNFSF14
0	3.80123	0.151	0.01	0	T cell	FASLG
0	2.99992	0.169	0.03	0	T cell	ZFYVE28
0	4.40152	0.15	0.011	0	T cell	LAIR2
0	1.12148	0.976	0.838	0	T cell	RPS27A
0	2.09289	0.195	0.059	0	T cell	IL21R
0	4.55947	0.15	0.015	0	T cell	TRDC
0	1.5926	0.979	0.845	0	T cell	RPS27
0	1.06118	0.98	0.846	0	T cell	RPL10
0	4.46179	0.142	0.008	0	T cell	ZNF683
0	2.41376	0.176	0.042	0	T cell	PCED1B
0	2.75254	0.175	0.041	0	T cell	ZNF101
0	2.17483	0.191	0.058	0	T cell	TSEN54
0	4.73436	0.139	0.006	0	T cell	ZNF831
0	3.3023	0.147	0.017	0	T cell	SLAMF6
0	3.53849	0.148	0.018	0	T cell	TOX
0	2.31992	0.166	0.039	0	T cell	RINL
0	2.78466	0.152	0.028	0	T cell	P2RY8
0	2.87565	0.157	0.033	0	T cell	KLF12
0	4.37471	0.136	0.016	0	T cell	XCL1
0	2.70971	0.138	0.018	0	T cell	MAL
0	4.43975	0.129	0.009	0	T cell	TXK
0	4.93836	0.124	0.005	0	T cell	LINC02273
0	5.01639	0.122	0.005	0	T cell	CD40LG
0	3.76401	0.127	0.011	0	T cell	PDCD1
0	2.81116	0.146	0.03	0	T cell	LEF1
0	2.51669	0.144	0.028	0	T cell	MAP4K1
0	1.22492	0.979	0.866	0	T cell	RPL30
0	4.17324	0.126	0.014	0	T cell	KLRC1
0	4.35205	0.116	0.005	0	T cell	UBASH3A
0	3.79306	0.122	0.014	0	T cell	TNFSF8
0	3.31291	0.122	0.016	0	T cell	TTN
0	4.21244	0.115	0.01	0	T cell	AC243960.1
0	3.19123	0.121	0.016	0	T cell	FOXP3
0	4.39202	0.11	0.007	0	T cell	CPNE7
0	5.01728	0.107	0.005	0	T cell	KLRC2
0	4.80565	0.109	0.007	0	T cell	TMIGD2
0	3.56125	0.1	0.007	0	T cell	TBX21
0	5.07518	0.09	0.003	0	T cell	CCR4
0	1.12209	0.982	0.917	0	T cell	RPL28
0	1.01562	0.99	0.927	0	T cell	RPL41
8.95771e-308	1.03168	0.296	0.133	1.89026e-303	T cell	ANKRD44
7.60587e-307	2.86994	0.119	0.016	1.60499e-302	T cell	GPR18
1.21533e-304	2.40725	0.141	0.028	2.56459e-300	T cell	LY9
1.35823e-304	2.4818	0.142	0.028	2.86614e-300	T cell	TMEM156
4.75158e-302	2.55783	0.184	0.056	1.00268e-297	T cell	AP3M2
6.60965e-302	1.6074	0.263	0.115	1.39477e-297	T cell	ARHGEF3
4.17039e-301	1.09175	0.395	0.237	8.80037e-297	T cell	KANSL1
1.37567e-300	1.16939	0.388	0.226	2.90295e-296	T cell	INTS6
7.30144e-300	2.75034	0.142	0.03	1.54075e-295	T cell	KLRG1
6.86269e-299	3.33678	0.102	0.01	1.44817e-294	T cell	MYBL1
1.59975e-297	2.38256	0.145	0.032	3.37579e-293	T cell	CARD11
4.28064e-297	1.31838	0.306	0.147	9.033e-293	T cell	DOCK10
2.98908e-296	2.40586	0.16	0.041	6.30757e-292	T cell	LINC00513
1.48032e-295	1.06772	0.435	0.282	3.12377e-291	T cell	FAM89B
2.829e-293	1.27271	0.298	0.144	5.96975e-289	T cell	SH3BP1
8.0503e-293	3.17154	0.109	0.013	1.69877e-288	T cell	NCR3
4.65678e-292	3.02562	0.123	0.02	9.82674e-288	T cell	TRGC1
6.5276e-292	4.66856	0.096	0.008	1.37745e-287	T cell	KRT86
1.1036e-289	1.93794	0.188	0.059	2.32881e-285	T cell	TNIK
1.65918e-287	1.9487	0.202	0.07	3.50119e-283	T cell	TSPAN5
2.74371e-287	2.08154	0.193	0.063	5.78977e-283	T cell	ITGA1
2.16941e-286	2.32713	0.161	0.042	4.57788e-282	T cell	CD70
4.40406e-286	1.11493	0.423	0.275	9.29345e-282	T cell	ORMDL1
6.53694e-286	3.71958	0.086	0.004	1.37943e-281	T cell	JAKMIP1
1.17559e-281	2.96091	0.146	0.035	2.48073e-277	T cell	LINC01943
1.28462e-280	1.45384	0.331	0.184	2.71081e-276	T cell	PDCL3
2.61351e-279	2.26805	0.14	0.031	5.51503e-275	T cell	AC026979.3
8.42501e-279	3.55887	0.124	0.023	1.77785e-274	T cell	PASK
1.74354e-278	1.97544	0.18	0.056	3.67922e-274	T cell	NUP210
3.50845e-277	4.17507	0.086	0.005	7.40352e-273	T cell	AC004585.1
1.19905e-276	1.18776	0.332	0.179	2.53024e-272	T cell	RABGAP1L
5.14121e-276	3.42086	0.095	0.009	1.0849e-271	T cell	LTA
1.78803e-275	1.07522	0.418	0.27	3.77309e-271	T cell	PRPF4B
1.77373e-273	1.51754	0.212	0.08	3.74293e-269	T cell	RGS14
1.00495e-272	1.15737	0.388	0.246	2.12065e-268	T cell	CCDC59
1.03911e-272	1.42669	0.302	0.158	2.19274e-268	T cell	DGKZ
3.78391e-271	1.15906	0.271	0.123	7.9848e-267	T cell	RCSD1
1.36985e-269	2.38524	0.161	0.047	2.89066e-265	T cell	HIST1H1E
1.41119e-269	2.34288	0.18	0.06	2.97789e-265	T cell	THEM4
1.94891e-269	2.59172	0.142	0.035	4.1126e-265	T cell	RETREG1
3.10909e-266	3.63027	0.122	0.024	6.56079e-262	T cell	CRTAM
2.32465e-265	4.90214	0.087	0.007	4.90547e-261	T cell	KRT81
1.92841e-264	1.09302	0.376	0.23	4.06932e-260	T cell	ANP32E
2.28788e-262	4.2076	0.084	0.006	4.82789e-258	T cell	KIR2DL4
2.69695e-260	2.0441	0.179	0.06	5.6911e-256	T cell	SLF1
3.46607e-260	2.14352	0.218	0.091	7.3141e-256	T cell	SC5D
9.80115e-260	1.3351	0.307	0.167	2.06824e-255	T cell	RSBN1
1.14224e-257	1.62232	0.265	0.13	2.41035e-253	T cell	OTULIN
5.90614e-257	3.87517	0.09	0.009	1.24631e-252	T cell	PPP2R2B
9.8371e-257	3.05144	0.111	0.019	2.07582e-252	T cell	AKAP5
9.97592e-257	1.27502	0.318	0.175	2.10512e-252	T cell	ZCCHC11
1.94297e-256	1.04019	0.331	0.183	4.10006e-252	T cell	SVIP
2.83841e-256	1.13661	0.311	0.169	5.98962e-252	T cell	SIRT7
1.06774e-255	1.86844	0.215	0.089	2.25314e-251	T cell	HIST2H2AC
3.01637e-255	1.48505	0.24	0.105	6.36514e-251	T cell	ICAM2
1.00271e-252	1.29301	0.334	0.195	2.11592e-248	T cell	NOP58
1.52977e-252	1.13119	0.356	0.211	3.22812e-248	T cell	TMPO
1.58676e-252	1.49905	0.281	0.143	3.34838e-248	T cell	ZNRF1
1.89795e-252	1.9361	0.208	0.084	4.00505e-248	T cell	ASF1A
4.88101e-251	1.40264	0.296	0.16	1.02999e-246	T cell	HMOX2
8.40493e-250	1.25619	0.307	0.167	1.77361e-245	T cell	ATP2B4
8.12001e-249	1.32445	0.305	0.165	1.71348e-244	T cell	PRKX
2.12623e-246	1.98778	0.17	0.057	4.48678e-242	T cell	ITPKB
3.08919e-246	1.49012	0.222	0.094	6.5188e-242	T cell	GIMAP2
2.81536e-245	3.97537	0.077	0.005	5.94096e-241	T cell	EOMES
4.42537e-245	1.98623	0.13	0.03	9.33843e-241	T cell	TESPA1
1.14061e-244	1.72238	0.195	0.074	2.40692e-240	T cell	MFNG
1.53111e-242	1.59593	0.228	0.1	3.23095e-238	T cell	GALM
1.66763e-242	2.67142	0.147	0.044	3.51904e-238	T cell	PLEKHF1
9.78966e-242	1.13278	0.342	0.203	2.06581e-237	T cell	ATF7IP
1.19733e-240	1.3994	0.258	0.127	2.52661e-236	T cell	TRAPPC10
3.01331e-240	1.71229	0.168	0.055	6.3587e-236	T cell	TRAF1
3.21915e-240	1.60934	0.233	0.106	6.79305e-236	T cell	ZNF430
5.85265e-240	2.43278	0.159	0.051	1.23503e-235	T cell	AUTS2
6.74473e-240	1.00218	0.421	0.291	1.42327e-235	T cell	HNRNPUL1
1.30181e-238	1.77765	0.227	0.102	2.74708e-234	T cell	DDHD1
5.39986e-237	2.46673	0.107	0.02	1.13948e-232	T cell	AGAP2
2.31988e-234	2.22517	0.172	0.062	4.89542e-230	T cell	EXOG
3.03771e-234	1.79822	0.195	0.078	6.41017e-230	T cell	LINS1
4.8501e-234	1.53735	0.258	0.126	1.02347e-229	T cell	TSPYL2
1.29789e-233	1.15403	0.36	0.226	2.7388e-229	T cell	POLR2J3
8.90896e-232	1.97463	0.142	0.041	1.87997e-227	T cell	SFI1
9.99471e-231	1.72651	0.191	0.075	2.10908e-226	T cell	DBF4
1.07034e-230	1.48428	0.237	0.111	2.25863e-226	T cell	LPIN1
0	6.64269	0.679	0.021	0	B cell	CD79A
0	5.6592	0.633	0.081	0	B cell	MZB1
0	6.6634	0.601	0.08	0	B cell	JCHAIN
0	5.82502	0.51	0.033	0	B cell	DERL3
0	6.62397	0.77	0.316	0	B cell	IGHG1
0	4.5484	0.655	0.249	0	B cell	IGHG4
0	5.22496	0.414	0.014	0	B cell	POU2AF1
0	5.51808	0.805	0.412	0	B cell	IGHG3
0	3.20633	0.445	0.076	0	B cell	CD79B
0	3.35989	0.557	0.204	0	B cell	FKBP11
0	2.37604	0.432	0.097	0	B cell	MEF2C
0	6.88618	0.337	0.003	0	B cell	TNFRSF17
0	5.26014	0.34	0.015	0	B cell	TNFRSF13C
0	6.4852	0.333	0.015	0	B cell	MS4A1
0	6.36557	0.317	0.007	0	B cell	JSRP1
0	4.92027	0.328	0.024	0	B cell	BANK1
0	2.96019	0.364	0.066	0	B cell	EAF2
0	3.09398	0.348	0.057	0	B cell	RALGPS2
0	3.93726	0.308	0.022	0	B cell	GNG7
0	4.11794	0.293	0.013	0	B cell	CPNE5
0	5.82222	0.279	0.004	0	B cell	FCRL5
0	5.47774	0.283	0.009	0	B cell	TNFRSF13B
0	7.67097	0.301	0.042	0	B cell	IGHA2
0	6.28642	0.931	0.677	0	B cell	IGKC
0	5.97139	0.243	0.004	0	B cell	FAM30A
0	7.15535	0.23	0.002	0	B cell	CD19
0	4.74469	0.237	0.01	0	B cell	HLA-DOB
0	9.38377	0.216	0.001	0	B cell	VPREB3
0	3.60772	0.221	0.022	0	B cell	SPAG4
0	4.36917	0.209	0.01	0	B cell	SPIB
0	5.15631	0.194	0.003	0	B cell	PNOC
0	7.03054	0.192	0.002	0	B cell	FCRLA
0	4.75248	0.19	0.005	0	B cell	AC012236.1
0	6.4133	0.16	0.002	0	B cell	LINC02397
0	4.2985	0.167	0.01	0	B cell	DENND5B
0	3.7493	0.165	0.011	0	B cell	KCNN3
0	8.43699	0.155	0.001	0	B cell	PAX5
0	3.5986	0.155	0.011	0	B cell	TLR10
0	5.68666	0.145	0.002	0	B cell	PKHD1L1
0	6.23956	0.144	0.002	0	B cell	BLK
0	5.34767	0.144	0.004	0	B cell	FCRL2
0	8.90091	0.136	0.007	0	B cell	IGLL5
0	7.3749	0.129	0.001	0	B cell	LINC01781
0	5.38506	0.125	0.006	0	B cell	LINC00926
0	6.14034	0.12	0.004	0	B cell	IGLV3-1
0	4.75592	0.118	0.003	0	B cell	AL133467.1
0	4.34577	0.104	0.002	0	B cell	LINC02362
0	8.20618	0.102	0.001	0	B cell	IGLV6-57
0	4.5175	0.102	0.004	0	B cell	DPEP1
0	7.61778	0.095	0.002	0	B cell	IGHGP
0	5.61268	0.084	0.001	0	B cell	AC104024.1
0	8.35231	0.072	0.001	0	B cell	IGHV3-30
0	4.95093	0.056	0	0	B cell	MIXL1
1.29074e-299	6.94278	0.076	0.002	2.72371e-295	B cell	IGKV3-20
1.60606e-299	6.96101	0.051	0	3.3891e-295	B cell	LCN8
1.1719e-292	2.73439	0.87	0.68	2.47295e-288	B cell	SSR4
1.30208e-290	8.31057	0.055	0.001	2.74765e-286	B cell	IGHD
3.05678e-284	5.82273	0.069	0.002	6.45041e-280	B cell	SHISA8
4.36989e-284	3.44379	0.176	0.02	9.22134e-280	B cell	TXNDC5
8.52846e-273	5.29182	0.053	0.001	1.79968e-268	B cell	CR2
1.49303e-269	2.90251	0.545	0.223	3.15059e-265	B cell	PRDX4
2.85102e-264	2.55698	0.119	0.009	6.01622e-260	B cell	FAM92B
1.24381e-262	3.03738	0.219	0.033	2.62469e-258	B cell	BLNK
6.48456e-261	7.7815	0.069	0.002	1.36837e-256	B cell	IGKV4-1
3.4444e-255	2.55	0.652	0.348	7.26838e-251	B cell	SEC11C
9.51149e-254	4.52727	0.078	0.003	2.00712e-249	B cell	COL4A4
6.28524e-252	3.79637	0.124	0.011	1.32631e-247	B cell	CD22
2.00308e-245	5.16716	0.055	0.001	4.2269e-241	B cell	TAS1R3
3.86726e-228	2.75048	0.113	0.009	8.16069e-224	B cell	LINC02384
2.28435e-222	7.51251	0.041	0	4.82044e-218	B cell	IGHV4-34
1.87474e-216	6.50267	0.234	0.044	3.95607e-212	B cell	IGHG2
1.12434e-214	2.07037	0.71	0.432	2.37258e-210	B cell	HERPUD1
1.57883e-213	4.63364	0.073	0.004	3.33166e-209	B cell	SNX22
2.70047e-205	2.95638	0.134	0.016	5.69854e-201	B cell	E2F5
1.26637e-196	2.44658	0.221	0.043	2.6723e-192	B cell	RAB30
1.67287e-195	1.9102	0.385	0.118	3.5301e-191	B cell	TPD52
6.76286e-195	2.70095	0.152	0.021	1.4271e-190	B cell	CD180
3.86047e-191	1.17298	0.426	0.136	8.14636e-187	B cell	TCF4
1.11514e-190	1.64422	0.187	0.032	2.35316e-186	B cell	U62317.5
4.65488e-185	2.01182	0.499	0.21	9.82272e-181	B cell	ITM2C
3.00791e-184	7.02552	0.036	0	6.34729e-180	B cell	FAM177B
6.71285e-184	6.27773	0.649	0.342	1.41655e-179	B cell	IGHA1
8.91399e-182	5.63744	0.049	0.002	1.88103e-177	B cell	FCER2
2.17348e-175	6.31462	0.307	0.089	4.58647e-171	B cell	IGHM
4.96e-173	2.09876	0.272	0.07	1.04666e-168	B cell	ST6GALNAC4
5.63375e-173	5.99042	0.048	0.002	1.18883e-168	B cell	IGKV1-39
6.33643e-173	5.77664	0.033	0	1.33711e-168	B cell	LINC01485
4.0892e-170	8.05517	0.041	0.001	8.62904e-166	B cell	IGHV1-18
7.7234e-170	2.76075	0.098	0.01	1.62979e-165	B cell	COL9A3
3.62386e-169	3.60228	0.12	0.015	7.64706e-165	B cell	RASSF6
1.2785e-168	6.08405	0.033	0	2.6979e-164	B cell	COL19A1
5.5832e-168	6.99263	0.62	0.32	1.17817e-163	B cell	IGLC3
3.70431e-156	3.82362	0.091	0.01	7.81684e-152	B cell	SMPDL3B
1.09412e-155	7.31827	0.033	0.001	2.30882e-151	B cell	IGHV3-21
5.85531e-155	4.28686	0.086	0.008	1.23559e-150	B cell	CCR10
7.61922e-154	9.01848	0.027	0	1.60781e-149	B cell	IGHV6-1
7.72406e-154	1.79347	0.443	0.173	1.62993e-149	B cell	POU2F2
1.03001e-144	3.2721	0.059	0.004	2.17352e-140	B cell	ZNF215
1.92446e-140	7.25279	0.025	0	4.06099e-136	B cell	IGKV2D-28
7.22568e-140	4.41493	0.05	0.003	1.52476e-135	B cell	FAM129C
5.77926e-139	6.24033	0.04	0.002	1.21954e-134	B cell	IGHV4-59
7.88991e-138	5.83802	0.026	0	1.66493e-133	B cell	COL4A3
1.41683e-134	6.01717	0.023	0	2.98979e-130	B cell	AMPD1
4.31632e-133	1.81113	0.233	0.063	9.10831e-129	B cell	COBLL1
8.826e-133	4.63597	0.035	0.001	1.86246e-128	B cell	AP001058.1
9.07266e-133	4.17159	0.053	0.003	1.91451e-128	B cell	FCRL1
4.26185e-129	8.82657	0.024	0	8.99335e-125	B cell	IGHV3-33
4.30491e-129	6.93022	0.024	0	9.08423e-125	B cell	IGKV1-9
7.29526e-127	3.94947	0.061	0.005	1.53945e-122	B cell	COCH
7.30829e-123	2.24899	0.582	0.395	1.5422e-118	B cell	XBP1
1.65186e-121	2.65628	0.147	0.031	3.48575e-117	B cell	CLECL1
1.91737e-121	7.5641	0.032	0.001	4.04603e-117	B cell	IGHV4-39
1.79639e-119	5.96883	0.029	0.001	3.79074e-115	B cell	IGKV3-15
1.96236e-119	2.81253	0.143	0.03	4.14096e-115	B cell	OSBPL10
1.3042e-117	7.39003	0.031	0.001	2.75211e-113	B cell	IGHV1-24
3.02122e-117	7.63405	0.037	0.002	6.37539e-113	B cell	IGHV3-23
1.0473e-115	5.66061	0.66	0.427	2.21002e-111	B cell	IGLC2
5.28174e-115	6.73933	0.026	0.001	1.11455e-110	B cell	IGHV2-5
1.15153e-114	8.3788	0.09	0.013	2.42996e-110	B cell	IGLC7
9.22822e-113	5.30056	0.022	0	1.94734e-108	B cell	LINC01484
1.86082e-111	7.29455	0.038	0.002	3.9267e-107	B cell	IGLV3-21
2.47844e-110	6.81743	0.042	0.003	5.23e-106	B cell	IGKV1-5
7.3204e-110	2.12245	0.211	0.062	1.54475e-105	B cell	ADAM28
2.19538e-107	1.82956	0.393	0.182	4.63269e-103	B cell	CRELD2
4.43302e-107	2.05309	0.073	0.009	9.35455e-103	B cell	BRSK1
1.686e-105	1.29486	0.246	0.079	3.5578e-101	B cell	PLCG2
4.64953e-105	2.74017	0.201	0.061	9.81145e-101	B cell	HVCN1
7.81199e-104	2.2428	0.105	0.018	1.64849e-99	B cell	ADGRG5
1.92276e-103	1.33831	0.337	0.132	4.05741e-99	B cell	SEL1L3
2.2436e-103	1.27781	0.342	0.136	4.73444e-99	B cell	ST6GAL1
1.73903e-102	2.15516	0.21	0.066	3.66971e-98	B cell	LY86
3.96303e-102	2.17641	0.086	0.013	8.36279e-98	B cell	ATAD3C
1.5633e-96	1.89571	0.098	0.017	3.29888e-92	B cell	SLC17A9
3.9452e-95	7.66692	0.017	0	8.32516e-91	B cell	IGHV7-4-1
8.87833e-95	1.63789	0.236	0.08	1.87351e-90	B cell	SPATS2
1.81693e-94	1.48828	0.57	0.384	3.83409e-90	B cell	FKBP2
3.65854e-94	2.21986	0.129	0.029	7.72025e-90	B cell	STAP1
4.27681e-94	3.07047	0.035	0.002	9.02493e-90	B cell	ELFN1-AS1
1.85468e-93	1.65856	0.362	0.17	3.91375e-89	B cell	PLPP5
3.0256e-93	1.08015	0.705	0.547	6.38462e-89	B cell	SPCS2
7.68469e-89	1.26	0.429	0.228	1.62162e-84	B cell	UBE2J1
7.95118e-89	7.22002	0.026	0.001	1.67786e-84	B cell	IGHV3-7
1.37925e-88	1.8229	0.154	0.041	2.91048e-84	B cell	GAPT
2.2608e-87	4.39469	0.017	0	4.77075e-83	B cell	LINC02245
1.06896e-85	1.28382	0.21	0.068	2.25573e-81	B cell	BHLHE41
7.10687e-85	1.44639	0.13	0.031	1.49969e-80	B cell	PARM1
1.04027e-84	6.44742	0.022	0.001	2.19518e-80	B cell	IGHV5-51
1.87167e-84	2.56227	0.05	0.005	3.94959e-80	B cell	AL354707.1
1.18583e-83	7.75854	0.019	0	2.50233e-79	B cell	IGKV2-30
3.72156e-83	1.77545	0.423	0.239	7.85325e-79	B cell	ERLEC1
4.25268e-83	4.30846	0.023	0.001	8.974e-79	B cell	CCL25
4.35852e-83	7.41212	0.019	0	9.19735e-79	B cell	IGHV3-11
5.3734e-83	1.08987	0.681	0.531	1.1339e-78	B cell	SPCS1
9.87533e-83	9.35143	0.021	0.001	2.08389e-78	B cell	IGLV1-40
2.68334e-82	1.59107	0.371	0.183	5.66239e-78	B cell	TXNDC15
4.55832e-82	2.66131	0.033	0.002	9.61896e-78	B cell	AC104261.1
8.3712e-81	1.36331	0.047	0.005	1.76649e-76	B cell	AC099524.1
3.70039e-80	1.48534	0.353	0.167	7.80856e-76	B cell	CCDC50
4.55657e-80	5.27119	0.014	0	9.61526e-76	B cell	DCC
1.13651e-79	2.07444	0.132	0.035	2.39827e-75	B cell	BCL11A
1.23335e-79	1.6204	0.206	0.07	2.60261e-75	B cell	CHPF
3.03566e-79	10.4117	0.012	0	6.40584e-75	B cell	IGKV1D-13
7.49541e-79	8.34721	0.02	0.001	1.58168e-74	B cell	IGHV3-74
5.38461e-77	7.40386	0.019	0	1.13626e-72	B cell	IGKV2D-29
5.39706e-77	2.4284	0.062	0.009	1.13889e-72	B cell	ALDH1L2
3.81269e-76	1.73803	0.166	0.051	8.04553e-72	B cell	RASGRP3
2.18199e-75	3.79763	0.037	0.003	4.60443e-71	B cell	BTNL9
3.93757e-75	2.37813	0.056	0.007	8.30907e-71	B cell	BFSP2
3.60898e-74	5.85502	0.023	0.001	7.61567e-70	B cell	IGKV3-11
3.88742e-74	1.31601	0.225	0.084	8.20323e-70	B cell	SYVN1
5.6549e-74	3.14721	0.075	0.013	1.1933e-69	B cell	AFF3
2.10733e-72	7.77897	0.035	0.003	4.44689e-68	B cell	IGLV2-14
6.16226e-72	1.57934	0.182	0.061	1.30036e-67	B cell	SSPN
1.71997e-71	6.93662	0.019	0.001	3.62949e-67	B cell	IGHV3-48
8.8378e-71	1.13528	0.182	0.061	1.86495e-66	B cell	TSPAN13
3.8639e-70	6.23912	0.011	0	8.1536e-66	B cell	IGLV5-45
1.63732e-69	2.36796	0.094	0.021	3.45507e-65	B cell	EBF1
9.09453e-69	5.16862	0.013	0	1.91913e-64	B cell	AL162411.1
2.34099e-68	2.77291	0.03	0.002	4.93996e-64	B cell	BMP6
9.83441e-68	2.32933	0.059	0.009	2.07526e-63	B cell	TMEM56
5.9312e-67	2.06051	0.032	0.003	1.2516e-62	B cell	CLDN14
1.00571e-66	1.71202	0.163	0.055	2.12225e-62	B cell	AIM2
1.12711e-66	7.60518	0.012	0	2.37842e-62	B cell	MYL2
1.12975e-66	6.77935	0.012	0	2.38399e-62	B cell	IGKV3D-20
3.02645e-66	1.35771	0.66	0.535	6.38642e-62	B cell	HSP90B1
4.58106e-66	1.14275	0.297	0.135	9.66695e-62	B cell	CD38
6.89437e-66	1.68581	0.192	0.071	1.45485e-61	B cell	PKIG
8.9758e-66	4.21743	0.028	0.002	1.89407e-61	B cell	TCL1A
1.01009e-65	1.50575	0.258	0.112	2.1315e-61	B cell	TXNDC11
1.02349e-65	10.4567	0.01	0	2.15977e-61	B cell	IGKV1D-39
1.37179e-65	1.64493	0.128	0.037	2.89475e-61	B cell	CDK14
7.67184e-65	1.97546	0.187	0.07	1.61891e-60	B cell	BCAS4
1.05983e-64	2.96659	0.04	0.004	2.23645e-60	B cell	CNR2
4.22467e-63	1.32158	0.2	0.075	8.9149e-59	B cell	TMEM156
1.30978e-62	1.26744	0.551	0.419	2.76389e-58	B cell	SSR3
3.16771e-62	5.80579	0.011	0	6.68449e-58	B cell	IGLV5-48
4.50385e-62	7.42915	0.025	0.002	9.50402e-58	B cell	IGLV1-44
6.43675e-62	1.62991	0.103	0.026	1.35828e-57	B cell	C11orf80
9.85918e-62	1.43351	0.24	0.104	2.08048e-57	B cell	CD40
1.9707e-61	1.32137	0.138	0.042	4.15857e-57	B cell	TRAM2
1.7532e-60	1.37784	0.448	0.295	3.6996e-56	B cell	SDF2L1
4.95327e-60	1.3702	0.146	0.047	1.04524e-55	B cell	PTP4A3
1.94224e-59	6.61355	0.022	0.001	4.09851e-55	B cell	IGLV3-25
7.8953e-59	1.06664	0.311	0.151	1.66607e-54	B cell	CXXC5
6.80663e-58	1.16694	0.207	0.081	1.43634e-53	B cell	MEI1
1.44666e-57	2.745	0.054	0.009	3.05275e-53	B cell	SCAMP5
4.62586e-57	2.03237	0.113	0.033	9.76148e-53	B cell	P2RX5
5.46312e-57	1.19765	0.066	0.013	1.15283e-52	B cell	NUGGC
5.69397e-57	2.20058	0.049	0.008	1.20154e-52	B cell	C3orf70
6.90961e-57	1.60061	0.192	0.075	1.45807e-52	B cell	LY9
2.59216e-56	6.03119	0.012	0	5.46997e-52	B cell	IGLV3-9
1.15015e-54	5.9093	0.012	0	2.42704e-50	B cell	GUCY2C
4.76666e-54	7.59904	0.015	0	1.00586e-49	B cell	IGLV1-51
4.27887e-53	1.32861	0.14	0.047	9.02928e-49	B cell	HSD17B8
7.45987e-53	3.95212	0.024	0.002	1.57418e-48	B cell	GNB3
4.33934e-52	2.32948	0.097	0.027	9.15688e-48	B cell	TEX9
6.61888e-52	1.15106	0.392	0.233	1.39672e-47	B cell	SRM
7.31129e-52	1.1014	0.204	0.085	1.54283e-47	B cell	TMEM19
1.46365e-51	8.64471	0.01	0	3.08859e-47	B cell	IGHV3-15
1.09723e-50	1.63112	0.046	0.008	2.31537e-46	B cell	TRPV3
1.10355e-50	2.1434	0.075	0.018	2.32871e-46	B cell	CXCR5
2.59414e-50	2.66436	0.014	0	5.47416e-46	B cell	AF127936.2
3.53816e-50	6.82412	0.01	0	7.46623e-46	B cell	IGLV3-10
3.54572e-50	7.37802	0.01	0	7.48217e-46	B cell	IGHV4-61
8.7885e-50	2.12814	0.084	0.022	1.85455e-45	B cell	PAIP2B
5.97892e-49	1.21776	0.214	0.095	1.26167e-44	B cell	SYNGR1
9.91262e-49	1.97049	0.048	0.008	2.09176e-44	B cell	FBXO16
1.0572e-48	7.05814	0.015	0.001	2.2309e-44	B cell	IGHV1-69D
1.35732e-48	1.46158	0.081	0.021	2.86422e-44	B cell	C16orf74
3.12029e-48	7.57032	0.011	0	6.58443e-44	B cell	IGHV3-72
3.17574e-48	1.52568	0.138	0.05	6.70144e-44	B cell	FGD2
5.72643e-48	1.73218	0.068	0.016	1.20839e-43	B cell	SLC2A5
7.32267e-48	2.10486	0.026	0.002	1.54523e-43	B cell	ACOXL
9.74666e-48	1.31848	0.072	0.017	2.05674e-43	B cell	PIP5K1B
3.86228e-47	1.24348	0.077	0.02	8.15019e-43	B cell	B9D1
8.00106e-46	1.08222	0.301	0.159	1.68838e-41	B cell	SRPRB
1.94213e-45	2.08184	0.107	0.035	4.09829e-41	B cell	ARHGAP24
8.70058e-45	1.06786	0.058	0.012	1.836e-40	B cell	HID1
1.64274e-44	1.14743	0.273	0.142	3.46651e-40	B cell	SIL1
2.62359e-44	6.24689	0.012	0	5.53631e-40	B cell	IGKV1-6
3.13457e-44	1.19174	0.447	0.315	6.61456e-40	B cell	MANF
3.98973e-44	6.24236	0.011	0	8.41913e-40	B cell	IGLV9-49
2.12349e-43	1.66367	0.306	0.179	4.48098e-39	B cell	SMIM14
3.11943e-43	1.03492	0.554	0.449	6.58262e-39	B cell	SPCS3
6.72229e-43	1.0799	0.174	0.073	1.41854e-38	B cell	CHST2
2.04117e-42	5.62215	0.01	0	4.30727e-38	B cell	CLEC17A
2.55308e-42	6.66192	0.011	0	5.38751e-38	B cell	IGHV1-2
8.73431e-42	1.20844	0.243	0.123	1.84311e-37	B cell	TOR3A
1.54061e-41	1.21869	0.47	0.345	3.251e-37	B cell	MYDGF
3.47488e-41	5.03015	0.013	0.001	7.3327e-37	B cell	KHDRBS2
3.95556e-41	7.89802	0.012	0	8.34702e-37	B cell	IGLV3-19
3.5254e-40	1.75539	0.053	0.011	7.43929e-36	B cell	WNT5B
1.1123e-39	2.58746	0.029	0.004	2.34718e-35	B cell	UBE2QL1
1.40247e-39	1.37302	0.095	0.031	2.95949e-35	B cell	BEX5
1.78754e-39	1.85425	0.079	0.023	3.77207e-35	B cell	PYCR1
2.26041e-39	1.54186	0.093	0.03	4.76991e-35	B cell	WDFY4
4.58544e-39	1.21261	0.088	0.028	9.67619e-35	B cell	CBFA2T3
5.59217e-39	1.1003	0.346	0.219	1.18006e-34	B cell	SEL1L
1.39863e-38	2.54378	0.048	0.01	2.9514e-34	B cell	LINC01857
1.86775e-38	1.28207	0.137	0.054	3.94133e-34	B cell	FICD
2.79109e-38	3.82599	0.012	0.001	5.88976e-34	B cell	HTR3A
7.01772e-38	5.11357	0.019	0.002	1.48088e-33	B cell	CNTNAP2
9.76896e-38	4.28807	0.014	0.001	2.06145e-33	B cell	LINC02422
1.23921e-37	1.22061	0.16	0.069	2.61497e-33	B cell	C11orf24
1.95115e-37	2.56817	0.041	0.008	4.11732e-33	B cell	AC096733.2
1.3517e-36	6.25456	0.01	0	2.85236e-32	B cell	IGKV2D-30
1.81123e-36	2.38667	0.017	0.001	3.82205e-32	B cell	KCNA2
2.15975e-36	2.03294	0.03	0.004	4.5575e-32	B cell	SLCO5A1
3.59405e-36	1.70448	0.136	0.058	7.58417e-32	B cell	SCIMP
4.02723e-36	1.63827	0.126	0.05	8.49826e-32	B cell	CADM1
9.22069e-36	1.18232	0.093	0.031	1.94575e-31	B cell	PSAT1
1.87227e-35	1.42071	0.068	0.02	3.95086e-31	B cell	PLD4
2.87305e-34	1.22201	0.111	0.042	6.06272e-30	B cell	PAOX
3.4796e-34	1.37159	0.128	0.052	7.34264e-30	B cell	ALG14
4.34375e-34	7.61036	0.02	0.002	9.16618e-30	B cell	IGLV2-11
2.50228e-33	1.30386	0.172	0.084	5.28031e-29	B cell	LYL1
4.47803e-33	1.30677	0.149	0.067	9.44953e-29	B cell	TBC1D9
4.78748e-33	1.07259	0.232	0.128	1.01025e-28	B cell	HLA-DQA2
8.16714e-33	2.87467	0.055	0.014	1.72343e-28	B cell	KLK1
1.23017e-32	1.05517	0.207	0.106	2.59591e-28	B cell	STRBP
8.17909e-32	1.79246	0.131	0.057	1.72595e-27	B cell	QRSL1
1.61621e-31	6.49666	0.011	0.001	3.41053e-27	B cell	IGLV2-8
1.06299e-30	1.49236	0.236	0.141	2.24313e-26	B cell	SWAP70
1.15923e-30	1.07979	0.292	0.178	2.44621e-26	B cell	ALG5
7.55123e-30	1.13159	0.035	0.007	1.59346e-25	B cell	NLRP7
7.61201e-30	1.04268	0.179	0.091	1.60629e-25	B cell	MARCH1
1.07844e-29	2.27882	0.019	0.002	2.27572e-25	B cell	BORCS8-MEF2B
1.10052e-29	2.6322	0.024	0.003	2.32232e-25	B cell	EML6
2.19509e-29	2.02607	0.017	0.002	4.63207e-25	B cell	AP002852.2
2.60659e-29	1.40407	0.03	0.005	5.50043e-25	B cell	AC016745.2
7.34565e-29	1.66652	0.054	0.015	1.55008e-24	B cell	LMTK3
1.04013e-28	3.55222	0.019	0.002	2.19489e-24	B cell	ADD2
2.01321e-28	2.86366	0.013	0.001	4.24827e-24	B cell	LINC01055
5.47131e-28	1.46307	0.08	0.029	1.15456e-23	B cell	ZBTB32
3.96218e-27	1.45042	0.086	0.033	8.36099e-23	B cell	LMF1
1.25064e-26	1.42256	0.072	0.025	2.63911e-22	B cell	ZNF296
3.96724e-26	1.2829	0.045	0.012	8.37166e-22	B cell	PRSS16
4.55746e-26	1.98359	0.027	0.005	9.61714e-22	B cell	LRRC24
6.82005e-26	2.31986	0.012	0.001	1.43917e-21	B cell	TSHR
1.9218e-25	2.04615	0.026	0.005	4.05537e-21	B cell	BMP8B
3.69925e-25	2.69302	0.024	0.004	7.80616e-21	B cell	LARGE2
9.2331e-25	1.09878	0.116	0.052	1.94837e-20	B cell	NT5DC2
9.23394e-25	5.44892	0.012	0.001	1.94855e-20	B cell	IGLV2-23
1.84279e-24	1.10087	0.08	0.031	3.88866e-20	B cell	PDIA5
3.71531e-24	2.59021	0.024	0.004	7.84006e-20	B cell	ANGPTL6
2.16638e-23	1.48793	0.08	0.032	4.5715e-19	B cell	CDCA7L
8.01369e-23	2.17009	0.02	0.003	1.69105e-18	B cell	PLA2G2D
2.95252e-22	1.49553	0.02	0.003	6.2304e-18	B cell	GLDC
5.59307e-22	1.04513	0.104	0.047	1.18025e-17	B cell	FAM159A
1.2679e-21	1.06746	0.033	0.008	2.67552e-17	B cell	CD1C
1.98915e-20	1.33348	0.133	0.069	4.1975e-16	B cell	NAGLU
1.46001e-19	2.0149	0.033	0.009	3.08091e-15	B cell	QPCTL
1.49823e-19	2.84815	0.032	0.008	3.16156e-15	B cell	BEND5
1.71741e-18	1.24243	0.046	0.016	3.62409e-14	B cell	AC022182.2
2.01151e-18	1.50006	0.066	0.027	4.24468e-14	B cell	DUS2
2.08073e-18	2.27802	0.024	0.005	4.39075e-14	B cell	AL391056.1
2.38682e-18	1.56574	0.087	0.041	5.03668e-14	B cell	HHEX
1.38705e-17	1.00787	0.035	0.01	2.92696e-13	B cell	ABCB9
1.60108e-17	3.65062	0.015	0.003	3.37859e-13	B cell	ABCB4
4.2007e-17	2.30758	0.011	0.001	8.86431e-13	B cell	DUSP26
4.68702e-17	1.02558	0.082	0.038	9.89056e-13	B cell	ASPHD2
6.33594e-17	4.32638	0.012	0.002	1.33701e-12	B cell	IGHV1-3
1.83556e-16	2.26731	0.013	0.002	3.8734e-12	B cell	DNAH8
5.56596e-16	1.02448	0.059	0.024	1.17453e-11	B cell	SCNN1B
7.97649e-16	3.51358	0.014	0.002	1.6832e-11	B cell	ZNF860
8.50143e-16	1.11435	0.075	0.034	1.79397e-11	B cell	HDAC9
1.24227e-15	1.33124	0.041	0.014	2.62144e-11	B cell	ANKRD33B
5.89549e-15	1.17278	0.049	0.019	1.24407e-10	B cell	TAF4B
6.74859e-15	1.23105	0.03	0.009	1.42409e-10	B cell	ADM2
1.22312e-14	4.09737	0.012	0.002	2.58103e-10	B cell	IGHE
3.07724e-14	2.69315	0.014	0.003	6.4936e-10	B cell	BEND4
3.08087e-14	1.92589	0.012	0.002	6.50126e-10	B cell	AC022167.3
7.23044e-14	1.55057	0.024	0.007	1.52577e-09	B cell	AC007114.1
3.28959e-13	2.69031	0.012	0.002	6.9417e-09	B cell	CCDC110
3.69776e-13	1.58915	0.041	0.016	7.80302e-09	B cell	EHD3
6.23202e-13	1.14815	0.023	0.006	1.31508e-08	B cell	CCDC163
6.39483e-13	1.14392	0.066	0.031	1.34944e-08	B cell	BCAR3
6.89674e-13	1.75977	0.03	0.01	1.45535e-08	B cell	LINC01215
1.11331e-12	1.14641	0.057	0.026	2.3493e-08	B cell	KNTC1
1.30818e-12	1.43024	0.041	0.016	2.76053e-08	B cell	GRAMD1C
5.55747e-12	2.10199	0.012	0.002	1.17274e-07	B cell	NPAS1
1.37051e-11	2.04175	0.037	0.015	2.89204e-07	B cell	MARC2
6.63166e-11	1.82936	0.035	0.014	1.39941e-06	B cell	FAM212A
8.05896e-11	1.76591	0.012	0.003	1.7006e-06	B cell	CDNF
1.47757e-10	1.97276	0.01	0.002	3.11796e-06	B cell	AC008014.1
1.65944e-10	2.14233	0.021	0.006	3.50175e-06	B cell	UGT8
4.33588e-10	1.08612	0.077	0.043	9.14957e-06	B cell	SETBP1
4.65381e-10	1.05588	0.084	0.048	9.82046e-06	B cell	MICAL3
8.43293e-10	3.7089	0.01	0.002	1.77952e-05	B cell	C12orf74
1.57402e-09	1.41273	0.037	0.016	3.32151e-05	B cell	RWDD2A
3.13869e-09	1.14416	0.084	0.05	6.62327e-05	B cell	LHPP
6.9607e-09	1.26861	0.033	0.014	0.000146885	B cell	MGAT3
6.96146e-09	1.75713	0.017	0.005	0.000146901	B cell	C12orf42
1.65146e-08	2.26804	0.014	0.004	0.000348491	B cell	RASGRF1
2.04066e-08	2.88213	0.013	0.004	0.00043062	B cell	CNR1
2.33477e-08	1.25412	0.011	0.003	0.000492684	B cell	ISL2
4.24767e-08	1.57267	0.012	0.003	0.000896343	B cell	QRICH2
5.83426e-08	1.64236	0.052	0.028	0.00123114	B cell	STAG3
1.83735e-07	1.08183	0.018	0.006	0.00387717	B cell	CRYBB1
2.31374e-07	1.10072	0.059	0.034	0.00488245	B cell	CERCAM
2.51474e-07	1.33458	0.024	0.01	0.00530661	B cell	AKAP2
6.50843e-07	2.20073	0.014	0.004	0.0137341	B cell	AP001059.2
7.45754e-07	1.04007	0.052	0.029	0.0157369	B cell	FAM117B
9.68295e-07	1.59486	0.021	0.009	0.020433	B cell	SLC6A9
2.25867e-06	1.45927	0.038	0.02	0.0476625	B cell	CACNA1A
5.3243e-06	1.21038	0.061	0.038	0.112353	B cell	CD72
7.85633e-06	1.05392	0.046	0.027	0.165784	B cell	GEN1
1.18548e-05	1.90551	0.014	0.005	0.25016	B cell	SYT1
2.69788e-05	1.5122	0.013	0.005	0.569307	B cell	LTK
2.87343e-05	1.36332	0.012	0.004	0.606351	B cell	TMEM163
4.99114e-05	1.6702	0.012	0.005	1	B cell	AL590705.1
6.6197e-05	1.87273	0.012	0.005	1	B cell	KLHL14
0.000131529	2.13115	0.012	0.005	1	B cell	PCDH9
0.000135205	1.23673	0.014	0.006	1	B cell	AL031663.3
0.000331607	1.98157	0.012	0.005	1	B cell	AP001059.3
0.000498429	2.30575	0.01	0.004	1	B cell	PRCD
0.000507601	1.33061	0.032	0.019	1	B cell	RHOBTB2
0.00068182	1.12237	0.019	0.01	1	B cell	EFCAB13
0.000687519	1.34285	0.025	0.014	1	B cell	ZDHHC23
0.000740309	1.22622	0.01	0.004	1	B cell	TIGD3
0.000930148	1.09401	0.025	0.014	1	B cell	CDK5R1
0.00180712	1.05171	0.028	0.017	1	B cell	PODXL2
0.00275152	1.27875	0.014	0.007	1	B cell	PLEKHG7
0.00335123	1.35841	0.011	0.005	1	B cell	MYL4
0.00521627	1.91442	0.017	0.01	1	B cell	MACROD2
0.00787822	1.04374	0.015	0.008	1	B cell	C16orf95
0.0144208	1.11974	0.01	0.005	1	B cell	KCNQ5
0.0155457	1.34764	0.011	0.006	1	B cell	GDF7
0.0160952	1.34901	0.011	0.006	1	B cell	SOWAHD
0.0295486	1.29096	0.013	0.008	1	B cell	DOK7
0.0306867	1.10987	0.012	0.007	1	B cell	FAM167A
0	5.11972	0.87	0.142	0	Epithelial	KRT19
0	4.64075	0.78	0.082	0	Epithelial	FXYD3
0	5.09654	0.741	0.063	0	Epithelial	ELF3
0	3.82047	0.737	0.084	0	Epithelial	CD24
0	4.23296	0.742	0.104	0	Epithelial	TACSTD2
0	5.91305	0.864	0.249	0	Epithelial	SLPI
0	5.55398	0.651	0.047	0	Epithelial	KRT18
0	5.04239	0.628	0.024	0	Epithelial	C19orf33
0	5.30897	0.617	0.017	0	Epithelial	SMIM22
0	5.90247	0.624	0.029	0	Epithelial	KRT7
0	3.99599	0.781	0.189	0	Epithelial	PERP
0	4.55396	0.612	0.022	0	Epithelial	EHF
0	4.01281	0.664	0.077	0	Epithelial	S100A16
0	3.04398	0.836	0.249	0	Epithelial	IFI27
0	4.50812	0.624	0.047	0	Epithelial	CLDN7
0	4.28008	0.601	0.027	0	Epithelial	MAL2
0	4.8397	0.614	0.042	0	Epithelial	CLDN4
0	4.10853	0.63	0.06	0	Epithelial	JUP
0	4.43803	0.619	0.052	0	Epithelial	S100A14
0	4.22864	0.603	0.036	0	Epithelial	KLF5
0	3.87716	0.61	0.052	0	Epithelial	DSP
0	5.6882	0.592	0.035	0	Epithelial	KRT8
0	4.47269	0.659	0.108	0	Epithelial	SERPINB3
0	4.71708	0.611	0.061	0	Epithelial	MUC1
0	2.94719	0.742	0.206	0	Epithelial	SPINT2
0	4.13173	0.574	0.04	0	Epithelial	MUC4
0	6.4245	0.699	0.166	0	Epithelial	WFDC2
0	5.25922	0.544	0.013	0	Epithelial	RAB25
0	3.6308	0.648	0.119	0	Epithelial	ATP1B1
0	4.45891	0.552	0.027	0	Epithelial	PLPP2
0	4.21434	0.706	0.181	0	Epithelial	S100A2
0	4.24976	0.631	0.111	0	Epithelial	SFN
0	5.53919	0.655	0.135	0	Epithelial	LCN2
0	4.98339	0.547	0.032	0	Epithelial	SERINC2
0	3.39036	0.572	0.068	0	Epithelial	EMP2
0	2.75836	0.607	0.107	0	Epithelial	PDLIM1
0	4.4655	0.516	0.018	0	Epithelial	CDH1
0	4.95301	0.522	0.026	0	Epithelial	PDZK1IP1
0	3.61133	0.554	0.062	0	Epithelial	SPINT1
0	2.96564	0.618	0.126	0	Epithelial	ID1
0	4.07802	0.618	0.127	0	Epithelial	KRT17
0	4.77	0.505	0.016	0	Epithelial	TMPRSS4
0	4.71034	0.497	0.016	0	Epithelial	CXADR
0	3.23971	0.549	0.073	0	Epithelial	RND3
0	6.00924	0.491	0.015	0	Epithelial	TSPAN1
0	3.44549	0.565	0.091	0	Epithelial	MDK
0	2.28822	0.713	0.239	0	Epithelial	CD9
0	4.29561	0.495	0.022	0	Epithelial	DDR1
0	4.13252	0.499	0.028	0	Epithelial	MPZL2
0	2.75415	0.569	0.103	0	Epithelial	S100A13
0	1.73346	0.746	0.283	0	Epithelial	YBX3
0	3.95377	0.495	0.035	0	Epithelial	ITGB8
0	6.00089	0.512	0.056	0	Epithelial	AGR2
0	4.09224	0.481	0.025	0	Epithelial	PTPRF
0	3.31014	0.499	0.048	0	Epithelial	BACE2
0	5.26951	0.471	0.021	0	Epithelial	EPCAM
0	4.62777	0.473	0.025	0	Epithelial	CXCL17
0	3.31289	0.531	0.084	0	Epithelial	SDC4
0	1.35651	0.81	0.365	0	Epithelial	CST3
0	3.20899	0.546	0.102	0	Epithelial	FAM129B
0	3.46594	0.506	0.062	0	Epithelial	SDC1
0	2.96696	0.885	0.441	0	Epithelial	HSPB1
0	2.50096	0.528	0.086	0	Epithelial	F11R
0	4.44271	0.454	0.013	0	Epithelial	LAD1
0	3.11687	0.498	0.057	0	Epithelial	CTTN
0	3.61727	0.485	0.049	0	Epithelial	ST14
0	4.79663	0.468	0.034	0	Epithelial	DEFB1
0	4.31517	0.473	0.039	0	Epithelial	PRSS22
0	2.01489	0.776	0.343	0	Epithelial	DSTN
0	3.28115	0.553	0.123	0	Epithelial	KRT6A
0	5.00958	0.457	0.027	0	Epithelial	GPRC5A
0	3.80531	0.546	0.12	0	Epithelial	LY6D
0	4.31511	0.462	0.038	0	Epithelial	PITX1
0	3.8818	0.466	0.043	0	Epithelial	TMEM54
0	2.07565	0.548	0.128	0	Epithelial	SOX4
0	3.68577	0.458	0.042	0	Epithelial	MYO6
0	3.01995	0.555	0.139	0	Epithelial	KRT5
0	3.00661	0.492	0.077	0	Epithelial	LSR
0	4.45929	0.433	0.02	0	Epithelial	MALL
0	1.97594	0.576	0.163	0	Epithelial	PHLDA3
0	2.4702	0.552	0.141	0	Epithelial	GIPC1
0	4.89225	0.422	0.011	0	Epithelial	C6orf132
0	4.16502	0.43	0.02	0	Epithelial	KIAA1522
0	2.41661	0.481	0.071	0	Epithelial	PPIC
0	3.80418	0.459	0.051	0	Epithelial	RBP1
0	1.90266	0.612	0.204	0	Epithelial	CTNNA1
0	2.03109	0.552	0.144	0	Epithelial	APP
0	2.69377	0.475	0.067	0	Epithelial	CRIP2
0	4.04085	0.427	0.019	0	Epithelial	DSG2
0	3.78017	0.53	0.123	0	Epithelial	CDKN2A
0	2.56857	0.534	0.128	0	Epithelial	PLXNB2
0	4.49633	0.421	0.015	0	Epithelial	KCNK1
0	3.89438	0.422	0.016	0	Epithelial	PROM2
0	4.55819	0.426	0.022	0	Epithelial	NECTIN4
0	4.77667	0.414	0.01	0	Epithelial	CRB3
0	2.46849	0.515	0.115	0	Epithelial	DHRS3
0	2.74095	0.569	0.169	0	Epithelial	FAM3C
0	3.74204	0.429	0.032	0	Epithelial	TSPAN6
0	3.02218	0.446	0.049	0	Epithelial	TJP1
0	2.44887	0.512	0.117	0	Epithelial	CTNND1
0	2.27161	0.489	0.095	0	Epithelial	SH3YL1
0	2.66037	0.45	0.056	0	Epithelial	GALNT3
0	3.19983	0.438	0.044	0	Epithelial	PRRG4
0	5.13763	0.439	0.047	0	Epithelial	SERPINB4
0	1.44086	0.552	0.161	0	Epithelial	RAB13
0	3.31589	0.433	0.042	0	Epithelial	CKB
0	2.47545	0.612	0.222	0	Epithelial	ANXA4
0	2.89547	0.464	0.074	0	Epithelial	IGFBP3
0	4.72567	0.403	0.013	0	Epithelial	TRIM29
0	2.28093	0.671	0.282	0	Epithelial	CD59
0	5.23659	0.401	0.012	0	Epithelial	PRSS8
0	3.76412	0.43	0.044	0	Epithelial	EPHA2
0	3.50468	0.433	0.047	0	Epithelial	NR2F6
0	3.14499	0.447	0.062	0	Epithelial	SLC9A3R2
0	4.18411	0.402	0.018	0	Epithelial	IRF6
0	2.48943	0.458	0.075	0	Epithelial	CNN3
0	4.64998	0.491	0.108	0	Epithelial	KRT16
0	3.35426	0.422	0.04	0	Epithelial	LAMB3
0	2.7278	0.435	0.054	0	Epithelial	NET1
0	2.95349	0.458	0.077	0	Epithelial	TNFRSF12A
0	4.19825	0.398	0.017	0	Epithelial	PPL
0	3.70068	0.417	0.037	0	Epithelial	TJP2
0	2.26038	0.512	0.135	0	Epithelial	PHLDA2
0	2.88346	0.426	0.049	0	Epithelial	PAWR
0	3.8293	0.404	0.027	0	Epithelial	EPS8L1
0	4.86474	0.392	0.016	0	Epithelial	SDCBP2
0	1.92003	0.53	0.155	0	Epithelial	MAP3K13
0	1.59472	0.633	0.259	0	Epithelial	MORF4L2
0	3.03171	0.471	0.097	0	Epithelial	KRT15
0	3.14878	0.436	0.063	0	Epithelial	GOLM1
0	1.66548	0.518	0.145	0	Epithelial	TSC22D1
0	2.80404	0.424	0.054	0	Epithelial	NCKAP1
0	1.85751	0.543	0.174	0	Epithelial	LGALS3BP
0	3.68345	0.395	0.027	0	Epithelial	ZNF185
0	4.03842	0.385	0.017	0	Epithelial	ITGB4
0	3.1167	0.421	0.054	0	Epithelial	JPT2
0	1.20745	0.598	0.232	0	Epithelial	GSN
0	4.55479	0.385	0.019	0	Epithelial	RHOV
0	5.45958	0.378	0.012	0	Epithelial	MUC16
0	3.50299	0.394	0.029	0	Epithelial	VWA1
0	3.38127	0.41	0.045	0	Epithelial	CITED4
0	3.28135	0.407	0.042	0	Epithelial	BAIAP2
0	2.32497	0.886	0.522	0	Epithelial	ANXA2
0	2.60289	0.438	0.075	0	Epithelial	LLGL2
0	5.81965	0.369	0.007	0	Epithelial	HES2
0	1.98719	0.653	0.292	0	Epithelial	HEBP2
0	4.71285	0.369	0.008	0	Epithelial	MYH14
0	4.17581	0.391	0.031	0	Epithelial	CDKN2B
0	4.38405	0.369	0.009	0	Epithelial	PKP3
0	3.01856	0.418	0.059	0	Epithelial	AFDN
0	1.66265	0.622	0.264	0	Epithelial	HDLBP
0	2.23342	0.452	0.094	0	Epithelial	WASL
0	1.88891	0.513	0.155	0	Epithelial	PGRMC1
0	2.58335	0.431	0.074	0	Epithelial	EPS8L2
0	5.76906	0.361	0.006	0	Epithelial	TMC5
0	3.00337	0.457	0.103	0	Epithelial	SLC2A1
0	2.23806	0.464	0.11	0	Epithelial	MGST2
0	2.96132	0.425	0.071	0	Epithelial	CCND1
0	4.91539	0.36	0.006	0	Epithelial	SCNN1A
0	1.78579	0.61	0.256	0	Epithelial	RRBP1
0	1.82315	0.624	0.271	0	Epithelial	H2AFJ
0	1.47217	0.566	0.213	0	Epithelial	BLVRB
0	4.45977	0.365	0.015	0	Epithelial	GPRC5C
0	2.81195	0.395	0.046	0	Epithelial	GNG12
0	4.01376	0.38	0.032	0	Epithelial	MGST1
0	2.24439	0.47	0.122	0	Epithelial	TAX1BP3
0	2.72887	0.399	0.052	0	Epithelial	HSBP1L1
0	6.02843	0.378	0.031	0	Epithelial	SAA1
0	4.73863	0.382	0.035	0	Epithelial	CALML3
0	4.26376	0.358	0.011	0	Epithelial	ERBB3
0	4.77116	0.353	0.006	0	Epithelial	AP1M2
0	2.39809	0.527	0.181	0	Epithelial	HIST1H1C
0	3.47355	0.387	0.042	0	Epithelial	SORD
0	6.42629	0.374	0.029	0	Epithelial	PIGR
0	3.05127	0.408	0.063	0	Epithelial	EPHX1
0	4.76465	0.353	0.008	0	Epithelial	BICDL2
0	2.49352	0.484	0.139	0	Epithelial	APOL1
0	2.65598	0.391	0.047	0	Epithelial	CDCP1
0	3.16985	0.437	0.093	0	Epithelial	CETN2
0	1.86354	0.481	0.137	0	Epithelial	ARHGAP5
0	3.62914	0.422	0.078	0	Epithelial	GDF15
0	2.01522	0.447	0.104	0	Epithelial	ADAM9
0	1.67416	0.537	0.194	0	Epithelial	CAPN1
0	1.70811	0.422	0.079	0	Epithelial	PALLD
0	1.55021	0.542	0.201	0	Epithelial	ARPC1A
0	2.78108	0.406	0.065	0	Epithelial	PPFIBP1
0	3.96546	0.36	0.019	0	Epithelial	EFNA1
0	2.36585	0.415	0.074	0	Epithelial	CFH
0	1.6942	0.49	0.149	0	Epithelial	TWF1
0	2.84119	0.399	0.059	0	Epithelial	AGRN
0	3.23764	0.398	0.058	0	Epithelial	AK1
0	4.21956	0.362	0.022	0	Epithelial	MACC1
0	4.035	0.353	0.014	0	Epithelial	LY6K
0	1.67477	0.553	0.215	0	Epithelial	ATP2A2
0	2.87189	0.389	0.051	0	Epithelial	GALE
0	3.17696	0.397	0.059	0	Epithelial	SRD5A3
0	3.22911	0.391	0.053	0	Epithelial	NDRG2
0	5.61204	0.357	0.019	0	Epithelial	TCN1
0	3.24945	0.394	0.057	0	Epithelial	LMO7
0	3.51879	0.54	0.204	0	Epithelial	KRT13
0	3.17203	0.365	0.029	0	Epithelial	KAZN
0	4.50161	0.346	0.01	0	Epithelial	MET
0	5.68165	0.344	0.009	0	Epithelial	SLC44A4
0	2.29935	0.425	0.091	0	Epithelial	STARD10
0	4.28494	0.355	0.022	0	Epithelial	CLDN1
0	1.57771	0.589	0.257	0	Epithelial	CAPN2
0	1.97088	0.469	0.138	0	Epithelial	HES1
0	4.05131	0.341	0.011	0	Epithelial	TMC4
0	1.95483	0.43	0.1	0	Epithelial	MYOF
0	2.21173	0.416	0.086	0	Epithelial	TRAF4
0	2.21119	0.43	0.102	0	Epithelial	CTNNBIP1
0	3.92622	0.357	0.029	0	Epithelial	ITGA2
0	1.48614	0.452	0.125	0	Epithelial	HIST1H2AC
0	3.59747	0.354	0.028	0	Epithelial	FNBP1L
0	4.12314	0.375	0.05	0	Epithelial	MORN2
0	4.24098	0.334	0.01	0	Epithelial	MECOM
0	5.06996	0.339	0.015	0	Epithelial	DMKN
0	3.64645	0.344	0.02	0	Epithelial	ATP8B1
0	1.48945	0.368	0.045	0	Epithelial	ANXA3
0	2.09972	0.459	0.136	0	Epithelial	TSPAN3
0	2.00276	0.426	0.103	0	Epithelial	PPP4R1
0	1.7962	0.43	0.107	0	Epithelial	NECTIN2
0	1.82374	0.429	0.107	0	Epithelial	ASPH
0	2.70593	0.361	0.039	0	Epithelial	YAP1
0	2.0867	0.426	0.104	0	Epithelial	NUPR1
0	2.86524	0.362	0.041	0	Epithelial	OSMR
0	3.55984	0.336	0.015	0	Epithelial	TMEM30B
0	5.00772	0.326	0.005	0	Epithelial	FUT2
0	1.68258	0.466	0.146	0	Epithelial	PDLIM5
0	1.62573	0.54	0.22	0	Epithelial	NAA20
0	1.47413	0.468	0.149	0	Epithelial	PPP2CB
0	2.16955	0.4	0.081	0	Epithelial	C9orf3
0	1.27303	0.495	0.176	0	Epithelial	TNFAIP2
0	4.77381	0.329	0.01	0	Epithelial	SOX9
0	5.64738	0.326	0.007	0	Epithelial	ST6GALNAC1
0	3.42138	0.354	0.035	0	Epithelial	RAI14
0	1.77648	0.5	0.183	0	Epithelial	CD151
0	6.06435	0.359	0.042	0	Epithelial	TFF3
0	1.64858	0.478	0.161	0	Epithelial	CD2AP
0	1.49543	0.475	0.158	0	Epithelial	CHP1
0	1.31649	0.579	0.262	0	Epithelial	PTTG1IP
0	1.66034	0.533	0.217	0	Epithelial	SMS
0	3.89801	0.327	0.011	0	Epithelial	KRTCAP3
0	2.53889	0.368	0.052	0	Epithelial	FHL2
0	3.82802	0.359	0.043	0	Epithelial	EGLN3
0	2.19479	0.366	0.05	0	Epithelial	IGF1R
0	4.51195	0.324	0.008	0	Epithelial	MYO5B
0	3.88437	0.365	0.05	0	Epithelial	TM4SF1
0	3.12035	0.339	0.024	0	Epithelial	FOXQ1
0	3.7502	0.336	0.021	0	Epithelial	KIAA1217
0	1.45959	0.553	0.239	0	Epithelial	PSMB5
0	1.88059	0.452	0.138	0	Epithelial	GFPT1
0	2.04062	0.398	0.084	0	Epithelial	PLK2
0	4.01042	0.342	0.029	0	Epithelial	TMPRSS11D
0	2.11313	0.428	0.115	0	Epithelial	CLU
0	2.07808	0.47	0.157	0	Epithelial	SPTSSA
0	3.03185	0.35	0.039	0	Epithelial	TRIM16
0	3.33385	0.329	0.019	0	Epithelial	KRT23
0	6.27198	0.315	0.006	0	Epithelial	CLDN3
0	2.58809	0.352	0.043	0	Epithelial	MTUS1
0	4.91738	0.316	0.007	0	Epithelial	SH2D4A
0	2.05275	0.358	0.049	0	Epithelial	ADGRG1
0	2.20579	0.397	0.089	0	Epithelial	DAAM1
0	4.54299	0.318	0.01	0	Epithelial	LAMC2
0	3.93439	0.327	0.019	0	Epithelial	SERPINB5
0	1.97935	0.397	0.09	0	Epithelial	IL1R1
0	1.47394	0.461	0.154	0	Epithelial	SMIM14
0	1.30496	0.46	0.153	0	Epithelial	KLF4
0	1.61931	0.787	0.48	0	Epithelial	LGALS3
0	5.75593	0.342	0.037	0	Epithelial	MUC5B
0	4.47291	0.316	0.011	0	Epithelial	INAVA
0	3.71459	0.325	0.02	0	Epithelial	HOXB7
0	1.48616	0.477	0.172	0	Epithelial	WDR45B
0	2.26225	0.37	0.065	0	Epithelial	HOOK2
0	1.87124	0.402	0.098	0	Epithelial	TCEAL9
0	3.23113	0.335	0.031	0	Epithelial	ABHD17C
0	4.51391	0.31	0.006	0	Epithelial	ESRP1
0	6.85518	0.316	0.012	0	Epithelial	SCGB2A1
0	5.32224	0.324	0.02	0	Epithelial	CST6
0	2.99818	0.353	0.05	0	Epithelial	TRIP10
0	3.57685	0.342	0.04	0	Epithelial	TINAGL1
0	1.27904	0.457	0.156	0	Epithelial	HES4
0	2.08694	0.443	0.142	0	Epithelial	GGCT
0	2.27326	0.882	0.581	0	Epithelial	GSTP1
0	2.10815	0.482	0.181	0	Epithelial	TMBIM1
0	3.96941	0.312	0.011	0	Epithelial	BAIAP2L1
0	1.52941	0.813	0.512	0	Epithelial	PKM
0	4.31528	0.321	0.021	0	Epithelial	ZG16B
0	4.91563	0.308	0.008	0	Epithelial	EYA2
0	4.24322	0.321	0.022	0	Epithelial	RHOD
0	1.51786	0.446	0.148	0	Epithelial	CDK2AP1
0	2.24653	0.347	0.049	0	Epithelial	CAV2
0	1.67381	0.432	0.135	0	Epithelial	QSOX1
0	2.59734	0.367	0.07	0	Epithelial	LRRC8A
0	3.09392	0.335	0.039	0	Epithelial	WDR34
0	4.10832	0.308	0.012	0	Epithelial	DUOX1
0	3.71574	0.315	0.019	0	Epithelial	PARD6B
0	2.98699	0.405	0.11	0	Epithelial	EMP1
0	1.43504	0.436	0.142	0	Epithelial	POR
0	2.76179	0.345	0.051	0	Epithelial	PDLIM4
0	3.67052	0.32	0.026	0	Epithelial	NECTIN1
0	4.00467	0.306	0.014	0	Epithelial	FAM84A
0	4.35993	0.302	0.01	0	Epithelial	KLK11
0	1.98746	0.369	0.078	0	Epithelial	PRKCI
0	2.28429	0.368	0.077	0	Epithelial	FAM213A
0	3.63233	0.312	0.021	0	Epithelial	PPP1R13L
0	1.24746	0.347	0.057	0	Epithelial	ADIRF
0	2.47165	0.347	0.057	0	Epithelial	SEMA4B
0	1.97384	0.377	0.088	0	Epithelial	SUN1
0	1.31423	0.721	0.433	0	Epithelial	YWHAE
0	3.65522	0.305	0.018	0	Epithelial	STAP2
0	2.47733	0.823	0.536	0	Epithelial	PPDPF
0	2.39819	0.343	0.057	0	Epithelial	GOLPH3L
0	1.86531	0.374	0.088	0	Epithelial	RASSF7
0	3.85067	0.307	0.021	0	Epithelial	PKP1
0	3.82904	0.3	0.014	0	Epithelial	TACC2
0	1.56833	0.443	0.158	0	Epithelial	EI24
0	4.0778	0.32	0.035	0	Epithelial	LYPD3
0	4.00112	0.304	0.019	0	Epithelial	PCDH7
0	3.84095	0.307	0.022	0	Epithelial	TRIM2
0	4.22533	0.292	0.007	0	Epithelial	IRX3
0	2.82349	0.317	0.033	0	Epithelial	HIST1H2BD
0	3.59126	0.325	0.041	0	Epithelial	DSG3
0	3.39425	0.322	0.038	0	Epithelial	SERPINB13
0	4.00815	0.304	0.02	0	Epithelial	MEIS1
0	3.68844	0.353	0.069	0	Epithelial	CENPW
0	4.21302	0.292	0.008	0	Epithelial	SDR16C5
0	5.57515	0.289	0.005	0	Epithelial	CHST6
0	3.80793	0.311	0.027	0	Epithelial	DSC3
0	2.49338	0.329	0.046	0	Epithelial	RBPMS
0	2.62463	0.331	0.048	0	Epithelial	PTGR1
0	5.12252	0.296	0.013	0	Epithelial	CP
0	4.27873	0.294	0.011	0	Epithelial	CDS1
0	3.61524	0.313	0.031	0	Epithelial	F3
0	2.42969	0.339	0.057	0	Epithelial	CDC42BPB
0	3.65413	0.298	0.016	0	Epithelial	PALMD
0	2.42514	0.324	0.043	0	Epithelial	COBLL1
0	2.82453	0.315	0.034	0	Epithelial	NXN
0	2.41703	0.337	0.057	0	Epithelial	NFIA
0	4.50397	0.29	0.01	0	Epithelial	WDR66
0	2.45734	0.379	0.1	0	Epithelial	PAM
0	2.1457	0.343	0.065	0	Epithelial	FAM114A1
0	2.21453	0.32	0.042	0	Epithelial	TPBG
0	1.85555	0.783	0.505	0	Epithelial	PRDX5
0	2.68119	0.333	0.055	0	Epithelial	NMB
0	1.46579	0.675	0.397	0	Epithelial	P4HB
0	3.47205	0.337	0.059	0	Epithelial	C3
0	4.15815	0.285	0.007	0	Epithelial	GPR87
0	4.96481	0.282	0.005	0	Epithelial	RHBDL2
0	2.66085	0.323	0.047	0	Epithelial	MLF1
0	1.75322	0.721	0.445	0	Epithelial	TUBB4B
0	2.37617	0.354	0.078	0	Epithelial	TMEM159
0	4.55224	0.305	0.03	0	Epithelial	ASRGL1
0	3.49353	0.302	0.027	0	Epithelial	SGMS2
0	4.94111	0.297	0.022	0	Epithelial	CEACAM5
0	4.51743	0.298	0.023	0	Epithelial	CEACAM6
0	1.98695	0.367	0.093	0	Epithelial	FUCA1
0	4.54771	0.305	0.031	0	Epithelial	CRABP2
0	1.75353	0.37	0.096	0	Epithelial	RTL8A
0	1.4129	0.403	0.129	0	Epithelial	MAPK6
0	4.15754	0.286	0.012	0	Epithelial	PCDH1
0	4.84192	0.285	0.011	0	Epithelial	SLC6A14
0	6.22361	0.279	0.006	0	Epithelial	SLC34A2
0	3.69829	0.291	0.018	0	Epithelial	GRHL1
0	2.09349	0.349	0.076	0	Epithelial	ARSD
0	3.16574	0.313	0.041	0	Epithelial	HMGB3
0	2.28736	0.332	0.06	0	Epithelial	CYB561
0	2.08393	0.362	0.09	0	Epithelial	DSC2
0	1.84246	0.452	0.18	0	Epithelial	CYB5A
0	2.3028	0.31	0.039	0	Epithelial	TSPAN13
0	1.53173	0.361	0.09	0	Epithelial	TSHZ2
0	4.15806	0.286	0.015	0	Epithelial	ARHGAP32
0	2.86393	0.304	0.034	0	Epithelial	CDC42EP4
0	3.44115	0.288	0.018	0	Epithelial	ERBB2
0	3.22723	0.335	0.066	0	Epithelial	CAMK2N1
0	1.50144	0.322	0.053	0	Epithelial	HSPG2
0	1.90008	0.33	0.061	0	Epithelial	PATJ
0	2.56255	0.322	0.053	0	Epithelial	PLS3
0	1.12787	0.378	0.109	0	Epithelial	VCL
0	1.33857	0.399	0.131	0	Epithelial	CXXC5
0	6.28426	0.275	0.007	0	Epithelial	AGR3
0	1.51854	0.387	0.119	0	Epithelial	NAPRT
0	1.86868	0.393	0.125	0	Epithelial	COMTD1
0	1.59657	0.387	0.119	0	Epithelial	BLCAP
0	5.19273	0.271	0.004	0	Epithelial	C1orf116
0	2.24533	0.336	0.069	0	Epithelial	TP53I3
0	3.86789	0.302	0.035	0	Epithelial	SLC6A8
0	3.92019	0.278	0.011	0	Epithelial	FAM83H
0	4.6368	0.272	0.005	0	Epithelial	LINC00958
0	1.55916	0.377	0.11	0	Epithelial	PTS
0	2.5949	0.306	0.04	0	Epithelial	GPC1
0	2.45373	0.303	0.037	0	Epithelial	FAT1
0	3.95455	0.274	0.008	0	Epithelial	CHMP4C
0	4.59723	0.272	0.006	0	Epithelial	EXPH5
0	3.02202	0.293	0.027	0	Epithelial	MYO10
0	3.0276	0.293	0.028	0	Epithelial	MLPH
0	4.91766	0.284	0.019	0	Epithelial	MSX1
0	3.31157	0.29	0.025	0	Epithelial	NEDD4L
0	1.64683	0.368	0.104	0	Epithelial	CYB5R1
0	2.80708	0.317	0.053	0	Epithelial	RGS12
0	3.09641	0.41	0.147	0	Epithelial	CSTA
0	2.75185	0.302	0.039	0	Epithelial	ABHD11
0	2.37342	0.31	0.047	0	Epithelial	RBFOX2
0	3.50039	0.284	0.021	0	Epithelial	PARD3
0	2.31112	0.323	0.061	0	Epithelial	CTTNBP2NL
0	1.55786	0.373	0.111	0	Epithelial	PLEKHA1
0	2.97312	0.291	0.03	0	Epithelial	DHCR24
0	4.52127	0.274	0.013	0	Epithelial	DENND2C
0	2.09892	0.314	0.053	0	Epithelial	ZNF503
0	5.6154	0.263	0.002	0	Epithelial	MISP
0	1.78162	0.378	0.117	0	Epithelial	CSNK1E
0	1.85871	0.345	0.084	0	Epithelial	TRIP6
0	3.97996	0.282	0.021	0	Epithelial	AHNAK2
0	3.30224	0.288	0.027	0	Epithelial	ITPKC
0	2.8774	0.302	0.042	0	Epithelial	ARNTL2
0	4.65512	0.266	0.006	0	Epithelial	KRT80
0	4.88528	0.267	0.007	0	Epithelial	EPHX3
0	6.57955	0.283	0.023	0	Epithelial	BPIFB1
0	3.08706	0.276	0.017	0	Epithelial	MAP7
0	1.48196	0.367	0.108	0	Epithelial	ARHGEF12
0	5.38488	0.275	0.016	0	Epithelial	THSD4
0	5.43574	0.3	0.041	0	Epithelial	CAPS
0	2.95114	0.317	0.058	0	Epithelial	H1F0
0	2.41096	0.313	0.055	0	Epithelial	FLNB
0	1.74398	0.358	0.1	0	Epithelial	TMEM106C
0	6.1558	0.261	0.003	0	Epithelial	SIX1
0	6.12031	0.262	0.004	0	Epithelial	MSLN
0	3.67445	0.281	0.024	0	Epithelial	TMPRSS2
0	4.26363	0.267	0.011	0	Epithelial	FAM83A
0	2.30667	0.303	0.048	0	Epithelial	P4HA2
0	1.29902	0.371	0.116	0	Epithelial	IL13RA1
0	6.54313	0.259	0.004	0	Epithelial	FOLR1
0	2.6526	0.281	0.027	0	Epithelial	ARHGEF35
0	4.10239	0.285	0.031	0	Epithelial	CALML5
0	6.14065	0.26	0.006	0	Epithelial	AC007906.2
0	3.07302	0.283	0.029	0	Epithelial	C1orf186
0	2.89774	0.282	0.028	0	Epithelial	PTPRK
0	3.01802	0.284	0.031	0	Epithelial	EGFR
0	1.84583	0.323	0.071	0	Epithelial	ITGA6
0	1.34485	0.344	0.092	0	Epithelial	AIG1
0	5.85559	0.264	0.012	0	Epithelial	SAA2
0	4.09812	0.267	0.015	0	Epithelial	MYO5C
0	4.6897	0.304	0.053	0	Epithelial	SPRR1B
0	2.65052	0.292	0.041	0	Epithelial	ENAH
0	2.96464	0.279	0.028	0	Epithelial	TNKS1BP1
0	2.46834	0.287	0.036	0	Epithelial	RAB27B
0	2.94911	0.29	0.039	0	Epithelial	CDC42EP5
0	3.06518	0.271	0.021	0	Epithelial	HOOK1
0	1.91979	0.31	0.06	0	Epithelial	PBX1
0	3.58982	0.278	0.028	0	Epithelial	PLOD2
0	4.53027	0.307	0.057	0	Epithelial	RHCG
0	4.37521	0.259	0.009	0	Epithelial	ZNF750
0	2.76046	0.282	0.032	0	Epithelial	ARL4D
0	2.62998	0.275	0.026	0	Epithelial	TGFA
0	1.66903	0.331	0.082	0	Epithelial	SLC40A1
0	2.65026	0.319	0.07	0	Epithelial	NNMT
0	3.85254	0.262	0.013	0	Epithelial	HSPB8
0	1.6226	0.356	0.108	0	Epithelial	WDR13
0	4.12215	0.253	0.005	0	Epithelial	DUOXA1
0	1.52305	0.344	0.096	0	Epithelial	ZFYVE21
0	1.0826	0.336	0.089	0	Epithelial	SELENOP
0	2.62993	0.908	0.661	0	Epithelial	CSTB
0	4.01903	0.265	0.019	0	Epithelial	STEAP3
0	2.75584	0.279	0.033	0	Epithelial	TEAD1
0	4.4915	0.266	0.021	0	Epithelial	ALDH1A3
0	4.49434	0.251	0.006	0	Epithelial	MARVELD2
0	4.18535	0.255	0.01	0	Epithelial	WNT7B
0	1.50081	0.336	0.092	0	Epithelial	PCYOX1
0	3.33094	0.266	0.022	0	Epithelial	AMOTL2
0	2.54176	0.304	0.06	0	Epithelial	SPAG16
0	3.76808	0.262	0.019	0	Epithelial	ASS1
0	4.8365	0.249	0.006	0	Epithelial	TMEM40
0	5.57897	0.245	0.003	0	Epithelial	TMEM125
0	3.05827	0.281	0.04	0	Epithelial	TTC9
0	1.88016	0.905	0.664	0	Epithelial	S100A9
0	4.23176	0.253	0.012	0	Epithelial	KLK10
0	3.47178	0.277	0.037	0	Epithelial	RDH10
0	3.55169	0.271	0.031	0	Epithelial	DPCD
0	1.96959	0.324	0.084	0	Epithelial	IFT43
0	4.28259	0.246	0.006	0	Epithelial	FUT3
0	2.16388	0.299	0.059	0	Epithelial	TST
0	2.61314	0.27	0.031	0	Epithelial	MBOAT2
0	3.03865	0.291	0.052	0	Epithelial	RARRES1
0	1.9823	0.332	0.094	0	Epithelial	STX18
0	1.57318	0.328	0.09	0	Epithelial	GALNT7
0	2.35262	0.292	0.054	0	Epithelial	WEE1
0	1.50035	0.321	0.083	0	Epithelial	SMAD3
0	1.72015	0.329	0.092	0	Epithelial	DNAJA4
0	5.13212	0.242	0.005	0	Epithelial	WWC1
0	1.9144	0.844	0.607	0	Epithelial	ANXA1
0	1.3314	0.32	0.083	0	Epithelial	LTBR
0	5.19808	0.241	0.004	0	Epithelial	GCNT3
0	2.77819	0.265	0.03	0	Epithelial	A4GALT
0	3.87952	0.243	0.008	0	Epithelial	GRB7
0	2.37108	0.273	0.039	0	Epithelial	HS6ST1
0	3.68309	0.251	0.017	0	Epithelial	TMPRSS11A
0	3.82338	0.283	0.049	0	Epithelial	KRT6B
0	1.76771	0.315	0.081	0	Epithelial	MYO1E
0	3.20167	0.258	0.025	0	Epithelial	TCEA3
0	3.40005	0.258	0.025	0	Epithelial	LINC01503
0	6.44731	0.952	0.045	0	Fibroblast	CALD1
0	6.64477	0.92	0.039	0	Fibroblast	COL6A2
0	5.64622	0.926	0.056	0	Fibroblast	TPM2
0	6.96231	0.936	0.076	0	Fibroblast	COL3A1
0	7.15648	0.874	0.015	0	Fibroblast	BGN
0	7.3658	0.927	0.068	0	Fibroblast	COL1A1
0	6.83756	0.928	0.078	0	Fibroblast	COL1A2
0	6.48082	0.884	0.037	0	Fibroblast	COL6A1
0	6.55527	0.914	0.072	0	Fibroblast	MGP
0	5.02738	0.98	0.141	0	Fibroblast	IGFBP7
0	6.58162	0.871	0.037	0	Fibroblast	C1R
0	5.84424	0.875	0.041	0	Fibroblast	NR2F2
0	6.724	0.853	0.024	0	Fibroblast	AEBP1
0	5.34872	0.884	0.059	0	Fibroblast	SPARC
0	7.07429	0.829	0.009	0	Fibroblast	PRRX1
0	6.88723	0.817	0.016	0	Fibroblast	PCOLCE
0	4.96736	0.909	0.111	0	Fibroblast	IGFBP4
0	6.42852	0.826	0.029	0	Fibroblast	C1S
0	7.05646	0.808	0.028	0	Fibroblast	MYL9
0	4.77405	0.809	0.031	0	Fibroblast	SPARCL1
0	5.35835	0.81	0.05	0	Fibroblast	RARRES2
0	4.86123	0.765	0.025	0	Fibroblast	COL4A2
0	7.40478	0.772	0.035	0	Fibroblast	DCN
0	7.1837	0.772	0.037	0	Fibroblast	C11orf96
0	6.68564	0.748	0.015	0	Fibroblast	CCDC80
0	6.49839	0.745	0.013	0	Fibroblast	PDGFRB
0	3.79227	0.836	0.109	0	Fibroblast	TCF4
0	4.3628	0.773	0.047	0	Fibroblast	CAVIN1
0	6.39573	0.783	0.06	0	Fibroblast	FBLN1
0	4.38878	0.785	0.066	0	Fibroblast	SERPINH1
0	6.77209	0.745	0.027	0	Fibroblast	COL6A3
0	3.52223	0.787	0.074	0	Fibroblast	CNN3
0	3.91739	0.918	0.213	0	Fibroblast	SELENOM
0	7.43761	0.717	0.012	0	Fibroblast	SOD3
0	3.81235	0.759	0.056	0	Fibroblast	NNMT
0	2.57993	0.791	0.098	0	Fibroblast	NUPR1
0	4.79285	0.734	0.042	0	Fibroblast	CAV1
0	7.15679	0.744	0.056	0	Fibroblast	LUM
0	7.94779	0.72	0.034	0	Fibroblast	TAGLN
0	7.30182	0.683	0.006	0	Fibroblast	ISLR
0	4.55784	0.782	0.106	0	Fibroblast	TPM1
0	3.15072	0.809	0.139	0	Fibroblast	SERPING1
0	6.60923	0.681	0.014	0	Fibroblast	COL5A2
0	6.23565	0.697	0.034	0	Fibroblast	MMP2
0	6.76785	0.672	0.01	0	Fibroblast	EMILIN1
0	4.31405	0.746	0.087	0	Fibroblast	NBL1
0	6.41294	0.669	0.013	0	Fibroblast	MYLK
0	6.34415	0.67	0.016	0	Fibroblast	COL12A1
0	5.84992	0.67	0.017	0	Fibroblast	NDN
0	3.75766	0.752	0.1	0	Fibroblast	LRP1
0	4.74275	0.709	0.06	0	Fibroblast	MFGE8
0	2.71588	0.825	0.176	0	Fibroblast	TIMP2
0	4.37354	0.665	0.025	0	Fibroblast	COL4A1
0	6.65695	0.647	0.009	0	Fibroblast	DDR2
0	3.93918	0.717	0.079	0	Fibroblast	COL18A1
0	7.02305	0.651	0.019	0	Fibroblast	IGFBP5
0	3.18955	0.7	0.071	0	Fibroblast	FN1
0	6.04918	0.648	0.021	0	Fibroblast	CTSK
0	5.7101	0.646	0.02	0	Fibroblast	KANK2
0	6.83827	0.631	0.008	0	Fibroblast	CDH11
0	3.88798	0.701	0.079	0	Fibroblast	PALLD
0	5.68056	0.639	0.018	0	Fibroblast	EFEMP2
0	4.03189	0.67	0.054	0	Fibroblast	FSTL1
0	7.16755	0.615	0.004	0	Fibroblast	MXRA8
0	6.44062	0.622	0.011	0	Fibroblast	COL5A1
0	7.22732	0.618	0.011	0	Fibroblast	DIO2
0	5.19942	0.621	0.014	0	Fibroblast	COX7A1
0	5.72939	0.629	0.023	0	Fibroblast	RAMP1
0	3.55152	0.698	0.093	0	Fibroblast	GAS6
0	4.723	0.649	0.045	0	Fibroblast	SERPINF1
0	2.71413	0.733	0.13	0	Fibroblast	BEX3
0	4.2166	0.644	0.041	0	Fibroblast	HTRA1
0	4.36937	0.667	0.067	0	Fibroblast	IGFBP2
0	3.40908	0.698	0.103	0	Fibroblast	RCN1
0	4.45321	0.645	0.051	0	Fibroblast	PRSS23
0	2.11942	0.884	0.293	0	Fibroblast	PTMS
0	5.54318	0.627	0.037	0	Fibroblast	CYR61
0	6.13041	0.602	0.012	0	Fibroblast	LHFPL6
0	3.82932	0.609	0.021	0	Fibroblast	GNG11
0	2.62459	0.767	0.181	0	Fibroblast	NFIC
0	1.74072	0.821	0.236	0	Fibroblast	GSN
0	2.27109	0.75	0.168	0	Fibroblast	RAB13
0	7.43423	0.586	0.004	0	Fibroblast	THBS2
0	5.76215	0.595	0.013	0	Fibroblast	PTN
0	4.84852	0.616	0.035	0	Fibroblast	CAVIN3
0	3.37205	0.65	0.07	0	Fibroblast	DST
0	6.02224	0.596	0.016	0	Fibroblast	ANTXR1
0	5.42029	0.611	0.032	0	Fibroblast	GJA1
0	1.82	0.877	0.298	0	Fibroblast	YBX3
0	5.90685	0.595	0.016	0	Fibroblast	IGFBP6
0	2.95681	0.686	0.108	0	Fibroblast	RAB34
0	1.83557	0.77	0.193	0	Fibroblast	ACTN1
0	2.98697	0.787	0.211	0	Fibroblast	PMEPA1
0	3.06429	0.671	0.096	0	Fibroblast	PAM
0	2.48309	0.754	0.18	0	Fibroblast	LGALS3BP
0	3.08474	0.703	0.13	0	Fibroblast	EVA1B
0	6.74111	0.597	0.027	0	Fibroblast	PTGDS
0	3.31506	0.645	0.076	0	Fibroblast	MAP3K20
0	2.86911	0.663	0.097	0	Fibroblast	TCEAL9
0	4.51074	0.598	0.032	0	Fibroblast	LAMB2
0	2.671	0.719	0.153	0	Fibroblast	TCEAL4
0	4.61188	0.597	0.031	0	Fibroblast	CRISPLD2
0	2.4677	0.683	0.118	0	Fibroblast	S100A13
0	7.32132	0.57	0.007	0	Fibroblast	THY1
0	5.53643	0.584	0.023	0	Fibroblast	LTBP1
0	4.63013	0.603	0.042	0	Fibroblast	CLEC11A
0	3.1324	0.665	0.105	0	Fibroblast	VCL
0	7.79888	0.563	0.003	0	Fibroblast	COL14A1
0	2.82403	0.639	0.082	0	Fibroblast	A2M
0	4.71937	0.578	0.022	0	Fibroblast	FERMT2
0	3.60772	0.602	0.046	0	Fibroblast	PKIG
0	2.85032	0.637	0.082	0	Fibroblast	PPIC
0	3.84489	0.591	0.036	0	Fibroblast	SDC2
0	4.78067	0.569	0.014	0	Fibroblast	DKK3
0	7.87321	0.562	0.009	0	Fibroblast	SFRP1
0	2.78452	0.635	0.082	0	Fibroblast	C9orf3
0	2.36464	0.737	0.184	0	Fibroblast	CD151
0	2.60027	0.797	0.246	0	Fibroblast	ZBTB20
0	5.48934	0.658	0.108	0	Fibroblast	ACTA2
0	5.94682	0.559	0.009	0	Fibroblast	FBN1
0	7.21114	0.552	0.004	0	Fibroblast	MFAP4
0	2.53402	0.623	0.08	0	Fibroblast	VCAN
0	5.90006	0.555	0.013	0	Fibroblast	TBX3
0	6.68499	0.549	0.008	0	Fibroblast	SYNPO2
0	4.16733	0.593	0.052	0	Fibroblast	SPON2
0	2.6508	0.721	0.184	0	Fibroblast	CALU
0	4.58703	0.578	0.041	0	Fibroblast	EPS8
0	1.4165	0.65	0.118	0	Fibroblast	GPNMB
0	5.54384	0.544	0.013	0	Fibroblast	TGFB1I1
0	1.94818	0.613	0.084	0	Fibroblast	SELENOP
0	1.93232	0.944	0.415	0	Fibroblast	TIMP1
0	2.66309	0.61	0.083	0	Fibroblast	PMP22
0	1.70188	0.912	0.386	0	Fibroblast	LMNA
0	4.2832	0.562	0.037	0	Fibroblast	SSPN
0	2.27854	0.69	0.165	0	Fibroblast	CRTAP
0	8.02102	0.534	0.01	0	Fibroblast	SFRP4
0	5.16256	0.556	0.032	0	Fibroblast	TIMP3
0	1.85784	0.68	0.156	0	Fibroblast	APP
0	3.3518	0.579	0.056	0	Fibroblast	PBX1
0	2.74339	0.613	0.092	0	Fibroblast	RND3
0	5.90468	0.536	0.016	0	Fibroblast	FBLN2
0	2.6378	0.63	0.11	0	Fibroblast	MDK
0	4.03625	0.561	0.044	0	Fibroblast	CTGF
0	5.88313	0.525	0.009	0	Fibroblast	FKBP10
0	4.33623	0.547	0.034	0	Fibroblast	LAMC1
0	4.25383	0.543	0.03	0	Fibroblast	PRRX2
0	5.23517	0.568	0.058	0	Fibroblast	ADIRF
0	2.30038	0.648	0.142	0	Fibroblast	SOX4
0	6.98301	0.51	0.004	0	Fibroblast	RUNX1T1
0	8.35496	0.517	0.012	0	Fibroblast	APOD
0	2.24174	0.666	0.163	0	Fibroblast	PGRMC1
0	3.47418	0.548	0.045	0	Fibroblast	RBFOX2
0	8.6158	0.504	0.002	0	Fibroblast	EDNRA
0	7.54163	0.504	0.003	0	Fibroblast	PLAC9
0	4.66395	0.514	0.014	0	Fibroblast	COL15A1
0	2.23545	0.859	0.359	0	Fibroblast	DSTN
0	2.50645	0.646	0.146	0	Fibroblast	RRAS
0	2.01509	0.842	0.343	0	Fibroblast	EGR1
0	2.7559	0.652	0.155	0	Fibroblast	TSC22D1
0	4.9766	0.518	0.021	0	Fibroblast	TMEM98
0	3.25263	0.56	0.066	0	Fibroblast	FAM114A1
0	3.57079	0.552	0.059	0	Fibroblast	RHOBTB3
0	1.63613	0.972	0.481	0	Fibroblast	IFITM3
0	8.22519	0.495	0.004	0	Fibroblast	FGF7
0	2.42523	0.554	0.066	0	Fibroblast	CAMK2N1
0	5.13115	0.52	0.032	0	Fibroblast	ID4
0	3.43428	0.544	0.057	0	Fibroblast	FARP1
0	3.57934	0.558	0.071	0	Fibroblast	LTBP4
0	2.16296	0.726	0.239	0	Fibroblast	LMO4
0	5.81044	0.496	0.009	0	Fibroblast	NID1
0	5.42653	0.509	0.023	0	Fibroblast	FILIP1L
0	3.99172	0.521	0.036	0	Fibroblast	CYBRD1
0	4.16056	0.504	0.02	0	Fibroblast	CRYAB
0	2.26839	0.895	0.412	0	Fibroblast	LAPTM4A
0	4.3933	0.508	0.025	0	Fibroblast	VASN
0	5.01445	0.499	0.016	0	Fibroblast	RCN3
0	3.79741	0.52	0.039	0	Fibroblast	FGFR1
0	3.42135	0.528	0.048	0	Fibroblast	RBPMS
0	1.83846	0.724	0.244	0	Fibroblast	REXO2
0	2.31705	0.762	0.283	0	Fibroblast	CEBPD
0	4.19582	0.516	0.037	0	Fibroblast	FXYD1
0	2.31268	0.692	0.213	0	Fibroblast	RHOB
0	2.32698	0.572	0.093	0	Fibroblast	SVIL
0	7.59159	0.481	0.003	0	Fibroblast	FRZB
0	4.34184	0.505	0.028	0	Fibroblast	VCAM1
0	1.86027	0.577	0.1	0	Fibroblast	DAB2
0	1.54601	0.738	0.265	0	Fibroblast	LEPROT
0	2.90913	0.621	0.148	0	Fibroblast	SEPT11
0	7.00779	0.476	0.003	0	Fibroblast	GLT8D2
0	4.28726	0.501	0.029	0	Fibroblast	FBLIM1
0	1.5747	0.774	0.304	0	Fibroblast	TMEM14C
0	6.06421	0.482	0.012	0	Fibroblast	LTBP2
0	2.53387	0.544	0.075	0	Fibroblast	CTTN
0	2.06821	0.585	0.116	0	Fibroblast	CLIC4
0	6.26548	0.474	0.006	0	Fibroblast	ADGRA2
0	2.51907	0.572	0.104	0	Fibroblast	MXRA7
0	3.59705	0.508	0.041	0	Fibroblast	NFIX
0	1.6651	0.725	0.258	0	Fibroblast	NENF
0	5.4131	0.482	0.015	0	Fibroblast	MAP1B
0	3.6549	0.504	0.038	0	Fibroblast	PLPP3
0	6.44632	0.469	0.005	0	Fibroblast	MEG3
0	3.78887	0.507	0.044	0	Fibroblast	TPBG
0	4.55922	0.492	0.029	0	Fibroblast	MRC2
0	1.98115	0.674	0.212	0	Fibroblast	CYB5R3
0	2.53297	0.53	0.068	0	Fibroblast	PLTP
0	7.51911	0.476	0.015	0	Fibroblast	MMP11
0	5.6234	0.473	0.013	0	Fibroblast	APCDD1
0	1.8452	0.847	0.388	0	Fibroblast	FLNA
0	6.63528	0.463	0.005	0	Fibroblast	ITGA8
0	3.32576	0.493	0.035	0	Fibroblast	WWTR1
0	2.75784	0.625	0.168	0	Fibroblast	ID3
0	6.61332	0.462	0.007	0	Fibroblast	NR2F1
0	2.51275	0.529	0.074	0	Fibroblast	THBS1
0	1.72404	0.677	0.224	0	Fibroblast	MAGED2
0	3.75224	0.492	0.039	0	Fibroblast	TNS1
0	3.81535	0.507	0.054	0	Fibroblast	ZNF503
0	5.20342	0.482	0.029	0	Fibroblast	CPE
0	1.70185	0.675	0.224	0	Fibroblast	IER5L
0	3.58699	0.492	0.041	0	Fibroblast	ENAH
0	1.39516	0.798	0.348	0	Fibroblast	ARID5B
0	6.50641	0.454	0.004	0	Fibroblast	TWIST2
0	3.41235	0.496	0.046	0	Fibroblast	CSRP2
0	4.39647	0.475	0.025	0	Fibroblast	EHD2
0	2.85199	0.549	0.1	0	Fibroblast	MMP14
0	2.04624	0.55	0.102	0	Fibroblast	CPQ
0	3.1882	0.503	0.055	0	Fibroblast	CAV2
0	1.69042	0.715	0.267	0	Fibroblast	RRBP1
0	6.162	0.452	0.005	0	Fibroblast	FAP
0	2.58799	0.503	0.056	0	Fibroblast	PLS3
0	1.80393	0.896	0.449	0	Fibroblast	ITGB1
0	3.30706	0.505	0.059	0	Fibroblast	FHL2
0	6.80268	0.45	0.004	0	Fibroblast	CD248
0	1.62235	0.72	0.275	0	Fibroblast	SEC31A
0	4.75613	0.454	0.01	0	Fibroblast	CXCL12
0	3.83979	0.475	0.031	0	Fibroblast	PARVA
0	1.81182	0.657	0.214	0	Fibroblast	IL6ST
0	5.68532	0.45	0.007	0	Fibroblast	SULF1
0	5.05704	0.462	0.02	0	Fibroblast	PTK7
0	4.49387	0.463	0.022	0	Fibroblast	GPX8
0	4.4951	0.464	0.023	0	Fibroblast	ZCCHC24
0	2.4106	0.612	0.171	0	Fibroblast	CSRP1
0	2.56773	0.526	0.086	0	Fibroblast	TRIP6
0	1.88879	0.535	0.095	0	Fibroblast	EMP2
0	6.65707	0.445	0.005	0	Fibroblast	PDGFRA
0	2.63343	0.517	0.077	0	Fibroblast	TSPAN4
0	1.63945	0.619	0.18	0	Fibroblast	PHLDA3
0	3.05396	0.508	0.069	0	Fibroblast	SH3PXD2A
0	4.04138	0.474	0.035	0	Fibroblast	ESR1
0	6.19054	0.442	0.004	0	Fibroblast	SGIP1
0	2.96056	0.511	0.073	0	Fibroblast	GEM
0	1.86099	0.592	0.154	0	Fibroblast	CDK2AP1
0	3.21829	0.485	0.048	0	Fibroblast	SGCB
0	3.14641	0.484	0.048	0	Fibroblast	YAP1
0	4.85796	0.453	0.018	0	Fibroblast	AR
0	1.4385	0.711	0.276	0	Fibroblast	HDLBP
0	1.42589	0.706	0.271	0	Fibroblast	NME3
0	2.61127	0.526	0.092	0	Fibroblast	EPAS1
0	1.48401	0.865	0.431	0	Fibroblast	PEBP1
0	1.27327	0.748	0.315	0	Fibroblast	PTEN
0	2.45886	0.533	0.101	0	Fibroblast	MYO1C
0	2.75014	0.489	0.057	0	Fibroblast	GNG12
0	6.8821	0.434	0.002	0	Fibroblast	PCDH18
0	2.93644	0.473	0.041	0	Fibroblast	AXL
0	4.68405	0.447	0.016	0	Fibroblast	LAMA4
0	2.6234	0.496	0.065	0	Fibroblast	TJP1
0	6.27941	0.434	0.005	0	Fibroblast	CLMP
0	1.43485	0.725	0.297	0	Fibroblast	KDELR1
0	1.40014	0.701	0.273	0	Fibroblast	MORF4L2
0	2.32753	0.535	0.108	0	Fibroblast	TGM2
0	2.2948	0.501	0.074	0	Fibroblast	EPHX1
0	2.22247	0.981	0.554	0	Fibroblast	LGALS1
0	3.67958	0.463	0.037	0	Fibroblast	CTSF
0	1.85734	0.905	0.479	0	Fibroblast	EID1
0	3.68803	0.446	0.02	0	Fibroblast	OLFML3
0	5.73992	0.434	0.008	0	Fibroblast	BICC1
0	5.66121	0.438	0.013	0	Fibroblast	GUCY1A3
0	3.67599	0.467	0.044	0	Fibroblast	ITGB5
0	1.77571	0.5	0.077	0	Fibroblast	SLC9A3R2
0	1.56888	0.813	0.39	0	Fibroblast	MGST3
0	3.48521	0.444	0.022	0	Fibroblast	AKAP12
0	1.52319	0.701	0.279	0	Fibroblast	NORAD
0	4.29287	0.442	0.021	0	Fibroblast	COL27A1
0	6.16354	0.425	0.005	0	Fibroblast	CPXM1
0	1.4498	0.553	0.134	0	Fibroblast	PDLIM1
0	1.65758	0.612	0.193	0	Fibroblast	ARL2
0	4.98018	0.432	0.015	0	Fibroblast	FKBP7
0	1.79402	0.549	0.134	0	Fibroblast	TAX1BP3
0	2.64063	0.477	0.063	0	Fibroblast	INAFM1
0	1.9385	0.629	0.216	0	Fibroblast	LPP
0	7.5825	0.422	0.009	0	Fibroblast	SFRP2
0	4.69837	0.433	0.02	0	Fibroblast	HOXA10
0	1.93695	0.547	0.135	0	Fibroblast	LTBP3
0	1.28184	0.66	0.248	0	Fibroblast	PSMB5
0	1.42451	0.603	0.191	0	Fibroblast	SCARB2
0	2.02781	0.54	0.129	0	Fibroblast	ITPRIPL2
0	1.12546	0.625	0.215	0	Fibroblast	PRDX4
0	2.29111	0.477	0.067	0	Fibroblast	GSTM3
0	4.73049	0.43	0.02	0	Fibroblast	RASSF8
0	1.74234	0.552	0.143	0	Fibroblast	ARL3
0	4.57942	0.426	0.017	0	Fibroblast	LAMB1
0	4.56753	0.431	0.022	0	Fibroblast	MXRA5
0	3.44098	0.448	0.041	0	Fibroblast	ST5
0	2.63376	0.466	0.06	0	Fibroblast	TWSG1
0	1.62857	0.598	0.192	0	Fibroblast	CBX6
0	3.0355	0.456	0.051	0	Fibroblast	OSMR
0	2.51143	0.495	0.09	0	Fibroblast	DTWD1
0	2.31562	0.501	0.096	0	Fibroblast	NME4
0	1.8244	0.522	0.117	0	Fibroblast	MT1E
0	1.73677	0.57	0.165	0	Fibroblast	GINM1
0	1.32922	0.885	0.481	0	Fibroblast	NUCKS1
0	1.20476	0.58	0.176	0	Fibroblast	SCPEP1
0	2.71832	0.475	0.073	0	Fibroblast	PLPP1
0	2.30404	0.504	0.103	0	Fibroblast	ITGAV
0	1.42087	0.599	0.199	0	Fibroblast	ARL1
0	7.7241	0.401	0.002	0	Fibroblast	CARMN
0	1.94532	0.519	0.12	0	Fibroblast	RTL8C
0	7.8528	0.4	0.001	0	Fibroblast	MRGPRF
0	3.54231	0.434	0.035	0	Fibroblast	FRMD6
0	2.32159	0.475	0.077	0	Fibroblast	PPFIBP1
0	2.12695	0.496	0.099	0	Fibroblast	IL1R1
0	1.48491	0.574	0.177	0	Fibroblast	DDAH2
0	1.66961	0.596	0.199	0	Fibroblast	PDLIM2
0	2.2312	0.502	0.106	0	Fibroblast	GOLIM4
0	2.79929	0.463	0.067	0	Fibroblast	PLEKHA5
0	4.82719	0.408	0.012	0	Fibroblast	COL16A1
0	2.03432	0.954	0.558	0	Fibroblast	CD81
0	1.9768	0.575	0.18	0	Fibroblast	HCFC1R1
0	5.00034	0.419	0.026	0	Fibroblast	CTHRC1
0	2.27271	0.461	0.069	0	Fibroblast	NCKAP1
0	6.28591	0.395	0.004	0	Fibroblast	LAMA2
0	1.98253	0.55	0.16	0	Fibroblast	LIMA1
0	2.00349	0.445	0.055	0	Fibroblast	GGT5
0	3.74053	0.413	0.023	0	Fibroblast	DLC1
0	3.35247	0.431	0.042	0	Fibroblast	FAT1
0	1.71012	0.518	0.129	0	Fibroblast	COPRS
0	1.66891	0.566	0.177	0	Fibroblast	BCAP29
0	4.83377	0.398	0.011	0	Fibroblast	MSRB3
0	2.13304	0.476	0.089	0	Fibroblast	TUBB6
0	2.92489	0.43	0.043	0	Fibroblast	CDC42EP5
0	1.79509	0.552	0.166	0	Fibroblast	EEA1
0	2.73334	0.502	0.116	0	Fibroblast	CCL2
0	4.03027	0.406	0.021	0	Fibroblast	IRS1
0	4.13334	0.406	0.021	0	Fibroblast	TUSC3
0	4.63445	0.413	0.028	0	Fibroblast	TNC
0	5.68112	0.389	0.005	0	Fibroblast	TWIST1
0	1.56968	0.541	0.158	0	Fibroblast	TCEAL8
0	5.18285	0.392	0.011	0	Fibroblast	FMOD
0	1.90116	0.491	0.11	0	Fibroblast	ZEB1
0	8.3095	0.382	0.001	0	Fibroblast	F10
0	4.01687	0.414	0.034	0	Fibroblast	NREP
0	2.26192	0.474	0.094	0	Fibroblast	TNFRSF12A
0	2.88051	0.438	0.059	0	Fibroblast	EPB41L2
0	2.1904	0.49	0.112	0	Fibroblast	SHC1
0	3.92982	0.401	0.023	0	Fibroblast	TPST1
0	2.19123	0.476	0.098	0	Fibroblast	TCEAL3
0	1.5812	0.496	0.118	0	Fibroblast	ASPH
0	3.86135	0.406	0.028	0	Fibroblast	TUSC1
0	1.74748	0.46	0.082	0	Fibroblast	ENG
0	1.76019	0.502	0.124	0	Fibroblast	SPART
0	1.99067	0.474	0.096	0	Fibroblast	SULF2
0	4.43252	0.394	0.017	0	Fibroblast	PXDN
0	3.96116	0.408	0.031	0	Fibroblast	OAF
0	4.1543	0.394	0.018	0	Fibroblast	TFPI
0	3.2708	0.415	0.04	0	Fibroblast	COPZ2
0	1.54197	0.54	0.166	0	Fibroblast	SLC39A1
0	4.42689	0.391	0.02	0	Fibroblast	COL7A1
0	5.6756	0.377	0.006	0	Fibroblast	ADAMTS2
0	1.84079	0.481	0.11	0	Fibroblast	WASL
0	5.8518	0.375	0.004	0	Fibroblast	NFATC4
0	6.05514	0.379	0.008	0	Fibroblast	TGFB3
0	2.14326	0.468	0.098	0	Fibroblast	SMAD5
0	3.40612	0.407	0.037	0	Fibroblast	TEAD1
0	3.95569	0.395	0.025	0	Fibroblast	TSPAN9
0	3.22487	0.425	0.056	0	Fibroblast	RARRES1
0	1.36442	0.469	0.1	0	Fibroblast	MAGEH1
0	4.57077	0.382	0.013	0	Fibroblast	TNS2
0	2.26819	0.451	0.082	0	Fibroblast	GCSH
0	1.8923	0.46	0.092	0	Fibroblast	LAPTM4B
0	1.88132	0.484	0.116	0	Fibroblast	MYL6B
0	4.26102	0.385	0.018	0	Fibroblast	SMARCA1
0	3.9672	0.375	0.008	0	Fibroblast	MRVI1
0	4.13081	0.393	0.026	0	Fibroblast	PHLDB1
0	2.39934	0.44	0.073	0	Fibroblast	NRP1
0	1.20334	0.523	0.156	0	Fibroblast	MAP1LC3A
0	2.70589	0.454	0.088	0	Fibroblast	CFH
0	1.71196	0.516	0.15	0	Fibroblast	CISD1
0	2.89901	0.417	0.052	0	Fibroblast	TCIM
0	2.22947	0.45	0.086	0	Fibroblast	SPRY1
0	5.87974	0.368	0.005	0	Fibroblast	ANGPTL2
0	3.26155	0.401	0.039	0	Fibroblast	MYO1B
0	6.62215	0.368	0.006	0	Fibroblast	ADRA2A
0	2.04616	0.464	0.103	0	Fibroblast	ABI2
0	3.97001	0.39	0.029	0	Fibroblast	MARVELD1
0	5.15042	0.37	0.011	0	Fibroblast	MFAP2
0	5.03573	0.371	0.012	0	Fibroblast	LOXL1
0	3.9168	0.385	0.027	0	Fibroblast	PDGFC
0	1.63813	0.503	0.146	0	Fibroblast	IMPDH2
0	2.6466	0.417	0.06	0	Fibroblast	SORBS3
0	2.35733	0.484	0.127	0	Fibroblast	CLU
0	7.76655	0.359	0.002	0	Fibroblast	ASPN
0	2.6389	0.414	0.057	0	Fibroblast	PTGR1
0	6.3437	0.359	0.003	0	Fibroblast	KIRREL1
0	1.67933	0.511	0.156	0	Fibroblast	VGLL4
0	1.35344	0.477	0.122	0	Fibroblast	IFT57
0	5.97411	0.364	0.009	0	Fibroblast	PGR
0	6.0186	0.36	0.006	0	Fibroblast	PAMR1
0	1.48229	0.493	0.139	0	Fibroblast	CDK4
0	1.91172	0.468	0.115	0	Fibroblast	SPIN1
0	7.72492	0.354	0.001	0	Fibroblast	PRELP
0	1.87521	0.965	0.612	0	Fibroblast	CD63
0	2.18934	0.413	0.061	0	Fibroblast	PDLIM4
0	1.92561	0.445	0.096	0	Fibroblast	ATN1
0	2.43555	0.428	0.08	0	Fibroblast	F2R
0	1.69982	0.485	0.137	0	Fibroblast	SLC39A7
0	3.37963	0.387	0.04	0	Fibroblast	ISYNA1
0	2.14017	0.481	0.134	0	Fibroblast	CCDC71L
0	1.64538	0.457	0.111	0	Fibroblast	HEBP1
0	4.20665	0.366	0.02	0	Fibroblast	PDPN
0	4.54014	0.364	0.018	0	Fibroblast	CYGB
0	5.93483	0.364	0.019	0	Fibroblast	CXCL14
0	3.00786	0.39	0.046	0	Fibroblast	BAG2
0	5.86868	0.35	0.006	0	Fibroblast	FGF2
0	5.4342	0.35	0.006	0	Fibroblast	SGCE
0	3.99004	0.364	0.02	0	Fibroblast	TMEM47
0	6.63276	0.349	0.005	0	Fibroblast	C1QTNF1
0	4.38955	0.377	0.036	0	Fibroblast	NOTCH3
0	4.87731	0.356	0.015	0	Fibroblast	ADAMTS1
0	3.26601	0.381	0.041	0	Fibroblast	ALDH1A1
0	2.53037	0.403	0.063	0	Fibroblast	EPN2
0	2.32151	0.44	0.1	0	Fibroblast	ARHGAP21
0	7.34649	0.342	0.003	0	Fibroblast	RERG
0	3.371	0.365	0.026	0	Fibroblast	FBLN5
0	2.67759	0.386	0.048	0	Fibroblast	GPC1
0	7.14066	0.34	0.002	0	Fibroblast	COL8A1
0	1.89498	0.434	0.097	0	Fibroblast	MPZL1
0	3.44738	0.37	0.033	0	Fibroblast	ZNF703
0	4.12495	0.357	0.02	0	Fibroblast	MIR99AHG
0	1.74224	0.458	0.122	0	Fibroblast	TMEM263
0	2.32277	0.406	0.071	0	Fibroblast	MAGED1
0	7.3117	0.337	0.002	0	Fibroblast	ECM2
0	5.59053	0.341	0.006	0	Fibroblast	P3H3
0	3.439	0.364	0.029	0	Fibroblast	PHLDB2
0	3.46581	0.365	0.03	0	Fibroblast	PGF
0	6.8265	0.336	0.002	0	Fibroblast	GUCY1A2
0	2.43032	0.432	0.098	0	Fibroblast	KLF9
0	2.85856	0.386	0.054	0	Fibroblast	FAM20C
0	3.22393	0.368	0.037	0	Fibroblast	FKBP9
0	5.48063	0.34	0.009	0	Fibroblast	IGF2
0	2.52126	0.393	0.063	0	Fibroblast	CTSO
0	4.89779	0.343	0.013	0	Fibroblast	WTIP
0	3.03001	0.379	0.05	0	Fibroblast	UACA
0	4.46713	0.339	0.012	0	Fibroblast	PTPRG
0	2.08602	0.39	0.063	0	Fibroblast	IGF1R
0	2.57394	0.372	0.045	0	Fibroblast	CDC42EP1
0	3.45343	0.357	0.03	0	Fibroblast	BMP1
0	3.72441	0.354	0.027	0	Fibroblast	BACE1
0	1.57183	0.388	0.062	0	Fibroblast	HSPG2
0	4.04104	0.344	0.018	0	Fibroblast	DPYSL3
0	5.34562	0.335	0.01	0	Fibroblast	PPP1R14A
0	4.43438	0.334	0.011	0	Fibroblast	NES
0	6.09581	0.325	0.002	0	Fibroblast	LAMC3
0	6.24376	0.326	0.004	0	Fibroblast	MOXD1
0	6.53675	0.329	0.007	0	Fibroblast	POSTN
0	2.3666	0.372	0.05	0	Fibroblast	QPRT
0	3.37613	0.352	0.03	0	Fibroblast	PROS1
0	3.01396	0.374	0.053	0	Fibroblast	PTK2
0	5.58309	0.335	0.014	0	Fibroblast	FJX1
0	3.01383	0.349	0.028	0	Fibroblast	CTDSPL
0	2.23403	0.385	0.065	0	Fibroblast	CDKN1C
0	1.79447	0.411	0.091	0	Fibroblast	BOD1
0	2.65463	0.357	0.038	0	Fibroblast	EGFR
0	4.25389	0.337	0.019	0	Fibroblast	FHL1
0	2.38111	0.378	0.06	0	Fibroblast	HIC1
0	4.58068	0.332	0.015	0	Fibroblast	EPDR1
0	2.59698	0.359	0.044	0	Fibroblast	PTPN13
0	1.72325	0.414	0.099	0	Fibroblast	PCYOX1
0	4.3629	0.329	0.015	0	Fibroblast	ROBO1
0	5.15697	0.322	0.009	0	Fibroblast	LOXL2
0	2.56719	0.38	0.068	0	Fibroblast	CRIM1
0	1.40921	0.418	0.106	0	Fibroblast	RTL8A
0	2.77064	0.36	0.048	0	Fibroblast	CD276
0	2.9018	0.382	0.071	0	Fibroblast	LXN
0	4.6243	0.323	0.012	0	Fibroblast	SEMA5A
0	4.24572	0.329	0.018	0	Fibroblast	CERCAM
0	2.12668	0.412	0.102	0	Fibroblast	METTL7A
0	3.53472	0.33	0.021	0	Fibroblast	PLSCR4
0	4.69318	0.318	0.009	0	Fibroblast	FEZ1
0	2.46249	0.369	0.061	0	Fibroblast	OSBPL1A
0	3.07342	0.342	0.035	0	Fibroblast	CDC42BPA
0	2.43958	0.376	0.069	0	Fibroblast	ADCY3
0	2.55538	0.364	0.057	0	Fibroblast	P4HA2
0	5.74849	0.312	0.005	0	Fibroblast	SYDE1
0	6.85624	0.319	0.013	0	Fibroblast	RGS5
0	1.74948	0.393	0.089	0	Fibroblast	FAM213A
0	2.92468	0.341	0.037	0	Fibroblast	BCAR1
0	2.33689	0.372	0.068	0	Fibroblast	NFIA
0	7.1681	0.305	0.001	0	Fibroblast	WNT2
0	4.90718	0.314	0.01	0	Fibroblast	ARHGEF17
0	2.06028	0.372	0.069	0	Fibroblast	HYI
0	5.02275	0.309	0.006	0	Fibroblast	PDE5A
0	5.16493	0.771	0.09	0	Myeloid	AIF1
0	3.99379	0.858	0.179	0	Myeloid	FCER1G
0	3.63444	0.86	0.201	0	Myeloid	TYROBP
0	5.70265	0.693	0.103	0	Myeloid	IL1B
0	4.76633	0.728	0.14	0	Myeloid	G0S2
0	4.91777	0.681	0.097	0	Myeloid	LST1
0	4.57601	0.757	0.193	0	Myeloid	CXCL8
0	4.91962	0.606	0.042	0	Myeloid	MNDA
0	5.66272	0.641	0.086	0	Myeloid	LYZ
0	4.55671	0.622	0.079	0	Myeloid	SERPINA1
0	4.36322	0.69	0.149	0	Myeloid	BCL2A1
0	4.22739	0.705	0.177	0	Myeloid	PLAUR
0	5.52987	0.556	0.03	0	Myeloid	IGSF6
0	5.21479	0.556	0.036	0	Myeloid	FCGR2A
0	4.47456	0.608	0.1	0	Myeloid	C15orf48
0	5.52301	0.542	0.037	0	Myeloid	CYBB
0	3.98257	0.655	0.158	0	Myeloid	PLEK
0	4.16699	0.9	0.422	0	Myeloid	SOD2
0	4.79908	0.501	0.034	0	Myeloid	CSF3R
0	5.53936	0.478	0.017	0	Myeloid	FPR1
0	5.0158	0.494	0.034	0	Myeloid	NCF2
0	5.37345	0.508	0.057	0	Myeloid	CD14
0	3.24318	0.628	0.179	0	Myeloid	MXD1
0	4.76005	0.49	0.041	0	Myeloid	SPI1
0	4.18134	0.543	0.096	0	Myeloid	IL1RN
0	2.15625	0.815	0.371	0	Myeloid	IFITM3
0	3.22437	0.637	0.202	0	Myeloid	MARCKS
0	3.12887	0.719	0.291	0	Myeloid	GLUL
0	3.71491	0.554	0.128	0	Myeloid	LYN
0	3.92293	0.842	0.417	0	Myeloid	NAMPT
0	5.07855	0.447	0.025	0	Myeloid	SMIM25
0	2.33644	0.713	0.295	0	Myeloid	IER3
0	3.7783	0.546	0.131	0	Myeloid	ICAM1
0	4.02721	0.525	0.113	0	Myeloid	GCA
0	3.78181	0.508	0.098	0	Myeloid	PTGS2
0	2.92276	0.867	0.463	0	Myeloid	S100A8
0	5.26304	0.43	0.028	0	Myeloid	C5AR1
0	3.69586	0.51	0.113	0	Myeloid	TNFSF13B
0	4.63149	0.44	0.055	0	Myeloid	CALHM6
0	4.00337	0.525	0.147	0	Myeloid	SNX10
0	5.09911	0.381	0.014	0	Myeloid	HCK
0	4.2368	0.428	0.066	0	Myeloid	PIK3AP1
0	3.69845	0.503	0.141	0	Myeloid	CCL3
0	5.19382	0.383	0.024	0	Myeloid	MS4A6A
0	4.16278	0.41	0.051	0	Myeloid	CSF2RB
0	5.75442	0.37	0.013	0	Myeloid	AQP9
0	4.62174	0.399	0.045	0	Myeloid	CCR1
0	3.27841	0.75	0.408	0	Myeloid	CTSS
0	4.04542	0.392	0.05	0	Myeloid	CLEC7A
0	3.21295	0.498	0.156	0	Myeloid	BASP1
0	3.88464	0.45	0.109	0	Myeloid	CD68
0	5.80892	0.357	0.018	0	Myeloid	MS4A7
0	2.05109	0.919	0.586	0	Myeloid	S100A9
0	5.41076	0.349	0.018	0	Myeloid	CLEC4A
0	3.19742	0.8	0.47	0	Myeloid	HLA-DRA
0	5.7569	0.339	0.011	0	Myeloid	FPR2
0	3.84821	0.409	0.081	0	Myeloid	FGL2
0	3.72495	0.493	0.17	0	Myeloid	PPIF
0	4.60453	0.393	0.071	0	Myeloid	ACSL1
0	5.46592	0.332	0.013	0	Myeloid	LILRB3
0	3.55944	0.418	0.103	0	Myeloid	CXCL16
0	2.94807	0.439	0.127	0	Myeloid	RAB31
0	3.57909	0.378	0.067	0	Myeloid	FCGR3A
0	4.30369	0.362	0.054	0	Myeloid	HBEGF
0	3.04862	0.436	0.128	0	Myeloid	LY96
0	5.23299	0.391	0.087	0	Myeloid	C1QA
0	3.41727	0.405	0.101	0	Myeloid	GK
0	5.49589	0.314	0.01	0	Myeloid	FCGR1A
0	5.67133	0.315	0.012	0	Myeloid	PILRA
0	4.21314	0.345	0.045	0	Myeloid	PHACTR1
0	4.40729	0.377	0.079	0	Myeloid	CCL3L3
0	4.6325	0.326	0.029	0	Myeloid	SIRPA
0	5.26091	0.381	0.085	0	Myeloid	C1QB
0	4.64974	0.323	0.027	0	Myeloid	FCGR3B
0	3.43576	0.38	0.09	0	Myeloid	DSE
0	3.22789	0.436	0.146	0	Myeloid	GRINA
0	5.01325	0.304	0.015	0	Myeloid	TREM1
0	3.84694	0.333	0.046	0	Myeloid	KCTD12
0	2.39764	0.706	0.419	0	Myeloid	CEBPB
0	4.73166	0.311	0.025	0	Myeloid	SLC11A1
0	2.61149	0.728	0.442	0	Myeloid	BRI3
0	5.75784	0.299	0.014	0	Myeloid	TLR2
0	3.77589	0.36	0.075	0	Myeloid	OSM
0	5.15946	0.397	0.113	0	Myeloid	SPP1
0	2.62175	0.534	0.25	0	Myeloid	GRN
0	4.09318	0.318	0.034	0	Myeloid	ADGRE2
0	2.88447	0.442	0.159	0	Myeloid	IFNGR2
0	6.12507	0.29	0.008	0	Myeloid	LILRA5
0	3.9443	0.325	0.044	0	Myeloid	PTAFR
0	4.49255	0.312	0.031	0	Myeloid	DMXL2
0	1.86353	0.602	0.324	0	Myeloid	CST3
0	3.48104	0.354	0.077	0	Myeloid	C3AR1
0	2.42177	0.428	0.152	0	Myeloid	CD83
0	2.80701	0.616	0.341	0	Myeloid	RNF149
0	3.69453	0.295	0.025	0	Myeloid	CD93
0	3.83574	0.318	0.049	0	Myeloid	FGR
0	4.03179	0.3	0.031	0	Myeloid	ITGAX
0	2.83108	0.363	0.095	0	Myeloid	RBM47
0	2.55656	0.442	0.177	0	Myeloid	ETS2
0	3.83958	0.369	0.105	0	Myeloid	IFIT2
0	2.24903	0.391	0.127	0	Myeloid	TNFAIP2
0	4.08571	0.307	0.043	0	Myeloid	SLC43A2
0	2.2995	0.47	0.206	0	Myeloid	CCL4L2
0	1.76329	0.553	0.29	0	Myeloid	EGR1
0	6.00144	0.277	0.014	0	Myeloid	FCN1
0	5.62916	0.297	0.035	0	Myeloid	C1QC
0	3.52063	0.322	0.062	0	Myeloid	SYK
[truncated: 1,393 more rows]

## Sheet: EGJC
Table S2 Marker genes of cell types in esophageal junction cancer
p_val	avg_log2FC	pct.1	pct.2	p_val_adj	cluster	gene
0	4.601	0.933	0.112	0	T cell	CD3E
0	4.68681	0.88	0.121	0	T cell	CD7
0	4.36422	0.852	0.107	0	T cell	CD3D
0	3.41774	0.92	0.183	0	T cell	PTPRCAP
0	4.40362	0.841	0.115	0	T cell	CD2
0	4.29918	0.786	0.094	0	T cell	LCK
0	3.67162	0.803	0.16	0	T cell	EVL
0	3.33942	0.783	0.161	0	T cell	CST7
0	5.40731	0.7	0.079	0	T cell	GZMA
0	4.50906	0.697	0.078	0	T cell	CD3G
0	4.59536	0.753	0.17	0	T cell	CCL5
0	5.01029	0.636	0.056	0	T cell	CD247
0	3.93607	0.673	0.098	0	T cell	TRBC2
0	3.55312	0.91	0.352	0	T cell	IL32
0	5.64583	0.593	0.045	0	T cell	PRF1
0	3.47032	0.655	0.112	0	T cell	SEPT1
0	3.10767	0.62	0.084	0	T cell	GZMB
0	4.57046	0.669	0.142	0	T cell	NKG7
0	4.78957	0.58	0.057	0	T cell	IL2RB
0	3.9617	0.625	0.106	0	T cell	SH2D2A
0	4.76284	0.576	0.057	0	T cell	TIGIT
0	4.79763	0.568	0.051	0	T cell	CD96
0	4.9838	0.552	0.059	0	T cell	CTSW
0	2.13977	0.838	0.353	0	T cell	CD52
0	3.62992	0.584	0.101	0	T cell	ITM2A
0	3.26786	0.583	0.106	0	T cell	LAT
0	2.51613	0.734	0.259	0	T cell	CXCR4
0	3.40667	0.595	0.14	0	T cell	SPOCK2
0	5.185	0.502	0.051	0	T cell	CD8A
0	3.41848	0.572	0.127	0	T cell	FYN
0	1.75751	0.917	0.477	0	T cell	IFITM1
0	4.9837	0.477	0.041	0	T cell	LINC01871
0	4.55956	0.506	0.07	0	T cell	LAG3
0	4.85549	0.473	0.039	0	T cell	ZAP70
0	3.05958	0.578	0.148	0	T cell	TENT5C
0	1.84134	0.697	0.268	0	T cell	RGS1
0	2.04188	0.904	0.479	0	T cell	PTPRC
0	4.33572	0.48	0.055	0	T cell	CD6
0	1.6737	0.703	0.278	0	T cell	RPS4Y1
0	3.60228	0.547	0.125	0	T cell	APOBEC3G
0	5.23204	0.461	0.04	0	T cell	GZMH
0	1.92804	0.734	0.313	0	T cell	LIMD2
0	3.65162	0.493	0.073	0	T cell	TRAC
0	3.62108	0.51	0.094	0	T cell	PRKCH
0	2.68304	0.574	0.158	0	T cell	ACAP1
0	1.88656	0.817	0.402	0	T cell	HCST
0	3.63854	0.508	0.095	0	T cell	CD27
0	3.49111	0.514	0.102	0	T cell	SYTL3
0	3.5235	0.521	0.11	0	T cell	SKAP1
0	1.72308	0.886	0.478	0	T cell	CORO1A
0	2.29842	0.621	0.214	0	T cell	GNG2
0	3.29555	0.499	0.093	0	T cell	TBC1D10C
0	4.91188	0.444	0.038	0	T cell	SLA2
0	2.64545	0.694	0.289	0	T cell	LEPROTL1
0	4.05436	0.464	0.061	0	T cell	CLEC2D
0	3.71418	0.493	0.093	0	T cell	PTPN22
0	2.52871	0.541	0.142	0	T cell	LBH
0	1.69647	0.738	0.339	0	T cell	RARRES3
0	1.82246	0.685	0.291	0	T cell	CYTIP
0	4.6834	0.43	0.042	0	T cell	GZMM
0	1.87631	0.915	0.533	0	T cell	RAC2
0	2.14612	0.593	0.216	0	T cell	GYPC
0	2.77346	0.625	0.254	0	T cell	DUSP4
0	4.76903	0.414	0.047	0	T cell	CD8B
0	3.07399	0.487	0.122	0	T cell	PDE4D
0	1.07441	0.836	0.473	0	T cell	LSP1
0	2.47909	0.551	0.19	0	T cell	AC016831.7
0	2.19923	0.625	0.264	0	T cell	STK17A
0	4.65703	0.397	0.037	0	T cell	CTLA4
0	4.86708	0.396	0.036	0	T cell	CXCR6
0	2.02993	0.608	0.251	0	T cell	WIPF1
0	4.45725	0.399	0.044	0	T cell	TRBC1
0	2.22004	0.611	0.257	0	T cell	IL2RG
0	4.6754	0.388	0.034	0	T cell	SIRPG
0	1.94558	0.77	0.417	0	T cell	TSC22D3
0	1.20156	0.603	0.251	0	T cell	CD69
0	2.58576	0.884	0.537	0	T cell	ZFP36L2
0	2.30842	0.515	0.168	0	T cell	SELPLG
0	5.71958	0.395	0.052	0	T cell	GNLY
0	3.30874	0.418	0.075	0	T cell	IKZF3
0	1.34379	0.674	0.333	0	T cell	FYB1
0	4.36662	0.393	0.052	0	T cell	GATA3
0	1.50166	0.938	0.597	0	T cell	ARHGDIB
0	2.2415	0.509	0.168	0	T cell	ARHGAP9
0	4.6786	0.381	0.041	0	T cell	ICOS
0	3.72924	0.398	0.059	0	T cell	CXCR3
0	1.79939	0.747	0.411	0	T cell	STK17B
0	1.12659	0.835	0.501	0	T cell	TNFAIP3
0	2.36704	0.503	0.171	0	T cell	CCND2
0	1.71869	0.563	0.232	0	T cell	APBB1IP
0	1.75686	0.576	0.246	0	T cell	ICAM3
0	3.6203	0.396	0.067	0	T cell	SIT1
0	2.71527	0.44	0.114	0	T cell	RASAL3
0	2.32248	0.484	0.159	0	T cell	PTPN7
0	5.79826	0.341	0.017	0	T cell	KLRD1
0	5.65035	0.349	0.026	0	T cell	GZMK
0	3.09983	0.441	0.125	0	T cell	CBLB
0	2.74293	0.427	0.111	0	T cell	GIMAP7
0	4.81821	0.344	0.03	0	T cell	SH2D1A
0	1.66512	0.578	0.264	0	T cell	CLEC2B
0	1.25336	0.552	0.239	0	T cell	RHOH
0	2.53991	0.449	0.138	0	T cell	RAB27A
0	1.96705	0.622	0.313	0	T cell	PAXX
0	3.62601	0.417	0.109	0	T cell	TNFRSF18
0	2.50655	0.423	0.116	0	T cell	TRAF3IP3
0	2.92296	0.4	0.095	0	T cell	STAT4
0	4.29833	0.344	0.04	0	T cell	CAMK4
0	2.77017	0.416	0.112	0	T cell	ETS1
0	2.59283	0.484	0.181	0	T cell	CDKN1B
0	4.39421	0.334	0.033	0	T cell	ITK
0	1.48677	0.781	0.481	0	T cell	DUSP2
0	3.66606	0.36	0.06	0	T cell	HOPX
0	1.75252	0.718	0.418	0	T cell	CREM
0	1.99827	0.553	0.254	0	T cell	ARHGEF1
0	4.00405	0.34	0.042	0	T cell	CD5
0	2.11334	0.924	0.627	0	T cell	SARAF
0	2.85722	0.476	0.181	0	T cell	BATF
0	1.22613	0.553	0.259	0	T cell	ZNF331
0	2.18746	0.613	0.319	0	T cell	G3BP2
0	2.09375	0.456	0.163	0	T cell	SLA
0	4.75012	0.319	0.026	0	T cell	TRAT1
0	2.19723	0.515	0.224	0	T cell	PDCD4
0	4.36399	0.329	0.04	0	T cell	PDCD1
0	2.26157	0.447	0.159	0	T cell	EMB
0	1.93926	0.55	0.265	0	T cell	BUB3
0	2.5167	0.467	0.183	0	T cell	SLC38A1
0	1.48161	0.74	0.457	0	T cell	ARL6IP5
0	4.31026	0.322	0.041	0	T cell	KLRB1
0	3.55675	0.347	0.066	0	T cell	RORA
0	2.13836	0.455	0.175	0	T cell	DEF6
0	2.07645	0.502	0.223	0	T cell	SYNE2
0	1.58202	0.492	0.214	0	T cell	RUNX3
0	3.78616	0.328	0.05	0	T cell	RNF125
0	1.40105	0.674	0.398	0	T cell	DDIT4
0	2.13055	0.4	0.127	0	T cell	ARHGAP15
0	1.4289	0.546	0.273	0	T cell	ANXA6
0	4.07243	0.32	0.048	0	T cell	PDE3B
0	1.52017	0.595	0.323	0	T cell	SLC9A3R1
0	1.85122	0.451	0.182	0	T cell	LDLRAD4
0	2.38862	0.401	0.135	0	T cell	GPRIN3
0	2.43093	0.41	0.146	0	T cell	SOCS1
0	2.44858	0.361	0.097	0	T cell	SPN
0	2.74182	0.356	0.093	0	T cell	CYFIP2
0	1.58429	0.515	0.252	0	T cell	SEPT6
0	1.70727	0.442	0.179	0	T cell	GPR65
0	1.52327	0.496	0.234	0	T cell	CELF2
0	1.69224	0.566	0.304	0	T cell	NR3C1
0	1.6326	0.604	0.342	0	T cell	RGCC
0	1.56367	0.56	0.299	0	T cell	STK4
0	1.43088	0.451	0.19	0	T cell	LTB
0	1.74063	0.504	0.243	0	T cell	KIAA1551
0	2.91315	0.325	0.071	0	T cell	PPP1R16B
0	1.53572	0.45	0.197	0	T cell	DOK2
0	1.40375	0.738	0.486	0	T cell	SEPT7
0	2.66283	0.365	0.114	0	T cell	APOBEC3C
0	2.64806	0.373	0.124	0	T cell	DENND2D
0	2.33213	0.379	0.13	0	T cell	PSTPIP1
0	4.42655	0.287	0.039	0	T cell	CXCL13
0	1.77402	0.554	0.307	0	T cell	TERF2IP
0	4.33971	0.278	0.031	0	T cell	SCML4
0	2.65317	0.39	0.146	0	T cell	PBXIP1
0	2.96851	0.335	0.092	0	T cell	PCED1B
0	1.36864	0.729	0.486	0	T cell	SRSF7
0	2.63319	0.361	0.118	0	T cell	CNOT6L
0	1.75288	0.416	0.173	0	T cell	SASH3
0	2.3795	0.438	0.195	0	T cell	RNF19A
0	3.14757	0.309	0.066	0	T cell	IL21R
0	1.70039	0.409	0.166	0	T cell	ARL4C
0	1.32916	0.677	0.435	0	T cell	NR4A2
0	2.18323	0.384	0.142	0	T cell	AKNA
0	2.36736	0.385	0.144	0	T cell	ZBTB1
0	1.81254	0.43	0.189	0	T cell	ITGA4
0	2.44631	0.438	0.197	0	T cell	ITGAE
0	4.42759	0.261	0.022	0	T cell	PYHIN1
0	2.20317	0.389	0.15	0	T cell	BTN3A2
0	1.84973	0.452	0.213	0	T cell	RHOF
0	4.74486	0.257	0.019	0	T cell	THEMIS
0	3.11427	0.323	0.085	0	T cell	OXNAD1
0	1.12464	0.831	0.593	0	T cell	PSMB9
0	3.91355	0.275	0.038	0	T cell	TOX
0	1.74786	0.551	0.316	0	T cell	EPC1
0	1.23254	0.427	0.192	0	T cell	GBP5
0	2.94089	0.321	0.087	0	T cell	NFATC2
0	2.80523	0.345	0.111	0	T cell	TTC39C
0	1.13038	0.777	0.543	0	T cell	SOD1
0	1.99803	0.376	0.143	0	T cell	IKZF1
0	1.88214	0.47	0.237	0	T cell	CDC42SE2
0	3.00713	0.29	0.057	0	T cell	P2RY10
0	2.4331	0.405	0.173	0	T cell	PIK3R1
0	1.84757	0.376	0.144	0	T cell	BIN2
0	3.41196	0.287	0.055	0	T cell	ITGA1
0	2.56748	0.356	0.124	0	T cell	CHST12
0	2.67204	0.307	0.076	0	T cell	MAP4K1
0	1.67166	0.393	0.163	0	T cell	ANKRD44
0	2.54699	0.326	0.096	0	T cell	PARP8
0	2.2594	0.424	0.194	0	T cell	ARID5B
0	2.72921	0.291	0.065	0	T cell	FCMR
0	3.19714	0.285	0.06	0	T cell	ATP6V0E2
0	1.50449	0.645	0.421	0	T cell	DDX24
0	1.28505	0.473	0.249	0	T cell	RASSF5
0	2.2667	0.335	0.112	0	T cell	ITGB7
0	1.74684	0.449	0.227	0	T cell	MATR3.1
0	4.49674	0.248	0.027	0	T cell	CD28
0	3.01066	0.257	0.036	0	T cell	RGL4
0	1.7184	0.488	0.267	0	T cell	MAT2B
0	1.93659	0.449	0.229	0	T cell	TUBA4A
0	4.96746	0.243	0.023	0	T cell	IFNG
0	1.49706	0.6	0.38	0	T cell	JAK1
0	1.18083	0.76	0.54	0	T cell	CIRBP
0	4.28507	0.243	0.026	0	T cell	GPR171
0	1.23026	0.6	0.383	0	T cell	ISG20
0	3.0241	0.289	0.072	0	T cell	PIK3IP1
0	2.09188	0.396	0.18	0	T cell	PPP2R5C
0	4.0138	0.245	0.029	0	T cell	GPR174
0	1.28698	0.695	0.479	0	T cell	CKLF
0	1.60007	0.375	0.16	0	T cell	RCSD1
0	1.71988	0.368	0.153	0	T cell	GIMAP4
0	1.85016	0.379	0.164	0	T cell	SNRPN
0	1.436	0.958	0.743	0	T cell	BTG1
0	5.25009	0.229	0.015	0	T cell	FASLG
0	1.83711	0.475	0.261	0	T cell	RNF167
0	1.14219	0.847	0.634	0	T cell	CD99
0	2.32054	0.295	0.083	0	T cell	SP140
0	4.61176	0.234	0.023	0	T cell	SLFN12L
0	2.03227	0.327	0.116	0	T cell	JAK3
0	3.81665	0.252	0.041	0	T cell	LAYN
0	2.0127	0.409	0.198	0	T cell	SYNRG
0	2.39578	0.311	0.102	0	T cell	ARAP2
0	1.70069	0.434	0.226	0	T cell	AAK1
0	5.82884	0.219	0.011	0	T cell	LINC02446
0	1.33102	0.6	0.392	0	T cell	YPEL5
0	2.56421	0.286	0.078	0	T cell	ITGAL
0	3.58293	0.248	0.041	0	T cell	ATP8A1
0	1.48044	0.431	0.225	0	T cell	CSK
0	1.30998	0.659	0.454	0	T cell	MBNL1
0	1.89368	0.329	0.124	0	T cell	IL16
0	2.1276	0.347	0.142	0	T cell	LNPEP
0	1.77245	0.462	0.258	0	T cell	NAP1L4
0	1.78643	0.436	0.232	0	T cell	PDCL3
0	2.44272	0.33	0.127	0	T cell	TBCC
0	2.13193	0.357	0.154	0	T cell	RBL2
0	2.00891	0.368	0.165	0	T cell	SUN2
0	2.73535	0.28	0.079	0	T cell	FAS
0	3.85591	0.228	0.029	0	T cell	NLRC3
0	2.1341	0.308	0.11	0	T cell	IL27RA
0	3.34329	0.225	0.029	0	T cell	GRAP2
0	2.14847	0.344	0.148	0	T cell	ATP2B4
0	1.39204	0.573	0.377	0	T cell	ELF1
0	2.16265	0.339	0.145	0	T cell	CCSER2
0	2.31024	0.338	0.144	0	T cell	SLFN5
0	4.80858	0.211	0.017	0	T cell	SAMD3
0	2.81061	0.278	0.084	0	T cell	FLT3LG
0	1.30937	0.69	0.497	0	T cell	HIST1H4C
0	1.39752	0.507	0.315	0	T cell	NOP58
0	3.84444	0.227	0.035	0	T cell	BCL11B
0	1.06722	0.689	0.499	0	T cell	RNF213
0	1.11642	0.575	0.387	0	T cell	TAP1
0	4.79659	0.203	0.017	0	T cell	JAKMIP1
0	1.49562	0.478	0.293	0	T cell	C9orf78
0	4.80781	0.201	0.017	0	T cell	PRKCQ
0	1.17771	0.631	0.452	0	T cell	ABRACL
0	4.63123	0.196	0.019	0	T cell	NELL2
0	1.08578	0.933	0.757	0	T cell	HSPA8
0	1.01226	0.687	0.511	0	T cell	ANAPC16
0	1.26287	0.536	0.361	0	T cell	HLA-F
0	3.61002	0.206	0.032	0	T cell	RASGRP1
0	5.64863	0.182	0.009	0	T cell	KIR2DL4
0	1.15416	0.634	0.462	0	T cell	KMT2E
0	5.31566	0.182	0.014	0	T cell	ZNF683
0	1.08878	0.647	0.48	0	T cell	GSTK1
0	1.41836	0.51	0.344	0	T cell	SURF4
0	4.152	0.19	0.024	0	T cell	VCAM1
0	6.02192	0.174	0.009	0	T cell	KLRC1
0	4.53214	0.177	0.014	0	T cell	PPP2R2B
0	1.05814	0.617	0.466	0	T cell	SF1
0	1.10219	0.632	0.504	0	T cell	PCBP1
0	1.40633	0.978	0.878	0	T cell	HLA-A
0	1.04844	0.99	0.916	0	T cell	HLA-B
0	1.12078	0.993	0.943	0	T cell	RPS27
0	1.09772	0.998	0.982	0	T cell	B2M
3.51275e-307	2.39835	0.268	0.078	8.15765e-303	T cell	SUSD3
3.64219e-306	4.97068	0.173	0.015	8.45827e-302	T cell	LINC00861
5.69936e-305	4.65112	0.174	0.016	1.32356e-300	T cell	UBASH3A
3.27641e-303	1.37503	0.473	0.287	7.6088e-299	T cell	OPTN
3.70377e-302	1.20205	0.547	0.391	8.60126e-298	T cell	NCOR1
5.39022e-299	1.956	0.344	0.145	1.25177e-294	T cell	PTGER4
2.68818e-298	1.05331	0.552	0.363	6.24275e-294	T cell	PPP1R18
1.20237e-297	2.17169	0.338	0.15	2.79227e-293	T cell	NDFIP2
7.2844e-291	1.28153	0.469	0.283	1.69166e-286	T cell	SMCHD1
4.8385e-289	4.33077	0.168	0.016	1.12364e-284	T cell	AC243829.4
8.43959e-288	3.35046	0.222	0.052	1.95992e-283	T cell	TNFRSF9
1.25684e-287	1.66401	0.393	0.212	2.91876e-283	T cell	CCNDBP1
4.1732e-284	1.06557	0.584	0.452	9.69142e-280	T cell	PAIP2
4.01693e-283	1.21278	0.562	0.426	9.32851e-279	T cell	PPP1R2
2.21813e-282	1.58813	0.477	0.313	5.15116e-278	T cell	CLDND1
1.01935e-280	3.32713	0.23	0.063	2.36724e-276	T cell	TC2N
1.85212e-280	1.66199	0.363	0.17	4.30118e-276	T cell	SH3BP1
1.44798e-279	2.65158	0.23	0.057	3.36264e-275	T cell	AL157402.2
2.62743e-279	2.83969	0.241	0.07	6.10168e-275	T cell	DUSP16
1.53487e-278	1.82867	0.311	0.123	3.56443e-274	T cell	EVI2A
5.8203e-277	1.71139	0.346	0.155	1.35165e-272	T cell	CMTM3
7.14577e-277	2.77974	0.229	0.06	1.65946e-272	T cell	CSF1
3.23663e-276	4.36183	0.16	0.015	7.51644e-272	T cell	AKAP5
1.6463e-273	1.13933	0.528	0.36	3.8232e-269	T cell	SHISA5
9.87059e-272	1.0521	0.498	0.3	2.29225e-267	T cell	FNBP1
1.02457e-271	1.36177	0.447	0.275	2.37935e-267	T cell	SH3KBP1
1.94406e-271	1.4815	0.38	0.187	4.51469e-267	T cell	PIM2
5.63476e-271	2.1576	0.338	0.163	1.30856e-266	T cell	HNRNPLL
5.81402e-270	1.36662	0.426	0.24	1.35019e-265	T cell	ELOVL5
6.40564e-270	1.02024	0.585	0.439	1.48758e-265	T cell	ANKRD12
3.62985e-265	3.32398	0.198	0.042	8.42961e-261	T cell	AC243960.1
7.33293e-265	2.44651	0.273	0.103	1.70293e-260	T cell	PTPN4
1.27047e-263	2.95611	0.208	0.049	2.9504e-259	T cell	SYT11
2.11345e-263	4.12991	0.169	0.024	4.90806e-259	T cell	CPNE7
1.09641e-262	4.46853	0.159	0.017	2.5462e-258	T cell	XCL1
1.45399e-262	1.41455	0.427	0.24	3.37661e-258	T cell	IL10RA
6.72517e-260	2.92932	0.232	0.07	1.56179e-255	T cell	TNFRSF25
7.883e-259	1.75785	0.332	0.152	1.83067e-254	T cell	SEMA4D
7.95485e-259	4.11671	0.154	0.015	1.84735e-254	T cell	APOBEC3H
1.13885e-257	2.63719	0.233	0.07	2.64475e-253	T cell	SYNE1
5.44858e-257	3.67891	0.172	0.027	1.26532e-252	T cell	GPR25
7.88346e-257	1.20721	0.514	0.346	1.83078e-252	T cell	ID2
1.14565e-255	1.08549	0.55	0.411	2.66054e-251	T cell	SEPT9
2.14878e-255	4.67885	0.163	0.022	4.99011e-251	T cell	KRT86
7.07969e-254	1.06464	0.549	0.403	1.64412e-249	T cell	IDS
5.07103e-253	1.9499	0.311	0.138	1.17765e-248	T cell	GALM
6.68973e-253	1.53982	0.398	0.225	1.55356e-248	T cell	DDX6
1.60871e-252	2.41301	0.241	0.077	3.73591e-248	T cell	TRAF5
6.3681e-252	2.2904	0.277	0.109	1.47886e-247	T cell	PRKACB
7.10986e-252	2.10714	0.231	0.067	1.65112e-247	T cell	FGD3
2.39879e-250	1.46244	0.383	0.201	5.57072e-246	T cell	TRIM22
1.03259e-249	1.79258	0.343	0.173	2.39799e-245	T cell	BIN1
3.64024e-249	4.63449	0.142	0.011	8.45372e-245	T cell	LINC01934
1.04133e-247	1.41991	0.434	0.277	2.41828e-243	T cell	NSD3
3.43716e-246	2.07156	0.281	0.112	7.98211e-242	T cell	TMC8
5.16377e-245	1.17159	0.501	0.339	1.19918e-240	T cell	ADGRE5
8.4774e-245	2.38614	0.22	0.062	1.96871e-240	T cell	DENND1C
6.81698e-244	2.68951	0.22	0.064	1.58311e-239	T cell	CLSTN3
1.82779e-243	1.34315	0.442	0.279	4.24468e-239	T cell	MBP
4.7901e-242	2.84288	0.226	0.071	1.1124e-237	T cell	TSPAN5
1.20021e-240	1.03723	0.526	0.379	2.78724e-236	T cell	DHRS7
2.10069e-239	1.99249	0.307	0.143	4.87842e-235	T cell	TSEN54
4.63265e-239	1.39828	0.364	0.186	1.07584e-234	T cell	ARHGAP30
4.4688e-238	3.05754	0.254	0.092	1.03779e-233	T cell	TNFRSF4
7.14228e-235	2.3334	0.212	0.06	1.65865e-230	T cell	S1PR4
1.2334e-234	3.86685	0.148	0.018	2.86433e-230	T cell	TMIGD2
9.98712e-234	4.09641	0.166	0.03	2.31931e-229	T cell	FOXP3
1.76754e-233	1.67492	0.346	0.18	4.10476e-229	T cell	MAPRE2
5.47052e-233	1.75703	0.359	0.199	1.27042e-228	T cell	RABGAP1L
6.85558e-232	1.88649	0.25	0.088	1.59207e-227	T cell	EIF1AY
3.28101e-231	2.7688	0.198	0.052	7.61949e-227	T cell	SUPT3H
1.16486e-230	1.38707	0.334	0.161	2.70515e-226	T cell	PTTG1
2.58824e-230	1.14707	0.508	0.372	6.01067e-226	T cell	ARID4B
3.62077e-229	3.5111	0.168	0.032	8.40851e-225	T cell	PLEKHF1
5.05689e-229	1.07669	0.555	0.427	1.17436e-224	T cell	CDK2AP2
6.34453e-228	1.79453	0.329	0.166	1.47339e-223	T cell	RALGAPA1
5.97469e-225	1.46439	0.394	0.239	1.3875e-220	T cell	TMC6
5.79637e-224	1.86105	0.281	0.121	1.34609e-219	T cell	CENPC
8.37237e-224	1.61512	0.36	0.203	1.94432e-219	T cell	POLR3GL
4.60554e-222	2.39232	0.246	0.095	1.06954e-217	T cell	RCAN3
4.97599e-222	3.45612	0.156	0.026	1.15557e-217	T cell	MIAT
6.8841e-222	1.36569	0.435	0.282	1.59869e-217	T cell	AES
2.99818e-220	1.04204	0.435	0.257	6.96268e-216	T cell	DOCK8
3.11627e-220	1.33779	0.418	0.259	7.23692e-216	T cell	CCND3
4.13433e-220	1.57305	0.358	0.196	9.60116e-216	T cell	PAG1
1.98917e-219	1.3633	0.429	0.285	4.61946e-215	T cell	SS18L2
3.52619e-219	1.48802	0.339	0.178	8.18887e-215	T cell	KIF2A
2.84868e-217	1.9494	0.29	0.134	6.6155e-213	T cell	MRFAP1L1
1.32565e-216	4.49235	0.133	0.014	3.07855e-212	T cell	XCL2
9.64892e-216	1.259	0.441	0.3	2.24077e-211	T cell	MEAF6
2.83981e-215	3.00689	0.159	0.03	6.59489e-211	T cell	ASB2
3.79777e-215	2.75682	0.191	0.052	8.81957e-211	T cell	SLF1
8.6336e-214	1.70557	0.326	0.171	2.00498e-209	T cell	TPST2
1.01646e-213	3.53774	0.156	0.029	2.36052e-209	T cell	SRGAP3
3.66522e-213	1.92203	0.258	0.104	8.51173e-209	T cell	RNF166
3.67496e-213	1.9343	0.26	0.105	8.53435e-209	T cell	PLEKHA2
6.2775e-213	4.26769	0.131	0.014	1.45782e-208	T cell	TBX21
1.10152e-211	2.60038	0.208	0.066	2.55807e-207	T cell	LIME1
3.0715e-211	2.87682	0.157	0.029	7.13294e-207	T cell	IPCEF1
5.02323e-211	3.45989	0.136	0.017	1.16654e-206	T cell	CD244
2.6212e-210	2.21057	0.241	0.093	6.08721e-206	T cell	LRBA
3.10707e-210	6.22081	0.111	0.004	7.21555e-206	T cell	TRDC
5.77695e-210	1.61595	0.367	0.221	1.34158e-205	T cell	APMAP
1.53758e-207	1.31525	0.376	0.213	3.57072e-203	T cell	LYST
2.76373e-206	1.60373	0.219	0.074	6.4182e-202	T cell	SYTL2
5.27487e-206	1.1238	0.459	0.299	1.22498e-201	T cell	PHLDA1
2.27937e-205	2.55984	0.192	0.056	5.29337e-201	T cell	ARNTL
3.74124e-205	3.58089	0.141	0.022	8.68828e-201	T cell	SLAMF6
5.64678e-205	1.27283	0.377	0.222	1.31135e-200	T cell	PSIP1
6.63181e-205	1.13879	0.461	0.325	1.5401e-200	T cell	SCAMP2
6.38022e-204	1.5026	0.301	0.143	1.48168e-199	T cell	KCNAB2
9.323e-204	1.93257	0.274	0.126	2.16508e-199	T cell	SFXN1
2.92284e-203	1.37841	0.415	0.265	6.78771e-199	T cell	ITM2C
1.42326e-201	1.41575	0.358	0.19	3.30523e-197	T cell	IL7R
3.62454e-201	1.06306	0.473	0.343	8.41727e-197	T cell	THRAP3
3.93756e-201	3.54364	0.141	0.023	9.14419e-197	T cell	TOX2
4.36446e-201	2.50925	0.186	0.053	1.01356e-196	T cell	IL12RB1
1.19241e-200	1.54082	0.347	0.199	2.76914e-196	T cell	TMX4
6.09984e-200	2.14628	0.253	0.109	1.41657e-195	T cell	AC116366.3
8.73385e-200	2.26833	0.241	0.097	2.02826e-195	T cell	AQP3
1.91497e-199	1.23366	0.399	0.253	4.44713e-195	T cell	BCAS2
2.22353e-198	4.02117	0.13	0.018	5.16371e-194	T cell	SLC27A2
1.96512e-197	1.53101	0.331	0.181	4.56359e-193	T cell	ARHGAP45
3.33651e-197	1.12964	0.499	0.388	7.74838e-193	T cell	NDFIP1
3.49052e-197	3.40793	0.156	0.034	8.10604e-193	T cell	PBX4
1.07448e-196	2.09004	0.251	0.107	2.49528e-192	T cell	NFATC3
1.45456e-196	1.76259	0.25	0.101	3.37792e-192	T cell	CD38
4.46603e-196	1.07045	0.464	0.323	1.03715e-191	T cell	GTF2B
9.35834e-196	4.89792	0.109	0.006	2.17329e-191	T cell	KLRC3
1.41513e-195	2.27222	0.214	0.076	3.28636e-191	T cell	BTN3A1
8.44503e-195	2.0933	0.251	0.107	1.96119e-190	T cell	CLIC3
1.70245e-194	1.46809	0.304	0.149	3.95359e-190	T cell	RFTN1
1.75832e-194	4.1314	0.128	0.017	4.08333e-190	T cell	CRTAM
4.64107e-194	2.6182	0.174	0.046	1.0778e-189	T cell	MATK
8.70699e-194	3.04319	0.141	0.025	2.02202e-189	T cell	CD226
1.29195e-192	1.50084	0.314	0.16	3.0003e-188	T cell	ENTPD1
1.94891e-192	2.76085	0.192	0.062	4.52596e-188	T cell	INPP4B
3.95949e-192	1.58064	0.319	0.171	9.19513e-188	T cell	ATF7IP
5.83723e-191	2.37261	0.206	0.071	1.35558e-186	T cell	MAF
1.30494e-190	1.01557	0.492	0.37	3.03046e-186	T cell	IFI27L2
4.96723e-190	1.23696	0.42	0.285	1.15354e-185	T cell	PRPF38B
8.3689e-190	1.65769	0.291	0.142	1.94351e-185	T cell	PPM1K
5.82215e-189	1.8197	0.269	0.125	1.35208e-184	T cell	PPP3CC
3.26949e-187	3.71445	0.135	0.023	7.59273e-183	T cell	AFAP1L2
3.06091e-183	2.00849	0.229	0.091	7.10836e-179	T cell	GIMAP1
3.83947e-183	2.03952	0.243	0.106	8.91641e-179	T cell	CDK17
3.45771e-182	1.665	0.296	0.154	8.02984e-178	T cell	ABLIM1
3.6358e-182	1.75916	0.288	0.148	8.44343e-178	T cell	HERPUD2
7.01638e-182	5.39424	0.104	0.007	1.62941e-177	T cell	EOMES
8.45188e-182	3.64843	0.142	0.029	1.96278e-177	T cell	LAIR2
5.92485e-181	2.60533	0.182	0.057	1.37593e-176	T cell	CCDC88C
2.66438e-180	3.89616	0.115	0.013	6.18749e-176	T cell	ABCB1
1.09656e-179	1.62383	0.297	0.156	2.54654e-175	T cell	PSMB8-AS1
2.55449e-179	1.87947	0.212	0.079	5.93228e-175	T cell	PIK3CD
1.66343e-178	1.10867	0.443	0.323	3.86299e-174	T cell	PPP1R12A
2.22575e-178	2.11959	0.206	0.076	5.16886e-174	T cell	OXCT1
6.65932e-178	2.23061	0.205	0.076	1.54649e-173	T cell	PITPNC1
6.27375e-177	1.32092	0.356	0.213	1.45695e-172	T cell	CYLD
9.00935e-177	1.50772	0.329	0.192	2.09224e-172	T cell	SLBP
2.17234e-176	1.14054	0.305	0.157	5.04482e-172	T cell	FAM129A
2.49891e-176	1.54029	0.334	0.199	5.80322e-172	T cell	C19orf66
3.79632e-176	1.23906	0.403	0.271	8.8162e-172	T cell	PRPF4B
4.19275e-176	2.26976	0.176	0.053	9.73681e-172	T cell	GIMAP6
2.03368e-175	1.19484	0.306	0.155	4.72282e-171	T cell	OASL
5.43539e-175	2.3171	0.176	0.053	1.26226e-170	T cell	F2R
9.60543e-175	1.05913	0.438	0.296	2.23067e-170	T cell	ARID5A
1.45284e-174	1.03373	0.426	0.287	3.37392e-170	T cell	TSTD1
2.78106e-174	1.28623	0.392	0.26	6.45845e-170	T cell	CCDC107
8.6391e-174	5.47605	0.099	0.007	2.00626e-169	T cell	TRGV10
3.42627e-171	1.22197	0.409	0.281	7.95683e-167	T cell	TBRG1
8.23472e-171	1.39261	0.266	0.124	1.91235e-166	T cell	FLI1
5.93549e-170	1.24027	0.396	0.265	1.3784e-165	T cell	SPTAN1
1.92695e-169	2.51344	0.191	0.07	4.47496e-165	T cell	MLLT3
2.32541e-169	2.0442	0.233	0.103	5.4003e-165	T cell	PHTF2
2.43563e-168	3.32277	0.124	0.022	5.65627e-164	T cell	CD200R1
1.31009e-166	3.66592	0.121	0.021	3.04242e-162	T cell	MAL
1.59915e-166	1.2115	0.327	0.183	3.71371e-162	T cell	ARHGAP4
2.16914e-166	1.74005	0.29	0.159	5.03739e-162	T cell	B3GNT2
3.68298e-166	2.28032	0.218	0.093	8.55298e-162	T cell	STAM
4.61294e-166	1.26796	0.348	0.211	1.07126e-161	T cell	STOM
7.29419e-166	1.09066	0.433	0.308	1.69393e-161	T cell	PRMT2
2.60335e-165	1.69298	0.3	0.171	6.04577e-161	T cell	TLK1
9.20982e-165	1.94722	0.242	0.113	2.1388e-160	T cell	PLSCR3
3.00061e-164	1.01452	0.457	0.342	6.96831e-160	T cell	TECR
4.4107e-164	1.0243	0.377	0.233	1.0243e-159	T cell	RAB8B
1.00509e-162	1.3114	0.351	0.222	2.33413e-158	T cell	HMOX2
7.1128e-162	2.5935	0.165	0.052	1.65181e-157	T cell	HAUS3
1.00991e-160	1.75402	0.236	0.108	2.34532e-156	T cell	MFSD14A
1.25996e-160	1.80578	0.226	0.099	2.926e-156	T cell	PLPP1
3.22347e-160	2.06856	0.237	0.112	7.48586e-156	T cell	CDK6
4.83972e-160	1.13593	0.428	0.313	1.12393e-155	T cell	MPHOSPH8
3.67057e-159	1.88486	0.182	0.063	8.52416e-155	T cell	SLAMF1
5.50729e-159	5.40704	0.093	0.007	1.27896e-154	T cell	TRAV19
1.91448e-157	1.67868	0.231	0.104	4.44599e-153	T cell	MFNG
2.10248e-157	1.03069	0.408	0.275	4.88259e-153	T cell	GBP2
3.20731e-157	1.07638	0.36	0.226	7.44833e-153	T cell	IDI1
5.59503e-157	4.5503	0.1	0.011	1.29933e-152	T cell	TXK
8.40051e-157	1.82741	0.244	0.119	1.95085e-152	T cell	EPB41
4.36598e-156	4.27143	0.095	0.009	1.01391e-151	T cell	CHRM3-AS2
2.19305e-155	1.45982	0.299	0.17	5.09291e-151	T cell	RASA2
3.62579e-155	4.26339	0.091	0.007	8.42017e-151	T cell	DTHD1
7.06338e-155	1.83465	0.223	0.099	1.64033e-150	T cell	PPWD1
1.036e-154	1.86975	0.255	0.131	2.40591e-150	T cell	ODF2L
1.44833e-154	1.96889	0.237	0.115	3.36347e-150	T cell	ORMDL3
2.63194e-154	1.27446	0.352	0.23	6.11216e-150	T cell	GYG1
2.21531e-153	3.00612	0.127	0.028	5.14461e-149	T cell	AC090152.1
5.05768e-153	1.2547	0.369	0.249	1.17455e-148	T cell	TAF15
5.53484e-153	3.17839	0.129	0.029	1.28536e-148	T cell	ZC3H12D
3.27252e-152	1.65526	0.254	0.129	7.59978e-148	T cell	DBF4
5.07643e-152	1.03445	0.486	0.392	1.1789e-147	T cell	FAM177A1
2.49008e-150	1.66659	0.263	0.141	5.78272e-146	T cell	DUSP11
1.31202e-149	1.33972	0.283	0.152	3.04691e-145	T cell	STK10
2.35233e-149	2.6177	0.169	0.06	5.46281e-145	T cell	LINC00649
2.40345e-149	2.91322	0.125	0.028	5.58152e-145	T cell	TTN
2.08221e-147	1.15823	0.409	0.302	4.83552e-143	T cell	FGFR1OP2
6.4122e-147	2.30593	0.156	0.05	1.48911e-142	T cell	SENP7
1.89342e-146	1.16689	0.378	0.262	4.39708e-142	T cell	SF3A2
3.05658e-146	2.90441	0.126	0.03	7.09829e-142	T cell	AGAP2
1.05283e-145	1.71607	0.225	0.105	2.44498e-141	T cell	CKAP2
1.48919e-145	1.42775	0.281	0.156	3.45834e-141	T cell	VAMP2
0	7.02896	0.782	0.02	0	B cell	CD79A
0	7.22998	0.601	0.067	0	B cell	IGKC
0	6.14659	0.542	0.023	0	B cell	DERL3
0	7.10285	0.578	0.059	0	B cell	IGHG1
0	6.91781	0.539	0.031	0	B cell	JCHAIN
0	4.84187	0.594	0.115	0	B cell	MZB1
0	5.52482	0.479	0.015	0	B cell	POU2AF1
0	3.31747	0.533	0.076	0	B cell	MEF2C
0	7.03944	0.496	0.045	0	B cell	IGHA1
0	7.90651	0.404	0.008	0	B cell	MS4A1
0	7.75836	0.387	0.02	0	B cell	IGHG3
0	7.84775	0.369	0.007	0	B cell	BANK1
0	8.73432	0.352	0.001	0	B cell	CD19
0	7.13745	0.35	0.002	0	B cell	FCRL5
0	5.05846	0.34	0.019	0	B cell	BLNK
0	9.17258	0.318	0.001	0	B cell	VPREB3
0	2.71645	0.37	0.055	0	B cell	TCF4
0	4.99354	0.324	0.011	0	B cell	CPNE5
0	7.96218	0.313	0.004	0	B cell	IGLL5
0	6.81778	0.341	0.033	0	B cell	IGLV3-1
0	7.81503	0.31	0.002	0	B cell	FCRLA
0	4.01063	0.346	0.039	0	B cell	RALGPS2
0	6.94871	0.303	0.026	0	B cell	IGLC2
0	5.52207	0.285	0.01	0	B cell	TNFRSF13B
0	7.61179	0.26	0.008	0	B cell	IGHG2
0	5.54529	0.258	0.009	0	B cell	JSRP1
0	4.60073	0.255	0.012	0	B cell	GNG7
0	4.79859	0.235	0.01	0	B cell	BLK
0	4.33632	0.226	0.011	0	B cell	SPIB
0	4.19632	0.228	0.018	0	B cell	COBLL1
0	7.88972	0.208	0.001	0	B cell	TNFRSF17
0	5.88864	0.208	0.003	0	B cell	LINC02362
0	4.76093	0.217	0.013	0	B cell	ARHGAP24
0	8.29355	0.203	0.003	0	B cell	IGHG4
0	7.81745	0.2	0.001	0	B cell	FCRL2
0	8.00548	0.204	0.006	0	B cell	IGHA2
0	6.45386	0.198	0.003	0	B cell	AC012236.1
0	9.04919	0.201	0.007	0	B cell	IGHM
0	5.16842	0.2	0.007	0	B cell	HLA-DOB
0	6.84009	0.179	0.002	0	B cell	FAM30A
0	5.84329	0.181	0.007	0	B cell	LINC00926
0	5.98393	0.177	0.003	0	B cell	CD22
0	7.93898	0.169	0.001	0	B cell	LINC02397
0	6.61569	0.166	0.001	0	B cell	AC104699.1
0	5.35287	0.167	0.005	0	B cell	TNFRSF13C
0	6.21533	0.165	0.005	0	B cell	IGLC3
0	5.18479	0.165	0.006	0	B cell	TLR10
0	6.25742	0.157	0.002	0	B cell	PNOC
0	7.69845	0.151	0.002	0	B cell	PAX5
0	8.05921	0.142	0	0	B cell	LINC01781
0	5.69736	0.141	0.002	0	B cell	IGHGP
0	5.54082	0.143	0.005	0	B cell	EBF1
0	8.34742	0.129	0.001	0	B cell	CR2
0	8.55542	0.126	0.001	0	B cell	IGKV3D-20
0	5.65842	0.121	0.002	0	B cell	MEF2B
0	8.1999	0.115	0.001	0	B cell	IGHJ6
0	10.5561	0.114	0.003	0	B cell	IGKV1D-13
0	6.39562	0.108	0.002	0	B cell	IGHV5-78
0	7.30684	0.102	0	0	B cell	PKHD1L1
0	6.71158	0.102	0.001	0	B cell	FCRL1
0	6.28259	0.102	0.001	0	B cell	AL133467.1
0	5.32937	0.103	0.003	0	B cell	AC007569.1
0	8.33586	0.071	0	0	B cell	COL4A3
0	7.10061	0.067	0	0	B cell	IGKV1D-8
0	7.26755	0.066	0	0	B cell	IGHJ4
4.44084e-302	7.449	0.162	0.011	1.0313e-297	B cell	IGKV1D-33
2.3476e-301	5.10703	0.088	0.002	5.45183e-297	B cell	TLR9
1.80171e-300	6.29926	0.111	0.004	4.18412e-296	B cell	IGKV1D-39
1.90149e-293	4.62985	0.125	0.006	4.41584e-289	B cell	E2F5
3.44275e-290	7.05972	0.076	0.001	7.99509e-286	B cell	IGKV3D-11
1.43426e-286	8.4789	0.089	0.002	3.33079e-282	B cell	IGKV3D-15
2.24305e-272	11.8252	0.06	0.001	5.20904e-268	B cell	IGKV1-6
1.19147e-264	7.17687	0.072	0.001	2.76694e-260	B cell	IGHV6-1
1.78624e-263	6.00716	0.068	0.001	4.14819e-259	B cell	COL4A4
1.95113e-263	6.39967	0.068	0.001	4.53111e-259	B cell	IGKV1D-12
1.06472e-259	6.54719	0.054	0	2.4726e-255	B cell	LINC02576
1.18331e-259	7.45012	0.047	0	2.74799e-255	B cell	AF127936.2
9.84214e-255	6.81395	0.192	0.019	2.28564e-250	B cell	IGLV6-57
4.96445e-251	3.53112	0.195	0.02	1.15289e-246	B cell	CXCR5
3.51757e-250	6.38897	0.067	0.001	8.16884e-246	B cell	IGKV2D-29
7.47836e-246	5.98574	0.061	0.001	1.7367e-241	B cell	FAM92B
4.21225e-244	5.25802	0.086	0.003	9.78211e-240	B cell	LINC01857
9.61589e-239	9.45383	0.047	0	2.2331e-234	B cell	IGKV1D-16
9.85965e-238	9.14081	0.16	0.014	2.28971e-233	B cell	IGKV1-9
2.0539e-237	5.83518	0.055	0.001	4.76978e-233	B cell	IGKV3D-7
6.30741e-236	7.5816	0.056	0.001	1.46477e-231	B cell	IGKV1D-27
6.08881e-234	6.14784	0.053	0.001	1.414e-229	B cell	LINC01484
7.88313e-231	5.2837	0.073	0.002	1.8307e-226	B cell	CLEC17A
9.56558e-229	4.3562	0.093	0.004	2.22141e-224	B cell	SLC2A5
1.9015e-228	2.40757	0.351	0.07	4.41585e-224	B cell	PLCG2
2.07288e-227	4.05192	0.138	0.011	4.81385e-223	B cell	AFF3
1.55866e-225	6.354	0.3	0.054	3.61968e-221	B cell	IGKV3-15
4.95467e-225	7.37897	0.047	0	1.15062e-220	B cell	COL19A1
9.45321e-221	2.84331	0.306	0.057	2.19532e-216	B cell	ADAM28
4.03242e-216	2.436	0.348	0.073	9.36449e-212	B cell	CD40
4.0422e-216	2.8049	0.234	0.034	9.3872e-212	B cell	BTK
2.54986e-214	6.62504	0.367	0.084	5.92155e-210	B cell	IGKV4-1
4.17482e-214	11.4115	0.037	0	9.69519e-210	B cell	AL928742.1
4.77056e-213	2.80661	0.267	0.045	1.10787e-208	B cell	AIM2
1.39598e-212	2.74747	0.295	0.054	3.24188e-208	B cell	EAF2
9.63477e-208	3.54658	0.113	0.008	2.23748e-203	B cell	IGKV3OR2-268
3.52553e-207	7.768	0.479	0.141	8.18734e-203	B cell	IGKV3-20
3.63026e-207	3.77569	0.129	0.01	8.43054e-203	B cell	CD180
3.98381e-205	4.08089	0.109	0.007	9.25161e-201	B cell	PARM1
6.34475e-202	4.32943	0.097	0.006	1.47344e-197	B cell	SNX22
1.03298e-200	3.18526	0.157	0.016	2.39889e-196	B cell	STAP1
3.1701e-200	7.3465	0.041	0	7.36192e-196	B cell	MIXL1
1.3854e-199	3.39004	0.111	0.008	3.21732e-195	B cell	KCNN3
8.56519e-198	6.55706	0.26	0.046	1.98909e-193	B cell	IGKV1-39
9.22072e-195	7.29222	0.108	0.008	2.14133e-190	B cell	IGKV1-33
8.13974e-194	3.40893	0.179	0.022	1.89029e-189	B cell	BHLHE41
1.99602e-193	4.01959	0.167	0.02	4.63536e-189	B cell	RASSF6
1.95938e-191	7.22769	0.267	0.051	4.55027e-187	B cell	IGHV5-51
7.18213e-186	4.34531	0.126	0.011	1.66791e-181	B cell	SSPN
7.90409e-186	5.46091	0.051	0.001	1.83557e-181	B cell	IGKV1D-17
5.68681e-185	5.09559	0.169	0.021	1.32065e-180	B cell	IGHV1-69D
8.89096e-185	2.66013	0.225	0.036	2.06475e-180	B cell	PKIG
4.88638e-184	7.86002	0.281	0.057	1.13476e-179	B cell	IGKV1-5
1.91586e-181	4.75408	0.048	0.001	4.44921e-177	B cell	AC099524.1
2.21179e-181	3.06208	0.207	0.032	5.13645e-177	B cell	FGD2
1.60071e-179	6.83486	0.033	0	3.71733e-175	B cell	LINC01485
1.37359e-174	7.64236	0.109	0.009	3.1899e-170	B cell	IGHV4-34
3.93678e-174	8.69754	0.162	0.02	9.14238e-170	B cell	IGHV3-23
5.20287e-171	4.41559	0.106	0.009	1.20826e-166	B cell	DENND5B
1.02535e-167	2.3471	0.355	0.091	2.38116e-163	B cell	CD79B
1.39008e-167	2.5707	0.123	0.012	3.22819e-163	B cell	P2RX1
2.07743e-167	7.99984	0.236	0.044	4.82441e-163	B cell	IGKV3-11
3.42344e-165	8.68759	0.116	0.011	7.95026e-161	B cell	IGHV3-30
6.73753e-165	4.58527	0.066	0.003	1.56466e-160	B cell	FAM129C
1.03942e-164	3.91476	0.066	0.003	2.41384e-160	B cell	COCH
5.35823e-164	6.75625	0.398	0.115	1.24434e-159	B cell	IGLV2-14
1.73859e-162	2.17958	0.423	0.129	4.03752e-158	B cell	POU2F2
2.33919e-161	4.2209	0.108	0.01	5.43229e-157	B cell	TEX9
3.29202e-161	5.34544	0.062	0.003	7.64506e-157	B cell	FCER2
2.44341e-158	7.97808	0.037	0	5.67434e-154	B cell	IGKV1D-43
2.68405e-158	2.31122	0.268	0.056	6.23317e-154	B cell	RAB30
7.79622e-156	10.8681	0.064	0.003	1.81052e-151	B cell	IGKV1-27
1.18791e-155	7.91619	0.033	0	2.75868e-151	B cell	AL662796.1
5.24237e-155	3.00521	0.116	0.011	1.21744e-150	B cell	CR1
5.76445e-154	3.89845	0.062	0.003	1.33868e-149	B cell	IGF1
5.33543e-151	2.86777	0.098	0.008	1.23905e-146	B cell	IFNG-AS1
1.30429e-149	5.12375	0.046	0.001	3.02895e-145	B cell	TAS1R3
2.4417e-149	3.58841	0.087	0.006	5.67035e-145	B cell	AC120193.1
7.47664e-149	2.38475	0.509	0.217	1.7363e-144	B cell	PRDX4
2.02652e-148	3.73812	0.087	0.007	4.70618e-144	B cell	COL9A3
1.18983e-144	2.66576	0.194	0.034	2.76314e-140	B cell	SPAG4
3.00248e-144	8.45425	0.149	0.021	6.97267e-140	B cell	IGKV1-16
3.17052e-143	4.0233	0.065	0.004	7.36289e-139	B cell	CCR10
5.43163e-143	3.38904	0.121	0.014	1.26139e-138	B cell	SMPDL3B
5.7764e-143	3.01026	0.128	0.015	1.34145e-138	B cell	CDK14
1.04674e-142	2.0219	0.318	0.084	2.43084e-138	B cell	ST6GAL1
8.25065e-138	9.98119	0.043	0.001	1.91605e-133	B cell	IGHV3-33
4.51073e-135	2.55075	0.298	0.081	1.04753e-130	B cell	SWAP70
2.82966e-134	7.65874	0.209	0.042	6.57131e-130	B cell	IGHV3-21
1.24698e-133	10.3905	0.024	0	2.89587e-129	B cell	IGLV5-48
1.26374e-133	9.27997	0.024	0	2.93478e-129	B cell	CNR1
1.64929e-133	7.30909	0.029	0	3.83016e-129	B cell	AC025569.1
1.97132e-129	2.68923	0.137	0.019	4.57799e-125	B cell	RUBCNL
8.77363e-129	6.22949	0.077	0.006	2.0375e-124	B cell	IGKV2D-28
3.0273e-127	3.11137	0.13	0.018	7.0303e-123	B cell	GAPT
4.36767e-127	7.57618	0.107	0.012	1.0143e-122	B cell	IGHV4-59
2.45239e-125	2.81823	0.312	0.094	5.69518e-121	B cell	SMIM14
4.77507e-125	3.93429	0.082	0.007	1.10891e-120	B cell	TXNDC5
1.44393e-124	3.05541	0.139	0.021	3.35324e-120	B cell	BCL11A
3.78202e-124	13.0001	0.028	0	8.78299e-120	B cell	IGKV1-8
5.23649e-124	7.20624	0.025	0	1.21607e-119	B cell	AMPD1
4.05681e-121	7.87272	0.092	0.009	9.42112e-117	B cell	IGKV1-17
4.43292e-119	5.5376	0.029	0	1.02946e-114	B cell	AC104024.1
1.40848e-118	8.47957	0.042	0.001	3.27091e-114	B cell	IGHD
2.02722e-118	6.90443	0.024	0	4.70782e-114	B cell	AL158850.1
4.96649e-117	6.27124	0.026	0	1.15337e-112	B cell	KLHL14
5.94753e-115	2.44295	0.157	0.028	1.38119e-110	B cell	MIR29B2CHG
7.48081e-115	4.34201	0.056	0.003	1.73727e-110	B cell	CNR2
2.38798e-112	2.64348	0.14	0.023	5.5456e-108	B cell	RASGRP3
3.87159e-112	2.19232	0.496	0.24	8.991e-108	B cell	FKBP11
4.34992e-112	1.61326	0.784	0.582	1.01018e-107	B cell	HERPUD1
2.92071e-111	6.19716	0.112	0.015	6.78278e-107	B cell	IGHV3-43
4.5252e-111	7.62657	0.021	0	1.05089e-106	B cell	EPN2-AS1
1.04295e-110	7.7536	0.106	0.014	2.42205e-106	B cell	IGKV2-29
3.72786e-108	1.57194	0.406	0.149	8.65721e-104	B cell	TPD52
9.92586e-108	2.22552	0.224	0.056	2.30508e-103	B cell	LY86
2.03855e-107	8.46446	0.053	0.003	4.73413e-103	B cell	IGHV3-49
1.07694e-106	2.10153	0.833	0.742	2.50098e-102	B cell	SSR4
3.70748e-106	7.47415	0.021	0	8.60988e-102	B cell	IGHJ5
5.28186e-105	8.53677	0.019	0	1.22661e-100	B cell	LY86-AS1
1.28226e-102	8.18594	0.024	0	2.97779e-98	B cell	IGLVI-70
6.13365e-102	3.04775	0.081	0.009	1.42442e-97	B cell	CBFA2T3
6.22968e-102	9.07274	0.118	0.018	1.44672e-97	B cell	IGHV5-10-1
1.1252e-101	7.13756	0.286	0.087	2.61305e-97	B cell	IGLV1-44
2.87644e-101	1.09231	0.287	0.084	6.67995e-97	B cell	BASP1
3.01044e-100	1.8548	0.273	0.081	6.99114e-96	B cell	SYK
3.16669e-100	2.5912	0.162	0.033	7.35401e-96	B cell	SCIMP
7.02034e-100	8.8074	0.04	0.002	1.63033e-95	B cell	IGHV4-28
2.18329e-99	9.70008	0.017	0	5.07026e-95	B cell	AC021678.2
4.48764e-99	4.89362	0.032	0.001	1.04217e-94	B cell	KHDRBS2
7.28215e-99	5.09501	0.037	0.001	1.69113e-94	B cell	MEF2C-AS1
1.63745e-98	2.47942	0.225	0.061	3.80265e-94	B cell	HVCN1
1.18444e-97	8.69263	0.133	0.024	2.75063e-93	B cell	IGKV1-12
2.9641e-97	1.17186	0.53	0.237	6.88352e-93	B cell	NCF1
4.6904e-96	4.14944	0.044	0.002	1.08925e-91	B cell	AL355076.2
1.23678e-95	9.20248	0.065	0.006	2.87218e-91	B cell	IGLV1-47
6.74898e-95	9.41342	0.019	0	1.56731e-90	B cell	AC233755.1
1.8951e-94	7.42891	0.137	0.026	4.40099e-90	B cell	IGHV4-39
4.7177e-94	1.8791	0.227	0.061	1.09559e-89	B cell	AKAP2
4.06585e-93	2.03217	0.045	0.003	9.44212e-89	B cell	SCNN1B
7.08702e-93	5.04336	0.033	0.001	1.64582e-88	B cell	C12orf74
9.4208e-91	1.8039	0.234	0.066	2.18779e-86	B cell	CLIC4
1.04773e-90	1.2605	0.595	0.309	2.43313e-86	B cell	PIM2
1.60954e-90	2.4967	0.168	0.038	3.73784e-86	B cell	MARCH1
7.09124e-90	1.7991	0.188	0.046	1.6468e-85	B cell	SDC1
1.11897e-89	5.06616	0.033	0.001	2.59859e-85	B cell	FCRL4
2.88119e-89	8.05841	0.018	0	6.69098e-85	B cell	IGKV1-13
2.94539e-89	4.6501	0.018	0	6.84007e-85	B cell	AC106882.1
2.40786e-88	6.14948	0.017	0	5.59178e-84	B cell	AL161781.2
4.56502e-87	4.73179	0.05	0.004	1.06014e-82	B cell	ELL3
1.98354e-85	8.31025	0.063	0.006	4.60638e-81	B cell	IGHV4-61
4.84017e-85	1.54196	0.605	0.383	1.12403e-80	B cell	SEC11C
9.09767e-85	3.97048	0.043	0.003	2.11275e-80	B cell	ZNF215
2.14611e-83	2.10196	0.587	0.403	4.98391e-79	B cell	XBP1
4.17089e-83	3.67585	0.071	0.008	9.68607e-79	B cell	DNAAF1
1.25107e-82	6.04849	0.023	0	2.90537e-78	B cell	NLRP7
3.93477e-82	9.01434	0.015	0	9.13771e-78	B cell	IGKV1-37
3.94944e-82	7.69199	0.015	0	9.17179e-78	B cell	OSTN-AS1
4.11956e-82	4.95248	0.027	0.001	9.56686e-78	B cell	GNB3
1.40582e-81	5.83964	0.066	0.007	3.26473e-77	B cell	IGHV3-74
3.71549e-81	2.70995	0.088	0.013	8.62849e-77	B cell	TMEM45A
7.53149e-81	10.1513	0.041	0.003	1.74904e-76	B cell	IGHV1-24
8.0514e-81	6.26684	0.13	0.026	1.86978e-76	B cell	IGHV3-7
1.33385e-80	5.61073	0.021	0	3.09759e-76	B cell	UTS2B
7.404e-80	6.69619	0.105	0.018	1.71943e-75	B cell	IGHV1-18
1.83235e-79	2.50535	0.069	0.008	4.25527e-75	B cell	SCAMP5
1.89836e-79	1.723	0.276	0.094	4.40856e-75	B cell	SYVN1
4.46529e-78	6.30677	0.016	0	1.03697e-73	B cell	IGHJ3
1.05646e-77	2.50068	0.107	0.019	2.45342e-73	B cell	WDFY4
4.94768e-77	7.71398	0.015	0	1.149e-72	B cell	SCN3A
2.0318e-76	7.42508	0.014	0	4.71845e-72	B cell	LCN8
3.76443e-74	1.65922	0.115	0.022	8.74214e-70	B cell	LINC02384
3.34973e-73	6.04418	0.101	0.018	7.77907e-69	B cell	IGLV2-23
4.76496e-73	8.08732	0.133	0.029	1.10657e-68	B cell	IGLV2-8
5.7078e-73	4.46959	0.047	0.004	1.32552e-68	B cell	SYT1
7.20589e-73	2.54065	0.102	0.018	1.67342e-68	B cell	PPFIBP2
9.70805e-73	8.08443	0.11	0.021	2.2545e-68	B cell	IGHV3-15
2.20692e-72	7.79501	0.043	0.003	5.12512e-68	B cell	IGKV2-30
3.15572e-72	1.60713	0.177	0.047	7.32854e-68	B cell	DOK3
4.04871e-72	2.0026	0.075	0.01	9.40231e-68	B cell	U62317.5
7.40256e-71	3.28387	0.053	0.005	1.7191e-66	B cell	TRPV3
1.92075e-68	5.54207	0.015	0	4.46055e-64	B cell	IGLV3-27
1.50941e-67	9.28388	0.04	0.003	3.5053e-63	B cell	IGHV1-2
1.91521e-67	7.94536	0.061	0.007	4.4477e-63	B cell	IGLV2-11
5.35915e-67	6.1696	0.049	0.005	1.24456e-62	B cell	IGKV2-28
1.78956e-64	5.50389	0.021	0.001	4.1559e-60	B cell	DPEP1
1.86882e-63	7.48502	0.241	0.088	4.33996e-59	B cell	IGLV3-21
4.94437e-63	8.54192	0.049	0.005	1.14823e-58	B cell	IGHV4-31
5.57174e-63	5.69061	0.014	0	1.29393e-58	B cell	IGKV3-7
9.22042e-63	3.73629	0.035	0.002	2.14126e-58	B cell	TCL1A
1.19619e-62	8.07778	0.025	0.001	2.77791e-58	B cell	IGHV3-66
1.24248e-62	6.44394	0.025	0.001	2.88541e-58	B cell	IGKV2D-30
7.9399e-62	2.32649	0.1	0.02	1.84388e-57	B cell	NUAK2
8.41855e-62	1.46932	0.291	0.117	1.95504e-57	B cell	ORAI2
1.37806e-61	2.12522	0.149	0.04	3.20026e-57	B cell	PLEKHG1
8.43696e-61	1.13682	0.359	0.16	1.95931e-56	B cell	ELL2
3.9336e-60	8.29307	0.012	0	9.135e-56	B cell	AC246787.2
1.73626e-59	2.43653	0.096	0.019	4.03213e-55	B cell	TBC1D9
1.85318e-59	6.0572	0.014	0	4.30364e-55	B cell	LINC01754
3.15403e-59	1.68898	0.139	0.036	7.32461e-55	B cell	METTL7A
4.05648e-59	1.50757	0.235	0.086	9.42037e-55	B cell	DAPP1
4.99306e-59	2.83222	0.065	0.01	1.15954e-54	B cell	GAB1
1.33273e-58	1.47045	0.054	0.007	3.095e-54	B cell	RHEX
2.39083e-58	8.09666	0.044	0.004	5.55222e-54	B cell	IGKV6-21
1.61504e-57	1.73209	0.246	0.097	3.7506e-53	B cell	IRF8
3.86247e-56	8.2829	0.113	0.027	8.96981e-52	B cell	IGHV1-46
6.64687e-56	8.04248	0.012	0	1.5436e-51	B cell	AC133065.1
1.19611e-54	4.04271	0.022	0.001	2.77773e-50	B cell	CLDN14
1.63952e-54	6.58595	0.011	0	3.80747e-50	B cell	TNR
2.06646e-54	3.69323	0.025	0.001	4.79894e-50	B cell	AC104971.3
5.4162e-54	3.12995	0.051	0.006	1.2578e-49	B cell	C2orf88
9.6423e-54	2.40914	0.107	0.026	2.23923e-49	B cell	USP6NL
2.28737e-53	2.31771	0.129	0.035	5.31196e-49	B cell	HLA-DOA
2.38621e-53	2.00248	0.116	0.029	5.54148e-49	B cell	HDAC9
3.60309e-53	2.84514	0.031	0.002	8.36745e-49	B cell	KIF19
1.68901e-52	3.75958	0.035	0.003	3.9224e-48	B cell	BEND5
1.76681e-51	1.69441	0.104	0.024	4.10306e-47	B cell	AC078883.1
2.24171e-51	1.29397	0.151	0.045	5.20592e-47	B cell	CYSLTR1
3.24454e-51	3.35664	0.028	0.002	7.53478e-47	B cell	ITGA8
3.54622e-51	2.32349	0.06	0.009	8.23538e-47	B cell	PAIP2B
3.95447e-51	6.46181	0.013	0	9.18347e-47	B cell	AP001636.3
2.07992e-50	5.53096	0.011	0	4.8302e-46	B cell	IGHV3-71
5.7255e-50	2.84785	0.029	0.002	1.32963e-45	B cell	IGHV1-69
1.45976e-49	7.04711	0.051	0.007	3.39e-45	B cell	IGHV4-4
3.28783e-49	2.52892	0.062	0.01	7.63532e-45	B cell	DHRS9
3.71087e-49	1.21062	0.52	0.325	8.61775e-45	B cell	UBE2J1
5.18942e-49	1.4237	0.075	0.014	1.20514e-44	B cell	CERCAM
2.16781e-48	5.18599	0.014	0	5.03431e-44	B cell	AL591518.1
2.21738e-48	6.15805	0.013	0	5.14943e-44	B cell	AC022239.1
3.72338e-48	1.18151	0.344	0.167	8.64679e-44	B cell	TOR3A
3.82964e-47	7.34074	0.088	0.02	8.89357e-43	B cell	IGLV1-40
5.63253e-46	1.20514	0.353	0.177	1.30804e-41	B cell	PLPP5
9.68331e-46	1.86134	0.137	0.042	2.24876e-41	B cell	HIST1H2BJ
1.38523e-45	3.61421	0.029	0.002	3.21693e-41	B cell	LINC02202
1.85708e-45	1.41588	0.322	0.161	4.31269e-41	B cell	CCDC50
1.89191e-45	4.53087	0.018	0.001	4.39358e-41	B cell	LINC00525
3.29041e-45	2.28556	0.114	0.032	7.64132e-41	B cell	FADS3
5.74387e-45	6.43217	0.01	0	1.3339e-40	B cell	LINC02413
7.5964e-45	1.33905	0.078	0.017	1.76411e-40	B cell	SERPINI1
2.86074e-44	1.05987	0.581	0.415	6.6435e-40	B cell	SSR3
4.41256e-44	4.2334	0.017	0.001	1.02473e-39	B cell	IGHV3-72
1.31324e-43	1.39822	0.191	0.073	3.04975e-39	B cell	FCHSD2
2.85642e-43	4.71704	0.015	0.001	6.63346e-39	B cell	C4B
4.09655e-43	1.32132	0.163	0.056	9.51342e-39	B cell	PTP4A3
6.61994e-43	1.85666	0.121	0.036	1.53735e-38	B cell	MICAL3
7.30361e-43	2.21311	0.098	0.025	1.69612e-38	B cell	SLC17A9
1.30428e-42	1.28489	0.188	0.071	3.02893e-38	B cell	SPATS2
1.99745e-42	10.4855	0.023	0.002	4.63867e-38	B cell	IGHV3-11
3.67692e-42	3.4779	0.029	0.003	8.5389e-38	B cell	AC022182.1
4.71112e-42	1.04086	0.232	0.097	1.09406e-37	B cell	ST6GALNAC4
5.87184e-42	1.81115	0.15	0.051	1.36362e-37	B cell	PDK1
6.47587e-42	2.05794	0.069	0.014	1.50389e-37	B cell	CD1C
6.58979e-42	7.97968	0.074	0.016	1.53035e-37	B cell	IGHV3-48
1.42244e-41	5.3291	0.01	0	3.30334e-37	B cell	IGKV5-2
3.75902e-41	1.4114	0.243	0.107	8.72957e-37	B cell	LY9
5.31498e-41	5.70091	0.011	0	1.2343e-36	B cell	ZYG11A
4.09235e-40	4.03806	0.016	0.001	9.50365e-36	B cell	C4A
5.35498e-40	1.63245	0.086	0.021	1.24359e-35	B cell	LRRK2
3.98474e-39	1.77608	0.121	0.038	9.25375e-35	B cell	TAF4B
8.80425e-39	7.0316	0.04	0.006	2.04461e-34	B cell	IGHV2-70
1.78812e-38	2.90881	0.034	0.004	4.15255e-34	B cell	FBXO16
2.31182e-38	3.52668	0.025	0.002	5.36874e-34	B cell	AC026202.2
5.85848e-38	1.13696	0.17	0.064	1.36051e-33	B cell	XIST
1.03425e-37	4.89527	0.016	0.001	2.40184e-33	B cell	AC008691.1
1.60581e-37	1.79039	0.054	0.01	3.72918e-33	B cell	AC008014.1
1.97619e-37	1.06798	0.556	0.411	4.58931e-33	B cell	FKBP2
2.88878e-37	1.7211	0.128	0.043	6.7086e-33	B cell	TFEB
2.94584e-37	2.19468	0.054	0.01	6.84113e-33	B cell	PIK3CD-AS2
5.42794e-37	5.76828	0.056	0.011	1.26053e-32	B cell	IGKV2D-40
5.7633e-37	2.51629	0.037	0.005	1.33841e-32	B cell	LINC01679
1.43401e-36	1.1122	0.237	0.107	3.33021e-32	B cell	C11orf24
1.76406e-36	1.26671	0.118	0.037	4.09667e-32	B cell	ADGRG5
2.77306e-36	2.13423	0.056	0.011	6.43988e-32	B cell	TLR6
4.05803e-36	4.35087	0.014	0.001	9.42397e-32	B cell	IGLV3-9
4.96894e-36	1.00263	0.188	0.076	1.15394e-31	B cell	TMEM19
7.17652e-35	1.92738	0.013	0.001	1.6666e-30	B cell	IGKV2-24
8.74873e-35	1.20465	0.726	0.644	2.03172e-30	B cell	HSP90B1
2.14722e-34	4.44536	0.011	0	4.9865e-30	B cell	AC233755.2
4.46776e-34	3.27548	0.04	0.006	1.03755e-29	B cell	MARC2
6.83049e-34	1.05039	0.36	0.203	1.58624e-29	B cell	SEL1L
1.07533e-33	1.1871	0.083	0.023	2.49723e-29	B cell	PLD4
1.33583e-33	3.40647	0.021	0.002	3.1022e-29	B cell	AC106897.1
1.73633e-33	10.0791	0.013	0.001	4.03227e-29	B cell	IGHV4-55
2.47234e-33	1.62057	0.143	0.054	5.7415e-29	B cell	CLECL1
2.52301e-33	1.04402	0.961	0.907	5.85918e-29	B cell	CD74
2.61665e-33	10.5613	0.025	0.003	6.07664e-29	B cell	IGLV5-45
3.46218e-33	1.25845	0.141	0.052	8.04023e-29	B cell	RIC3
1.10343e-32	2.48929	0.026	0.003	2.56249e-28	B cell	ESR1
1.55587e-32	1.32099	0.067	0.016	3.61319e-28	B cell	STARD5
2.76696e-32	2.01939	0.075	0.02	6.42571e-28	B cell	TRAM2
1.42476e-31	2.95995	0.025	0.003	3.30872e-27	B cell	TMC3-AS1
1.46266e-31	6.75315	0.059	0.013	3.39673e-27	B cell	IGLV3-19
2.13793e-31	1.4403	0.161	0.067	4.96493e-27	B cell	CIITA
2.84915e-31	1.37378	0.133	0.049	6.61659e-27	B cell	ZNF296
2.75537e-30	5.61992	0.035	0.005	6.3988e-26	B cell	IGHV3-73
2.86549e-30	1.00542	0.291	0.154	6.65452e-26	B cell	TXNDC11
5.87148e-30	4.09182	0.01	0	1.36353e-25	B cell	BHLHA15
8.04001e-30	1.45971	0.143	0.057	1.86713e-25	B cell	CHD7
8.50746e-30	8.18589	0.034	0.005	1.97569e-25	B cell	IGHV3-53
2.00587e-29	3.26677	0.028	0.004	4.65823e-25	B cell	RASGRF1
2.37363e-29	2.10436	0.042	0.008	5.51227e-25	B cell	SNED1
2.45825e-28	3.64173	0.01	0	5.70879e-24	B cell	MYL2
3.11585e-28	2.09944	0.069	0.019	7.23594e-24	B cell	LRRK1
3.62583e-28	8.98412	0.024	0.003	8.42026e-24	B cell	IGHV7-4-1
4.01913e-28	1.13759	0.201	0.095	9.33362e-24	B cell	HIST1H2BK
4.34675e-28	2.46262	0.023	0.003	1.00945e-23	B cell	ESR2
5.75958e-28	1.2041	0.273	0.154	1.33755e-23	B cell	HLA-DMB
7.71776e-28	2.04465	0.079	0.024	1.79229e-23	B cell	GRAMD1C
1.13594e-27	1.13864	0.275	0.154	2.638e-23	B cell	STX7
2.7801e-27	3.53679	0.02	0.002	6.45624e-23	B cell	PRCD
4.10947e-27	9.67709	0.017	0.001	9.54342e-23	B cell	IGLV10-54
4.15898e-27	2.37063	0.052	0.012	9.65839e-23	B cell	NEIL1
1.00222e-26	1.82299	0.057	0.014	2.32745e-22	B cell	NUGGC
1.07962e-26	1.27746	0.115	0.043	2.5072e-22	B cell	GAS6
1.61697e-26	1.90515	0.084	0.027	3.75508e-22	B cell	SCRN1
1.91667e-26	1.68928	0.075	0.022	4.45108e-22	B cell	HID1
8.02033e-25	1.21056	0.159	0.072	1.86256e-20	B cell	CXXC5
1.22169e-24	1.11407	0.368	0.244	2.83714e-20	B cell	SNX2
1.7506e-24	5.14746	0.013	0.001	4.06543e-20	B cell	PLEKHG7
2.08569e-24	3.12594	0.012	0.001	4.84359e-20	B cell	AL139125.1
2.25243e-24	1.8948	0.07	0.021	5.23081e-20	B cell	AC119396.1
2.37056e-24	1.81855	0.395	0.3	5.50516e-20	B cell	CD83
3.91206e-24	1.47889	0.11	0.043	9.08499e-20	B cell	SEMA7A
8.47208e-24	2.87884	0.026	0.004	1.96747e-19	B cell	ALDH1L2
1.30449e-23	1.70728	0.089	0.032	3.02942e-19	B cell	LYL1
2.27694e-23	1.12873	0.092	0.033	5.28773e-19	B cell	CLCC1
3.07479e-23	1.96485	0.086	0.03	7.1406e-19	B cell	STAG3
4.78005e-23	8.53456	0.026	0.004	1.11007e-18	B cell	IGLV7-46
7.00227e-23	1.08353	0.573	0.542	1.62614e-18	B cell	HLA-DRA
1.02828e-22	3.39551	0.024	0.003	2.38797e-18	B cell	ABCB4
1.29258e-22	1.07289	0.096	0.036	3.00175e-18	B cell	SIGLEC10
1.6969e-22	1.39482	0.061	0.018	3.9407e-18	B cell	CD1D
2.49898e-22	2.39076	0.036	0.007	5.80338e-18	B cell	EHD3
3.72687e-22	3.48156	0.01	0.001	8.65492e-18	B cell	LINC02363
4.14517e-22	1.03877	0.095	0.035	9.62633e-18	B cell	SETBP1
4.88029e-22	1.66854	0.077	0.026	1.13335e-17	B cell	DUS2
1.00828e-21	2.5517	0.027	0.004	2.34153e-17	B cell	NIPSNAP3B
6.83152e-21	1.65887	0.068	0.022	1.58648e-16	B cell	B9D1
1.35092e-20	1.35148	0.079	0.028	3.13724e-16	B cell	SH2B2
1.61497e-20	1.43319	0.071	0.024	3.75045e-16	B cell	TIAM2
1.78553e-20	1.09799	0.078	0.028	4.14653e-16	B cell	TCN2
1.97678e-20	4.60216	0.011	0.001	4.59068e-16	B cell	HRK
3.46046e-20	5.85356	0.088	0.034	8.03623e-16	B cell	IGLV1-51
3.71991e-20	1.79965	0.072	0.025	8.63875e-16	B cell	AP1S3
3.84386e-20	3.06543	0.019	0.002	8.9266e-16	B cell	AC119428.2
4.32265e-20	2.37702	0.021	0.003	1.00385e-15	B cell	SLCO5A1
1.29757e-19	10.5758	0.014	0.001	3.01335e-15	B cell	IGLV4-69
1.67002e-19	2.13753	0.019	0.003	3.87828e-15	B cell	DNAH8
2.30618e-19	4.04249	0.022	0.003	5.35564e-15	B cell	ZNF860
3.11827e-19	4.16222	0.021	0.003	7.24155e-15	B cell	GUCY2C
5.28739e-19	1.09228	0.205	0.116	1.22789e-14	B cell	PARP15
5.62432e-19	3.9726	0.013	0.001	1.30614e-14	B cell	MIR193BHG
1.10009e-18	4.36143	0.016	0.002	2.55473e-14	B cell	IGLV2-18
1.91549e-18	1.64624	0.073	0.027	4.44835e-14	B cell	HHEX
5.52022e-18	1.50676	0.058	0.019	1.28196e-13	B cell	NEK8
6.43256e-18	7.55161	0.153	0.079	1.49383e-13	B cell	IGLV3-25
7.33896e-18	2.12383	0.034	0.008	1.70433e-13	B cell	C12orf42
1.32276e-17	2.85875	0.02	0.003	3.07184e-13	B cell	PEG10
3.95191e-17	2.38653	0.03	0.007	9.17752e-13	B cell	LINC01215
4.96296e-17	1.04728	0.094	0.04	1.15255e-12	B cell	FAM117A
1.64089e-16	2.6203	0.019	0.003	3.81064e-12	B cell	AC008957.1
1.96945e-16	2.8165	0.012	0.001	4.57365e-12	B cell	AC087280.2
2.05981e-16	2.32055	0.076	0.03	4.7835e-12	B cell	HIST1H2BG
4.1066e-16	2.8454	0.02	0.003	9.53676e-12	B cell	TNFSF11
4.1738e-16	3.8109	0.014	0.002	9.69282e-12	B cell	HTR3A
8.69681e-16	1.00575	0.053	0.017	2.01966e-11	B cell	GCSAM
9.8137e-16	3.06478	0.02	0.003	2.27904e-11	B cell	PRICKLE1
1.00079e-15	2.15448	0.014	0.002	2.32413e-11	B cell	AC026202.3
1.84033e-15	1.21957	0.08	0.033	4.27379e-11	B cell	EFHC1
1.87265e-15	1.0881	0.224	0.142	4.34886e-11	B cell	BCAS4
2.77905e-15	2.36534	0.025	0.005	6.45379e-11	B cell	RGMB
2.92897e-15	1.7235	0.063	0.024	6.80194e-11	B cell	OSBPL10
3.06425e-15	1.36577	0.04	0.011	7.11611e-11	B cell	FAM27C
3.86868e-15	1.16358	0.194	0.115	8.98423e-11	B cell	RGS16
5.86239e-15	3.91553	0.013	0.002	1.36142e-10	B cell	CCDC110
6.92143e-15	2.21553	0.021	0.004	1.60736e-10	B cell	TXLNB
8.29779e-15	1.00414	0.095	0.043	1.927e-10	B cell	RHBDD1
9.44442e-15	6.5706	0.066	0.026	2.19328e-10	B cell	IGHV2-5
1.29074e-14	2.32328	0.024	0.005	2.99749e-10	B cell	BEND4
2.10794e-14	1.50026	0.035	0.01	4.89527e-10	B cell	SOX5
2.21448e-14	1.43077	0.028	0.007	5.14268e-10	B cell	EFCAB13
3.68019e-14	1.01523	0.062	0.023	8.54651e-10	B cell	FICD
1.41568e-13	1.02926	0.056	0.021	3.28764e-09	B cell	FHIT
1.59676e-13	1.28961	0.075	0.032	3.70817e-09	B cell	CCDC112
1.84091e-13	3.02159	0.026	0.006	4.27515e-09	B cell	LARGE2
2.76132e-13	1.05056	0.19	0.118	6.41262e-09	B cell	NFKBID
3.19738e-13	1.99939	0.03	0.008	7.42527e-09	B cell	KLF8
3.22522e-13	1.19833	0.085	0.039	7.48992e-09	B cell	CHI3L2
3.42319e-13	3.6191	0.013	0.002	7.94968e-09	B cell	KCNH8
4.8045e-13	1.17139	0.105	0.053	1.11575e-08	B cell	NRROS
1.02273e-12	1.96288	0.035	0.011	2.37508e-08	B cell	TEC
1.05863e-12	2.57818	0.024	0.006	2.45846e-08	B cell	SLC15A2
3.8567e-12	1.75922	0.032	0.009	8.95641e-08	B cell	ANKRD33B
5.13973e-12	1.93815	0.025	0.006	1.1936e-07	B cell	TMEM56
7.88566e-12	1.32149	0.084	0.041	1.83129e-07	B cell	CDCA7L
8.7479e-12	1.45347	0.012	0.002	2.03153e-07	B cell	EYA2
8.77251e-12	1.90905	0.012	0.002	2.03724e-07	B cell	C3orf70
1.23313e-11	1.39183	0.031	0.009	2.8637e-07	B cell	BFSP2
1.26131e-11	1.32644	0.062	0.026	2.92915e-07	B cell	PIP5K1B
2.45097e-11	1.07204	0.043	0.015	5.69188e-07	B cell	AL360012.1
3.54711e-11	2.66131	0.019	0.004	8.23745e-07	B cell	GSTT2B
3.7124e-11	2.04343	0.024	0.006	8.62131e-07	B cell	AC087500.1
5.46408e-11	1.69502	0.037	0.013	1.26892e-06	B cell	CHAC1
5.80453e-11	1.56708	0.047	0.018	1.34799e-06	B cell	TBC1D12
8.27205e-11	2.33262	0.025	0.007	1.92102e-06	B cell	HSPA12A
9.27672e-11	1.26913	0.03	0.009	2.15433e-06	B cell	ATAD3C
9.80648e-11	1.06913	0.045	0.017	2.27736e-06	B cell	WFS1
1.00287e-10	2.12223	0.015	0.003	2.32897e-06	B cell	TSIX
1.19438e-10	2.29922	0.041	0.015	2.77371e-06	B cell	FAM177B
1.70961e-10	2.68045	0.016	0.003	3.97023e-06	B cell	CBLN3
2.00378e-10	1.60405	0.034	0.011	4.65339e-06	B cell	PLAG1
2.26255e-10	1.54258	0.028	0.008	5.25431e-06	B cell	XKR6
2.39256e-10	1.14663	0.109	0.061	5.55625e-06	B cell	QRSL1
2.57565e-10	1.02317	0.033	0.011	5.98143e-06	B cell	AC022182.2
2.63201e-10	1.83597	0.018	0.004	6.11232e-06	B cell	DENND2C
2.88563e-10	1.05773	0.049	0.02	6.7013e-06	B cell	MILR1
3.07266e-10	2.10934	0.021	0.005	7.13565e-06	B cell	HOXC4
5.08604e-10	1.18657	0.071	0.034	1.18113e-05	B cell	ZNF737
5.26082e-10	1.0841	0.046	0.018	1.22172e-05	B cell	ZNF844
9.92346e-10	1.62686	0.077	0.039	2.30452e-05	B cell	HIST1H2AE
1.10339e-09	1.8892	0.022	0.006	2.5624e-05	B cell	CCSER1
1.19555e-09	1.20026	0.016	0.004	2.77643e-05	B cell	LINC01431
1.33514e-09	1.34994	0.014	0.003	3.1006e-05	B cell	TEX14
1.40762e-09	1.06458	0.035	0.012	3.26892e-05	B cell	LINC00665
1.86687e-09	1.36784	0.027	0.008	4.33542e-05	B cell	TTLL7
2.16356e-09	2.07553	0.024	0.007	5.02443e-05	B cell	PTPRO
2.58904e-09	2.59791	0.015	0.003	6.01252e-05	B cell	AL031728.1
2.63577e-09	1.98112	0.063	0.031	6.12106e-05	B cell	CD72
2.72463e-09	1.46748	0.027	0.009	6.32742e-05	B cell	INKA1
4.43091e-09	1.25484	0.049	0.021	0.000102899	B cell	CCDC106
4.71847e-09	1.0595	0.079	0.042	0.000109577	B cell	LPAR5
6.38935e-09	1.01251	0.059	0.028	0.00014838	B cell	KMO
8.54501e-09	3.24255	0.018	0.005	0.000198441	B cell	CNTNAP2
8.74603e-09	1.55656	0.012	0.002	0.000203109	B cell	TLL2
9.48905e-09	2.61747	0.01	0.002	0.000220364	B cell	EML6
0	4.11094	0.965	0.132	0	Myeloid	TYROBP
0	4.2782	0.903	0.11	0	Myeloid	FCER1G
0	6.30319	0.826	0.034	0	Myeloid	AIF1
0	7.05662	0.825	0.062	0	Myeloid	IL1B
0	6.04647	0.869	0.112	0	Myeloid	PLAUR
0	5.33008	0.834	0.091	0	Myeloid	LYZ
0	3.68448	0.866	0.141	0	Myeloid	CST3
0	5.5922	0.834	0.11	0	Myeloid	BCL2A1
0	5.96149	0.748	0.028	0	Myeloid	SPI1
0	3.81385	0.754	0.061	0	Myeloid	SERPINA1
0	7.73909	0.708	0.016	0	Myeloid	CD14
0	5.70769	0.762	0.074	0	Myeloid	S100A8
0	5.34516	0.747	0.06	0	Myeloid	S100A9
0	5.22439	0.717	0.048	0	Myeloid	LST1
0	5.68652	0.697	0.052	0	Myeloid	CD68
0	5.38689	0.674	0.034	0	Myeloid	RAB31
0	6.08808	0.703	0.066	0	Myeloid	CXCL8
0	6.73018	0.645	0.014	0	Myeloid	FCGR2A
0	5.01544	0.738	0.125	0	Myeloid	PLEK
0	6.0317	0.634	0.04	0	Myeloid	IFI30
0	6.3057	0.638	0.051	0	Myeloid	G0S2
0	3.61849	0.73	0.161	0	Myeloid	IER3
0	6.56099	0.613	0.046	0	Myeloid	IL1RN
0	6.18153	0.576	0.013	0	Myeloid	HCK
0	6.96344	0.57	0.008	0	Myeloid	IGSF6
0	5.36613	0.623	0.071	0	Myeloid	C15orf48
0	5.62512	0.829	0.285	0	Myeloid	TIMP1
0	6.04414	0.547	0.012	0	Myeloid	CSTA
0	4.87974	0.837	0.305	0	Myeloid	SOD2
0	6.36096	0.541	0.011	0	Myeloid	FPR1
0	3.55079	0.661	0.147	0	Myeloid	ICAM1
0	2.35574	0.762	0.25	0	Myeloid	IFITM3
0	3.44985	0.76	0.248	0	Myeloid	NPC2
0	3.247	0.67	0.16	0	Myeloid	GK
0	6.01146	0.521	0.014	0	Myeloid	NCF2
0	6.62156	0.518	0.012	0	Myeloid	MS4A6A
0	5.23845	0.546	0.047	0	Myeloid	HBEGF
0	6.83195	0.504	0.008	0	Myeloid	MS4A7
0	6.99588	0.5	0.007	0	Myeloid	TREM1
0	6.97757	0.506	0.016	0	Myeloid	PTGS2
0	6.46805	0.502	0.012	0	Myeloid	SLC11A1
0	6.23916	0.488	0.01	0	Myeloid	SMIM25
0	2.99405	0.675	0.2	0	Myeloid	GRN
0	3.56564	0.697	0.222	0	Myeloid	GLUL
0	3.32206	0.776	0.302	0	Myeloid	CTSS
0	5.60995	0.486	0.015	0	Myeloid	CYBB
0	6.98578	0.475	0.01	0	Myeloid	VCAN
0	5.75773	0.481	0.019	0	Myeloid	TGFBI
0	7.8801	0.465	0.004	0	Myeloid	OLR1
0	7.67609	0.463	0.003	0	Myeloid	LILRB2
0	4.6885	0.551	0.092	0	Myeloid	CTSL
0	6.49565	0.495	0.036	0	Myeloid	CXCL2
0	5.39682	0.477	0.021	0	Myeloid	MNDA
0	3.46729	0.829	0.388	0	Myeloid	CTSB
0	7.10539	0.448	0.009	0	Myeloid	ANPEP
0	2.7585	0.774	0.339	0	Myeloid	TYMP
0	3.89055	0.497	0.063	0	Myeloid	DSE
0	2.01742	0.657	0.228	0	Myeloid	CD83
0	4.33256	0.467	0.038	0	Myeloid	CLEC7A
0	6.54638	0.514	0.085	0	Myeloid	CCL3L1
0	2.78613	0.592	0.164	0	Myeloid	CTSH
0	8.11293	0.431	0.004	0	Myeloid	FCN1
0	4.66179	0.453	0.029	0	Myeloid	CD86
0	3.54536	0.544	0.121	0	Myeloid	ETS2
0	2.69462	0.607	0.186	0	Myeloid	PTPRE
0	4.90086	0.453	0.033	0	Myeloid	SLC43A2
0	6.76479	0.427	0.01	0	Myeloid	C5AR1
0	3.19206	0.885	0.471	0	Myeloid	HLA-DRA
0	4.94154	0.593	0.179	0	Myeloid	CCL3
0	3.67336	0.58	0.166	0	Myeloid	PPIF
0	3.24583	0.809	0.399	0	Myeloid	NAMPT
0	4.98221	0.433	0.023	0	Myeloid	ITGAX
0	6.92013	0.454	0.046	0	Myeloid	CXCL3
0	4.86986	0.443	0.035	0	Myeloid	CFD
0	3.16549	0.528	0.122	0	Myeloid	FCGRT
0	7.50886	0.408	0.003	0	Myeloid	LILRB4
0	3.13999	0.529	0.127	0	Myeloid	MXD1
0	3.54299	0.495	0.097	0	Myeloid	SGK1
0	4.67027	0.436	0.039	0	Myeloid	FGL2
0	3.11211	0.47	0.074	0	Myeloid	C1orf162
0	3.79147	0.467	0.075	0	Myeloid	ATP2B1-AS1
0	3.2742	0.476	0.087	0	Myeloid	ACTN1
0	8.08356	0.392	0.003	0	Myeloid	RETN
0	6.79582	0.395	0.008	0	Myeloid	S100A12
0	5.17628	0.403	0.016	0	Myeloid	PHACTR1
0	7.91257	0.386	0.003	0	Myeloid	CD300E
0	2.73027	0.649	0.267	0	Myeloid	HLA-DQB1
0	6.06078	0.394	0.014	0	Myeloid	THBD
0	7.71598	0.386	0.008	0	Myeloid	EREG
0	5.93118	0.389	0.011	0	Myeloid	MAFB
0	2.47983	0.572	0.196	0	Myeloid	APLP2
0	3.65579	0.415	0.04	0	Myeloid	FGR
0	3.43944	0.488	0.114	0	Myeloid	SLC25A37
0	6.34348	0.376	0.006	0	Myeloid	CLEC4A
0	2.99128	0.851	0.486	0	Myeloid	PSAP
0	3.55385	0.421	0.057	0	Myeloid	CCDC88A
0	4.77667	0.39	0.026	0	Myeloid	KYNU
0	6.46765	0.376	0.012	0	Myeloid	CPVL
0	2.42876	0.624	0.262	0	Myeloid	NINJ1
0	4.82112	0.377	0.016	0	Myeloid	CSF3R
0	6.29596	0.368	0.007	0	Myeloid	PLXDC2
0	7.8886	0.36	0.002	0	Myeloid	CSF1R
0	4.13748	0.379	0.022	0	Myeloid	ALOX5
0	1.63639	0.521	0.165	0	Myeloid	ATF3
0	5.69264	0.375	0.019	0	Myeloid	NLRP3
0	4.52047	0.388	0.033	0	Myeloid	TNFAIP2
0	1.64261	0.874	0.519	0	Myeloid	LGALS1
0	3.18553	0.419	0.067	0	Myeloid	RNF130
0	3.6636	0.404	0.054	0	Myeloid	ALDH2
0	4.44041	0.419	0.072	0	Myeloid	OSM
0	3.00108	0.432	0.087	0	Myeloid	CXCL16
0	2.48285	0.517	0.174	0	Myeloid	ATP6V1B2
0	2.26898	0.617	0.276	0	Myeloid	SERPINB9
0	3.14266	0.969	0.629	0	Myeloid	SAT1
0	2.09984	0.576	0.236	0	Myeloid	KDM6B
0	4.78346	0.361	0.021	0	Myeloid	LILRB1
0	3.61277	0.387	0.048	0	Myeloid	FAM49A
0	4.11654	0.385	0.048	0	Myeloid	VEGFA
0	6.77919	0.339	0.004	0	Myeloid	PILRA
0	7.33839	0.337	0.004	0	Myeloid	MCEMP1
0	2.34654	0.598	0.266	0	Myeloid	SOCS3
0	6.5775	0.339	0.009	0	Myeloid	TNFAIP6
0	5.80869	0.337	0.01	0	Myeloid	CFP
0	2.52744	0.439	0.113	0	Myeloid	GSN
0	5.60404	0.333	0.008	0	Myeloid	ADGRE2
0	6.40425	0.33	0.006	0	Myeloid	SIRPA
0	4.12806	0.382	0.06	0	Myeloid	AC015912.3
0	2.2588	0.491	0.169	0	Myeloid	PEA15
0	3.52412	0.416	0.094	0	Myeloid	GCA
0	4.16472	0.356	0.035	0	Myeloid	BASP1
0	3.93621	0.379	0.059	0	Myeloid	TMEM176B
0	2.48076	0.517	0.197	0	Myeloid	CEBPB
0	1.90846	0.66	0.342	0	Myeloid	GSTO1
0	1.35462	0.663	0.346	0	Myeloid	FOSB
0	5.19256	0.334	0.018	0	Myeloid	PTAFR
0	4.49109	0.339	0.023	0	Myeloid	ABCA1
0	6.0394	0.323	0.007	0	Myeloid	AQP9
0	7.0068	0.319	0.003	0	Myeloid	LILRA5
0	2.43221	0.566	0.252	0	Myeloid	UPP1
0	5.24528	0.41	0.098	0	Myeloid	CCL20
0	2.0094	0.448	0.137	0	Myeloid	PHLDA2
0	4.86829	0.331	0.022	0	Myeloid	CALHM6
0	3.68584	0.354	0.046	0	Myeloid	RBM47
0	5.73975	0.322	0.015	0	Myeloid	SLC7A7
0	5.25603	0.323	0.016	0	Myeloid	LGALS2
0	3.49462	0.324	0.02	0	Myeloid	CD93
0	1.38235	0.778	0.475	0	Myeloid	FOS
0	6.01868	0.308	0.005	0	Myeloid	LILRB3
0	1.89614	0.805	0.504	0	Myeloid	PPP1R15A
0	5.05166	0.312	0.013	0	Myeloid	ZNF385A
0	3.64783	0.334	0.036	0	Myeloid	SYK
0	2.14773	0.493	0.195	0	Myeloid	ASAH1
0	1.9001	0.486	0.189	0	Myeloid	ODF3B
0	2.64449	0.386	0.09	0	Myeloid	LYN
0	2.22527	0.463	0.167	0	Myeloid	BID
0	2.72388	0.37	0.075	0	Myeloid	THEMIS2
0	7.47604	0.297	0.002	0	Myeloid	GPR84
0	2.89962	0.395	0.101	0	Myeloid	ATP13A3
0	2.48664	0.372	0.079	0	Myeloid	TNFSF13B
0	3.7613	0.328	0.036	0	Myeloid	SPHK1
0	2.8246	0.333	0.042	0	Myeloid	MEF2C
0	6.7761	0.294	0.003	0	Myeloid	TLR2
0	3.57076	0.347	0.058	0	Myeloid	LGMN
0	1.79673	0.57	0.281	0	Myeloid	SLC16A3
0	2.3937	0.365	0.078	0	Myeloid	NECTIN2
0	2.94532	0.544	0.258	0	Myeloid	CCL4L2
0	3.02852	0.379	0.093	0	Myeloid	CTSZ
0	4.41286	0.296	0.012	0	Myeloid	LY86
0	1.33694	0.6	0.316	0	Myeloid	NR4A1
0	7.81537	0.285	0.002	0	Myeloid	CLEC5A
0	1.94993	0.751	0.469	0	Myeloid	SERPINB1
0	3.07849	0.339	0.058	0	Myeloid	TBXAS1
0	3.55071	0.366	0.086	0	Myeloid	ACSL1
0	7.29831	0.282	0.003	0	Myeloid	MPEG1
0	3.91093	0.304	0.028	0	Myeloid	PMP22
0	3.15618	0.328	0.054	0	Myeloid	LY96
0	2.83655	0.352	0.078	0	Myeloid	IFNGR2
0	2.82607	0.403	0.13	0	Myeloid	TNF
0	5.08662	0.287	0.015	0	Myeloid	LUCAT1
0	5.18803	0.293	0.022	0	Myeloid	PAPSS2
0	4.65581	0.292	0.021	0	Myeloid	SNAI1
0	2.19844	0.883	0.615	0	Myeloid	NEAT1
0	1.77441	0.677	0.41	0	Myeloid	CDKN1A
0	2.73004	0.339	0.072	0	Myeloid	CEP170
0	2.69673	0.343	0.077	0	Myeloid	ZFYVE16
0	1.3406	0.57	0.304	0	Myeloid	FLOT1
0	1.81954	0.499	0.234	0	Myeloid	GRINA
0	8.59701	0.266	0.001	0	Myeloid	FPR3
0	1.31808	0.591	0.327	0	Myeloid	PLSCR1
0	5.24247	0.278	0.015	0	Myeloid	FCGR2B
0	6.06839	0.272	0.009	0	Myeloid	TNFSF13
0	2.99746	0.338	0.076	0	Myeloid	MARCKS
0	3.22861	0.322	0.061	0	Myeloid	TMEM176A
0	2.96631	0.33	0.069	0	Myeloid	RIPK2
0	2.34384	0.411	0.15	0	Myeloid	WARS
0	1.9988	0.378	0.117	0	Myeloid	GNA15
0	6.67154	0.263	0.003	0	Myeloid	CSF2RA
0	7.4222	0.262	0.002	0	Myeloid	CLEC4E
0	2.1982	0.372	0.113	0	Myeloid	HLA-DMB
0	3.89634	0.291	0.032	0	Myeloid	LRP1
0	4.88806	0.271	0.012	0	Myeloid	RNASE6
0	2.50146	0.322	0.064	0	Myeloid	ITGA5
0	4.16757	0.288	0.03	0	Myeloid	RAB20
0	6.33853	0.262	0.005	0	Myeloid	FPR2
0	3.20663	0.319	0.063	0	Myeloid	DUSP6
0	2.60495	0.312	0.057	0	Myeloid	FCGR3A
0	4.51366	0.29	0.038	0	Myeloid	ADM
0	1.87232	0.837	0.586	0	Myeloid	LITAF
0	5.15788	0.261	0.011	0	Myeloid	HRH2
0	4.97142	0.266	0.017	0	Myeloid	KCTD12
0	6.44984	0.261	0.012	0	Myeloid	CCL2
0	6.2062	0.253	0.005	0	Myeloid	AC005280.2
0	5.23808	0.255	0.008	0	Myeloid	CD300C
0	3.39784	0.281	0.035	0	Myeloid	RASSF4
0	1.98528	0.601	0.355	0	Myeloid	CD55
0	3.7831	0.28	0.037	0	Myeloid	ABL2
0	3.6752	0.268	0.026	0	Myeloid	SLC31A2
0	4.19281	0.256	0.014	0	Myeloid	MCTP1
0	2.63016	0.31	0.068	0	Myeloid	CPPED1
0	5.97448	0.249	0.008	0	Myeloid	IL1A
0	5.61302	0.254	0.013	0	Myeloid	HCAR2
0	2.44792	0.327	0.089	0	Myeloid	GNS
0	3.15731	0.318	0.08	0	Myeloid	HMOX1
0	2.2261	0.38	0.143	0	Myeloid	FNDC3B
0	3.10548	0.278	0.042	0	Myeloid	CD40
0	6.2469	0.243	0.008	0	Myeloid	INHBA
0	1.71538	0.675	0.441	0	Myeloid	NFKBIZ
0	3.91545	0.263	0.03	0	Myeloid	NAIP
0	4.04764	0.268	0.035	0	Myeloid	MMP14
0	1.73561	0.804	0.572	0	Myeloid	ANXA5
0	3.56335	0.289	0.057	0	Myeloid	FBP1
0	7.51568	0.235	0.003	0	Myeloid	MMP19
0	4.80834	0.247	0.016	0	Myeloid	CD302
0	2.47534	0.278	0.048	0	Myeloid	CD300A
0	1.57265	0.6	0.37	0	Myeloid	HLA-DMA
0	2.52628	0.283	0.054	0	Myeloid	MPP1
0	2.7603	0.291	0.062	0	Myeloid	IRF8
0	1.69453	0.642	0.414	0	Myeloid	GADD45B
0	2.30559	0.298	0.07	0	Myeloid	LAIR1
0	2.17085	0.337	0.11	0	Myeloid	PAK1
0	2.06157	0.865	0.638	0	Myeloid	HLA-DRB1
0	4.05465	0.247	0.021	0	Myeloid	EMILIN2
0	6.19243	0.229	0.004	0	Myeloid	MIR3945HG
0	1.16311	0.296	0.071	0	Myeloid	ENG
0	7.09876	0.228	0.004	0	Myeloid	APOBEC3A
0	5.22584	0.228	0.007	0	Myeloid	LRRC25
0	3.37595	0.265	0.046	0	Myeloid	RNF19B
0	1.95614	0.34	0.121	0	Myeloid	SKAP2
0	1.65893	0.645	0.427	0	Myeloid	HIF1A
0	3.66837	0.246	0.029	0	Myeloid	BCAT1
0	6.57051	0.219	0.002	0	Myeloid	SIGLEC9
0	3.97651	0.231	0.016	0	Myeloid	UBE2E2
0	3.12174	0.269	0.054	0	Myeloid	TGM2
0	5.45491	0.22	0.005	0	Myeloid	EPB41L3
0	2.38842	0.31	0.095	0	Myeloid	ATF5
0	2.1811	0.283	0.068	0	Myeloid	IL6R
0	3.35619	0.25	0.037	0	Myeloid	HNMT
0	2.79454	0.269	0.057	0	Myeloid	CCRL2
0	3.32285	0.258	0.047	0	Myeloid	PLBD1
0	1.79628	0.294	0.084	0	Myeloid	NFKBID
0	4.99343	0.221	0.012	0	Myeloid	DMXL2
0	1.41726	0.74	0.531	0	Myeloid	ATP6V0B
0	1.12055	0.749	0.54	0	Myeloid	ANXA2
0	7.79116	0.216	0.008	0	Myeloid	C1QC
0	4.15443	0.227	0.021	0	Myeloid	IRAK3
0	5.68879	0.217	0.012	0	Myeloid	HCAR3
0	7.45356	0.205	0.001	0	Myeloid	MS4A4A
0	5.64494	0.211	0.007	0	Myeloid	SLC15A3
0	2.95412	0.244	0.041	0	Myeloid	IL4I1
0	4.12187	0.219	0.017	0	Myeloid	DOK3
0	2.2868	0.296	0.095	0	Myeloid	YBX3
0	1.93844	0.645	0.445	0	Myeloid	HLA-DQA1
0	6.47628	0.207	0.007	0	Myeloid	PID1
0	3.27156	0.231	0.032	0	Myeloid	C9orf72
0	1.9186	0.271	0.072	0	Myeloid	KLF4
0	7.23416	0.205	0.006	0	Myeloid	C1QA
0	7.64277	0.206	0.007	0	Myeloid	C1QB
0	6.34535	0.2	0.003	0	Myeloid	SLC8A1
0	3.31759	0.246	0.049	0	Myeloid	HPSE
0	3.05889	0.247	0.051	0	Myeloid	FAM129B
0	4.21242	0.203	0.009	0	Myeloid	MARCH1
0	2.09363	0.277	0.083	0	Myeloid	CORO1C
0	2.20457	0.24	0.046	0	Myeloid	TUBB6
0	2.34772	0.252	0.06	0	Myeloid	LTBR
0	6.71281	0.198	0.007	0	Myeloid	AC020656.1
0	2.02464	0.27	0.079	0	Myeloid	LACTB
0	7.254	0.192	0.002	0	Myeloid	PLA2G7
0	2.43867	0.249	0.059	0	Myeloid	MCOLN1
0	3.96479	0.205	0.016	0	Myeloid	STAB1
0	5.16131	0.23	0.041	0	Myeloid	CXCL1
0	2.04612	0.978	0.79	0	Myeloid	S100A11
0	7.87515	0.189	0.002	0	Myeloid	MARCO
0	4.94912	0.195	0.008	0	Myeloid	ADAP2
0	4.0178	0.205	0.019	0	Myeloid	VASH1
0	2.15048	0.258	0.074	0	Myeloid	QKI
0	1.12217	0.77	0.587	0	Myeloid	TPM4
0	7.84653	0.195	0.012	0	Myeloid	SPP1
0	7.34219	0.184	0.002	0	Myeloid	MRC1
0	5.13558	0.192	0.01	0	Myeloid	C19orf38
0	2.61422	0.221	0.04	0	Myeloid	ARHGAP31
0	2.7568	0.246	0.066	0	Myeloid	EMP1
0	5.91635	0.183	0.004	0	Myeloid	TLR4
0	6.34356	0.182	0.003	0	Myeloid	LILRA2
0	3.99001	0.201	0.023	0	Myeloid	OTUD1
0	3.03288	0.204	0.026	0	Myeloid	GNB4
0	3.88055	0.193	0.015	0	Myeloid	ITGAM
0	3.23065	0.205	0.028	0	Myeloid	NRP1
0	6.88522	0.18	0.003	0	Myeloid	ASGR1
0	7.31153	0.176	0.001	0	Myeloid	CD36
0	2.3447	0.235	0.061	0	Myeloid	PTPN12
0	2.12195	0.75	0.577	0	Myeloid	HLA-DPB1
0	3.55711	0.196	0.024	0	Myeloid	DAB2
0	1.81451	0.794	0.623	0	Myeloid	CD44
0	7.81917	0.171	0.001	0	Myeloid	NRG1
0	7.212	0.17	0.001	0	Myeloid	OSCAR
0	3.16226	0.194	0.026	0	Myeloid	PLAU
0	5.04795	0.176	0.008	0	Myeloid	DOCK4
0	3.98069	0.182	0.016	0	Myeloid	DENND5A
0	4.07617	0.174	0.009	0	Myeloid	SCIMP
0	8.48813	0.165	0.001	0	Myeloid	CLEC10A
0	3.20824	0.204	0.04	0	Myeloid	MAP3K20
0	3.96957	0.183	0.02	0	Myeloid	MOB3B
0	2.71655	0.195	0.032	0	Myeloid	SH2B3
0	3.58479	0.183	0.02	0	Myeloid	CSF2RB
0	5.13322	0.169	0.006	0	Myeloid	IL10RB-DT
0	5.29003	0.17	0.008	0	Myeloid	CREB5
0	3.30879	0.194	0.034	0	Myeloid	IL1RAP
0	3.80517	0.18	0.02	0	Myeloid	FNIP2
0	2.98586	0.189	0.029	0	Myeloid	OGFRL1
0	8.09341	0.161	0.001	0	Myeloid	CD163
0	3.75401	0.175	0.015	0	Myeloid	IL3RA
0	2.48191	0.202	0.043	0	Myeloid	CIITA
0	2.84589	0.195	0.036	0	Myeloid	DRAM1
0	4.5385	0.171	0.012	0	Myeloid	SEMA6B
0	4.35215	0.169	0.01	0	Myeloid	SIGLEC10
0	3.80217	0.173	0.015	0	Myeloid	LPCAT2
0	2.9381	0.18	0.024	0	Myeloid	RAB32
0	3.70843	0.183	0.027	0	Myeloid	CDC42EP2
0	2.81422	0.201	0.046	0	Myeloid	B3GNT5
0	4.41301	0.166	0.011	0	Myeloid	RNF144B
0	7.11692	0.157	0.002	0	Myeloid	SDS
0	2.67977	0.2	0.046	0	Myeloid	IRAK2
0	2.05177	0.781	0.629	0	Myeloid	HLA-DPA1
0	5.94603	0.17	0.018	0	Myeloid	MMP9
0	2.78672	0.184	0.032	0	Myeloid	GSAP
0	5.19892	0.155	0.003	0	Myeloid	TFEC
0	3.25208	0.183	0.031	0	Myeloid	SHTN1
0	2.83025	0.184	0.032	0	Myeloid	PLXNC1
0	3.02397	0.176	0.024	0	Myeloid	PSTPIP2
0	2.72868	0.195	0.044	0	Myeloid	RXRA
0	2.78881	0.186	0.035	0	Myeloid	NEK6
0	3.24155	0.172	0.022	0	Myeloid	FLT1
0	7.12239	0.15	0.001	0	Myeloid	FCGR1A
0	3.1496	0.177	0.028	0	Myeloid	HSPA6
0	2.9356	0.185	0.039	0	Myeloid	IL13RA1
0	2.60864	0.176	0.031	0	Myeloid	CXorf21
0	2.81978	0.182	0.037	0	Myeloid	IL18
0	4.56806	0.149	0.006	0	Myeloid	RGS18
0	2.80161	0.155	0.012	0	Myeloid	PTGS1
0	6.08012	0.16	0.018	0	Myeloid	APOC1
0	6.93847	0.143	0.001	0	Myeloid	LILRA1
0	2.72223	0.157	0.017	0	Myeloid	BTK
0	3.32382	0.17	0.03	0	Myeloid	SRC
0	5.64329	0.143	0.003	0	Myeloid	BST1
0	5.30809	0.149	0.009	0	Myeloid	SH3PXD2B
0	3.35752	0.153	0.013	0	Myeloid	P2RY6
0	4.52148	0.144	0.004	0	Myeloid	CD33
0	1.44818	0.886	0.748	0	Myeloid	S100A10
0	3.43785	0.155	0.017	0	Myeloid	SLAMF8
0	4.64074	0.146	0.009	0	Myeloid	NRIP3
0	3.63094	0.158	0.022	0	Myeloid	SDSL
0	3.71184	0.148	0.013	0	Myeloid	CLEC12A
0	7.33528	0.135	0.001	0	Myeloid	RNASE2
0	6.2498	0.134	0.003	0	Myeloid	SLC37A2
0	2.82624	0.152	0.022	0	Myeloid	GRASP
0	4.8449	0.135	0.006	0	Myeloid	KMO
0	6.71054	0.13	0.002	0	Myeloid	VMO1
0	6.24573	0.128	0.002	0	Myeloid	CEACAM4
0	3.45092	0.143	0.018	0	Myeloid	TLR1
0	3.25568	0.149	0.025	0	Myeloid	DAPK1
0	3.23891	0.147	0.023	0	Myeloid	SULF2
0	5.31896	0.127	0.004	0	Myeloid	ST3GAL6
0	3.01109	0.144	0.021	0	Myeloid	AMPD3
0	6.07672	0.123	0.002	0	Myeloid	SIGLEC12
0	5.62436	0.123	0.003	0	Myeloid	CD300LF
0	4.83899	0.124	0.004	0	Myeloid	SIGLEC7
0	6.15078	0.12	0.002	0	Myeloid	P2RY13
0	3.67651	0.137	0.02	0	Myeloid	PYGL
0	6.55772	0.133	0.016	0	Myeloid	APOE
0	9.12785	0.116	0	0	Myeloid	VSIG4
0	6.45761	0.115	0.001	0	Myeloid	FCAR
0	6.50448	0.115	0.001	0	Myeloid	NFAM1
0	5.4518	0.119	0.005	0	Myeloid	PLD4
0	5.87751	0.116	0.003	0	Myeloid	SLC16A10
0	5.79055	0.115	0.003	0	Myeloid	ADAMTSL4
0	4.99032	0.116	0.004	0	Myeloid	LINC00937
0	6.81174	0.11	0.001	0	Myeloid	HK3
0	3.70038	0.124	0.015	0	Myeloid	SPRED1
0	4.40136	0.118	0.01	0	Myeloid	S100B
0	1.36293	0.945	0.84	0	Myeloid	VIM
0	1.31086	0.948	0.843	0	Myeloid	SRGN
0	6.156	0.108	0.004	0	Myeloid	IL6
0	3.4657	0.115	0.012	0	Myeloid	SH2B2
0	6.72928	0.105	0.002	0	Myeloid	PTX3
0	6.19466	0.104	0.002	0	Myeloid	PRAM1
0	5.37809	0.112	0.012	0	Myeloid	TNFSF15
0	3.82183	0.11	0.01	0	Myeloid	CARD9
0	4.27736	0.106	0.006	0	Myeloid	LRRK2
0	5.85657	0.1	0.001	0	Myeloid	F13A1
0	7.38128	0.103	0.004	0	Myeloid	CXCL5
0	6.39212	0.099	0.001	0	Myeloid	MEFV
0	6.36528	0.101	0.003	0	Myeloid	SERPINB2
0	7.79195	0.102	0.004	0	Myeloid	MMP12
0	6.76667	0.098	0.001	0	Myeloid	LILRA6
0	1.27509	0.896	0.8	0	Myeloid	GABARAP
0	4.69984	0.099	0.004	0	Myeloid	MILR1
0	4.17454	0.101	0.006	0	Myeloid	PPP1R14A
0	5.49838	0.1	0.006	0	Myeloid	GPNMB
0	4.27605	0.096	0.004	0	Myeloid	AC025580.2
0	3.97537	0.097	0.006	0	Myeloid	WDFY4
0	2.28932	0.097	0.007	0	Myeloid	SNCA
0	5.34079	0.092	0.002	0	Myeloid	KCNMB1
0	4.15033	0.095	0.006	0	Myeloid	SDC2
0	4.93258	0.092	0.004	0	Myeloid	CD1D
0	4.72169	0.094	0.006	0	Myeloid	SLCO2B1
0	4.33662	0.09	0.005	0	Myeloid	STAC3
0	7.55963	0.085	0.001	0	Myeloid	TREM2
0	5.20965	0.089	0.005	0	Myeloid	FFAR2
0	8.4004	0.083	0	0	Myeloid	ASGR2
0	5.8106	0.082	0.002	0	Myeloid	ZEB2-AS1
0	5.39553	0.081	0.003	0	Myeloid	LINC00877
0	7.08663	0.077	0.001	0	Myeloid	MSR1
0	7.20949	0.077	0.001	0	Myeloid	SLAMF9
0	6.22619	0.076	0.001	0	Myeloid	RAB7B
0	8.00143	0.075	0	0	Myeloid	ACOD1
0	5.19531	0.075	0.001	0	Myeloid	MMP2-AS1
0	7.77916	0.073	0	0	Myeloid	AC245128.3
0	5.6288	0.072	0.001	0	Myeloid	ADGRE3
0	7.26041	0.069	0	0	Myeloid	CD300LB
0	6.45686	0.067	0.001	0	Myeloid	SIGLEC14
0	6.83658	0.066	0.001	0	Myeloid	AP003354.2
0	2.96934	0.997	0.946	0	Myeloid	FTL
0	2.15206	0.938	0.903	0	Myeloid	CD74
0	3.13223	0.999	0.985	0	Myeloid	FTH1
3.59321e-301	1.60578	0.554	0.312	8.34451e-297	Myeloid	STXBP2
3.31674e-300	2.54473	0.348	0.138	7.70245e-296	Myeloid	DDX60L
1.02013e-297	1.39227	0.57	0.337	2.36905e-293	Myeloid	LIMS1
1.48532e-297	1.86521	0.431	0.205	3.44936e-293	Myeloid	ATP2B1
2.19389e-296	5.56381	0.068	0.001	5.09486e-292	Myeloid	SLC1A3
2.19443e-295	4.32172	0.091	0.007	5.09612e-291	Myeloid	RBP7
3.12046e-295	1.21968	0.664	0.466	7.24665e-291	Myeloid	AP2S1
3.2505e-294	1.80963	0.328	0.122	7.54864e-290	Myeloid	SMCO4
2.36933e-293	2.07927	0.626	0.431	5.50228e-289	Myeloid	SLC2A3
6.20524e-293	3.68293	0.097	0.008	1.44104e-288	Myeloid	RUBCNL
2.73878e-292	5.95336	0.062	0.001	6.36027e-288	Myeloid	CLEC4D
5.80736e-292	1.25934	0.649	0.443	1.34864e-287	Myeloid	GRB2
8.93324e-292	3.20452	0.103	0.01	2.07457e-287	Myeloid	SCARF1
2.8441e-291	2.31204	0.231	0.065	6.60486e-287	Myeloid	THAP2
5.12672e-291	2.05909	0.414	0.195	1.19058e-286	Myeloid	EHD1
6.4305e-291	3.46984	0.092	0.007	1.49335e-286	Myeloid	SERPINF1
1.06949e-290	3.29899	0.128	0.018	2.48367e-286	Myeloid	CYB5D1
3.42286e-286	4.1956	0.084	0.006	7.94891e-282	Myeloid	AXL
3.0852e-284	3.92702	0.106	0.012	7.16475e-280	Myeloid	LHFPL2
1.60909e-282	1.28151	0.667	0.468	3.7368e-278	Myeloid	RNASET2
5.71383e-282	4.70358	0.076	0.004	1.32692e-277	Myeloid	CD1C
3.17e-281	3.93319	0.102	0.01	7.3617e-277	Myeloid	HLA-DQB2
1.04756e-279	5.0095	0.071	0.003	2.43276e-275	Myeloid	KCNJ15
2.05602e-277	1.26291	0.678	0.509	4.7747e-273	Myeloid	ATP6V1F
4.33804e-275	1.73428	0.362	0.151	1.00742e-270	Myeloid	PICALM
1.90548e-273	3.12534	0.128	0.02	4.42509e-269	Myeloid	MFSD2A
4.71503e-273	1.63406	0.749	0.641	1.09497e-268	Myeloid	CSTB
8.5966e-273	2.06891	0.228	0.066	1.99639e-268	Myeloid	DUSP3
1.92483e-272	1.82494	0.358	0.148	4.47004e-268	Myeloid	NABP1
2.8817e-272	2.35077	0.216	0.06	6.69218e-268	Myeloid	GNAQ
5.88764e-272	1.28787	0.352	0.134	1.36729e-267	Myeloid	LAT2
1.69927e-269	6.92838	0.056	0	3.94621e-265	Myeloid	LIPN
1.6905e-267	2.96969	0.163	0.035	3.92586e-263	Myeloid	BEST1
2.50366e-267	7.58929	0.057	0.001	5.81426e-263	Myeloid	CD1A
2.79519e-267	2.21091	0.26	0.087	6.49127e-263	Myeloid	CREG1
7.3673e-266	3.08953	0.153	0.031	1.71091e-261	Myeloid	AC245014.3
1.49634e-265	2.78336	0.126	0.02	3.47496e-261	Myeloid	SNN
2.31353e-265	1.24939	0.796	0.653	5.37272e-261	Myeloid	NFKBIA
1.78895e-263	3.0629	0.152	0.031	4.15447e-259	Myeloid	FGD4
2.10309e-263	2.11247	0.206	0.056	4.884e-259	Myeloid	TIMP2
2.22971e-262	2.32702	0.289	0.107	5.17804e-258	Myeloid	TRIB1
4.30898e-262	2.63395	0.147	0.028	1.00068e-257	Myeloid	RHOQ
6.15627e-262	1.01571	0.757	0.593	1.42967e-257	Myeloid	CD63
2.04743e-261	7.08859	0.055	0	4.75474e-257	Myeloid	FCGR1B
3.77269e-260	1.46065	0.436	0.21	8.76131e-256	Myeloid	IFNGR1
3.96493e-260	2.45509	0.168	0.038	9.20776e-256	Myeloid	ZSWIM6
8.59443e-260	4.48113	0.084	0.007	1.99588e-255	Myeloid	SLC7A11
1.15386e-259	2.02103	0.288	0.105	2.67961e-255	Myeloid	ZMIZ1
1.93643e-259	1.61901	0.417	0.199	4.49696e-255	Myeloid	BACH1
3.96354e-259	2.74917	0.179	0.044	9.20453e-255	Myeloid	PHC2
7.22909e-258	3.01529	0.143	0.028	1.67881e-253	Myeloid	HK2
1.22301e-257	3.05811	0.103	0.013	2.8402e-253	Myeloid	CLEC11A
5.31324e-257	1.64412	0.406	0.194	1.23389e-252	Myeloid	LGALS9
1.21874e-256	1.20175	0.645	0.422	2.83028e-252	Myeloid	CAPG
2.15912e-256	2.62193	0.142	0.027	5.01413e-252	Myeloid	BMP2K
5.37761e-256	1.2545	0.569	0.337	1.24884e-251	Myeloid	ARRB2
0	13.3431	0.982	0.003	0	Mast cell	TPSAB1
0	13.862	0.97	0.001	0	Mast cell	CPA3
0	13.8795	0.945	0.002	0	Mast cell	TPSB2
0	10.244	0.915	0.003	0	Mast cell	HPGDS
0	9.90986	0.915	0.006	0	Mast cell	GATA2
0	11.9081	0.902	0.001	0	Mast cell	SLC18A2
0	7.80231	0.909	0.026	0	Mast cell	LTC4S
0	6.86852	0.939	0.07	0	Mast cell	CLU
0	7.24044	0.902	0.036	0	Mast cell	VWA5A
0	10.7483	0.86	0.001	0	Mast cell	HDC
0	14.7407	0.848	0	0	Mast cell	MS4A2
0	12.819	0.817	0.001	0	Mast cell	TPSD1
0	9.36849	0.744	0.005	0	Mast cell	KIT
0	5.97977	0.762	0.033	0	Mast cell	PTGS1
0	8.02	0.701	0.004	0	Mast cell	IL1RL1
0	12.1592	0.695	0	0	Mast cell	AL157895.1
0	7.59673	0.683	0.01	0	Mast cell	RGS13
0	7.89374	0.665	0.008	0	Mast cell	MAOB
0	5.28215	0.683	0.047	0	Mast cell	BACE2
0	8.58427	0.622	0.005	0	Mast cell	RHEX
0	5.08999	0.64	0.038	0	Mast cell	BTK
0	8.73796	0.579	0.006	0	Mast cell	SLC45A3
0	6.07511	0.573	0.014	0	Mast cell	NTRK1
0	5.9589	0.561	0.01	0	Mast cell	TIMP3
0	5.54718	0.567	0.031	0	Mast cell	RHOBTB3
0	9.7824	0.512	0.001	0	Mast cell	SIGLEC6
0	6.94083	0.518	0.011	0	Mast cell	CNRIP1
0	10.3029	0.494	0	0	Mast cell	GCSAML
0	7.10894	0.488	0.011	0	Mast cell	STXBP6
0	6.59631	0.451	0.011	0	Mast cell	GMPR
0	9.67233	0.415	0.001	0	Mast cell	SVOPL
0	8.90203	0.415	0.001	0	Mast cell	KRT1
0	10.6069	0.409	0	0	Mast cell	CALB2
0	5.58188	0.39	0.014	0	Mast cell	P2RX1
0	5.31145	0.372	0.012	0	Mast cell	DLC1
0	5.28747	0.341	0.01	0	Mast cell	DHRS9
0	6.10689	0.317	0.005	0	Mast cell	CAVIN2
0	8.72562	0.268	0	0	Mast cell	GATA1
0	7.26066	0.25	0.003	0	Mast cell	TMEM233
0	6.49747	0.25	0.005	0	Mast cell	AL390957.1
0	13.0821	0.232	0	0	Mast cell	CDK15
0	8.07918	0.213	0.001	0	Mast cell	GFRA3
0	7.55913	0.207	0.002	0	Mast cell	AL078590.3
0	8.86428	0.201	0.001	0	Mast cell	ENPP3
0	10.8124	0.195	0	0	Mast cell	CTSG
0	10.4387	0.189	0	0	Mast cell	SIGLEC8
0	8.68897	0.183	0.001	0	Mast cell	CADPS
0	8.40652	0.177	0.001	0	Mast cell	CTTNBP2
0	6.34785	0.177	0.002	0	Mast cell	RGS17
0	6.75304	0.165	0.002	0	Mast cell	TCTEX1D1
0	13.0151	0.159	0	0	Mast cell	PRG2
0	10.6038	0.159	0	0	Mast cell	AMHR2
0	7.99722	0.146	0.001	0	Mast cell	RAB44
0	9.22763	0.122	0	0	Mast cell	MFSD2B
0	8.10072	0.116	0.001	0	Mast cell	SLC24A3
0	7.99531	0.11	0	0	Mast cell	AL731557.1
0	8.51096	0.11	0.001	0	Mast cell	GFI1B
0	11.9808	0.098	0	0	Mast cell	AL662860.1
0	8.80255	0.085	0	0	Mast cell	SCN7A
0	10.9764	0.085	0	0	Mast cell	AC111188.1
0	12.6413	0.085	0	0	Mast cell	VWC2
0	10.1239	0.079	0	0	Mast cell	AC020914.1
0	12.88	0.079	0	0	Mast cell	ADCYAP1
3.95248e-302	6.34215	0.25	0.006	9.17885e-298	Mast cell	PAQR5
4.06281e-294	5.15477	0.445	0.02	9.43506e-290	Mast cell	CATSPER1
2.78801e-289	5.35733	0.445	0.021	6.47458e-285	Mast cell	MITF
8.07571e-280	6.6117	0.165	0.002	1.87542e-275	Mast cell	KCNH2
2.77829e-275	10.1375	0.067	0	6.45203e-271	Mast cell	IL1RAPL1
1.82721e-273	4.89228	0.384	0.016	4.24334e-269	Mast cell	RASGRP4
2.81876e-268	4.9604	0.299	0.01	6.54601e-264	Mast cell	FCER1A
1.84672e-267	5.96878	0.268	0.008	4.28864e-263	Mast cell	INKA1
2.822e-237	4.32979	0.762	0.08	6.55354e-233	Mast cell	ALOX5
4.46833e-231	5.37306	0.171	0.003	1.03768e-226	Mast cell	TAL1
4.53912e-224	11.2933	0.043	0	1.05412e-219	Mast cell	LINC00323
4.63707e-224	9.92911	0.043	0	1.07687e-219	Mast cell	AC098617.1
2.51968e-221	7.32765	0.085	0.001	5.85146e-217	Mast cell	WSCD2
3.99715e-221	4.84297	0.5	0.035	9.28259e-217	Mast cell	ABCC4
2.13124e-220	4.86787	0.25	0.008	4.94939e-216	Mast cell	CD22
2.54535e-210	4.41904	0.567	0.048	5.91107e-206	Mast cell	RAB32
2.07427e-207	6.50758	0.11	0.001	4.81709e-203	Mast cell	ITGA2B
5.82496e-202	7.4357	0.061	0	1.35273e-197	Mast cell	AL356489.3
2.95269e-201	5.2787	0.482	0.036	6.85703e-197	Mast cell	HS3ST1
9.46657e-201	4.63764	0.415	0.026	2.19842e-196	Mast cell	CD33
3.26015e-199	6.18165	0.165	0.004	7.57105e-195	Mast cell	ATP1A4
6.83085e-199	5.27808	0.311	0.015	1.58633e-194	Mast cell	LIF
1.33874e-191	3.8766	0.488	0.038	3.10896e-187	Mast cell	MLPH
5.10213e-181	5.04665	0.317	0.017	1.18487e-176	Mast cell	TMEM220
6.82154e-181	4.98972	0.28	0.013	1.58417e-176	Mast cell	PBX1
1.18723e-176	3.89758	0.274	0.013	2.75711e-172	Mast cell	AKAP12
1.2442e-175	6.64811	0.091	0.001	2.8894e-171	Mast cell	BEGAIN
1.65574e-173	7.64309	0.073	0.001	3.84512e-169	Mast cell	JPH4
1.78197e-168	7.29175	0.067	0.001	4.13827e-164	Mast cell	PTGER3
7.59513e-166	4.0912	0.476	0.042	1.76382e-161	Mast cell	RAB27B
1.37971e-164	7.55521	0.079	0.001	3.2041e-160	Mast cell	LINC01140
1.13867e-163	4.44888	0.293	0.016	2.64434e-159	Mast cell	PLAT
3.23488e-157	4.22566	0.451	0.04	7.51237e-153	Mast cell	LPCAT2
3.19239e-156	7.21613	0.067	0.001	7.41369e-152	Mast cell	PDE3A
1.96498e-155	8.24712	0.049	0	4.56327e-151	Mast cell	SLC8A3
2.58565e-155	4.50134	0.317	0.019	6.00465e-151	Mast cell	PIK3R6
1.04061e-151	4.7685	0.329	0.022	2.41662e-147	Mast cell	FER
5.68357e-151	6.45642	0.061	0.001	1.3199e-146	Mast cell	TMEM266
4.15442e-149	6.28925	0.104	0.002	9.64781e-145	Mast cell	EFHC2
2.41921e-148	7.50449	0.073	0.001	5.61813e-144	Mast cell	NTM
1.04027e-147	4.65298	0.756	0.132	2.41583e-143	Mast cell	HPGD
2.90947e-147	11.5115	0.024	0	6.75666e-143	Mast cell	RD3
2.90947e-147	10.945	0.024	0	6.75666e-143	Mast cell	SSX5
1.87781e-146	10.0008	0.037	0	4.36085e-142	Mast cell	ERVFRD-1
2.1039e-146	7.39348	0.037	0	4.88589e-142	Mast cell	MS4A3
2.37627e-145	4.03625	0.506	0.054	5.51841e-141	Mast cell	RENBP
7.22825e-145	7.39327	0.061	0.001	1.67862e-140	Mast cell	ENTHD1
3.37935e-143	3.64714	0.896	0.208	7.84786e-139	Mast cell	CD9
5.55195e-136	4.62858	0.165	0.006	1.28933e-131	Mast cell	IL5RA
1.30833e-131	5.59466	0.079	0.001	3.03834e-127	Mast cell	MPIG6B
1.27491e-130	3.99491	0.372	0.032	2.96072e-126	Mast cell	LYL1
1.14461e-129	5.95484	0.104	0.002	2.65814e-125	Mast cell	EMID1
5.3693e-129	4.17544	0.439	0.046	1.24691e-124	Mast cell	STX3
1.07272e-127	9.24205	0.043	0	2.49118e-123	Mast cell	ASIC4
5.21216e-127	5.66254	0.165	0.006	1.21042e-122	Mast cell	PPM1H
4.59459e-126	5.71123	0.073	0.001	1.067e-121	Mast cell	AFF2
5.90086e-125	3.76621	0.439	0.046	1.37036e-120	Mast cell	ADRB2
4.55133e-124	3.96953	0.878	0.241	1.05696e-119	Mast cell	NSMCE1
2.28792e-123	4.30616	0.293	0.021	5.31323e-119	Mast cell	LRMDA
2.9884e-123	7.34083	0.091	0.002	6.93996e-119	Mast cell	IL13
5.28795e-121	3.8392	0.488	0.059	1.22802e-116	Mast cell	IL18
1.23226e-120	3.98467	0.177	0.008	2.86168e-116	Mast cell	NFE2
2.341e-120	6.86915	0.061	0.001	5.4365e-116	Mast cell	HHIP-AS1
4.31392e-119	8.14502	0.043	0	1.00182e-114	Mast cell	PGBD5
2.16513e-118	5.06608	0.207	0.011	5.02809e-114	Mast cell	MEIS2
3.28956e-118	3.66372	0.445	0.05	7.63935e-114	Mast cell	ARMH1
7.11716e-118	10.2125	0.024	0	1.65282e-113	Mast cell	CMA1
9.10839e-118	4.75297	0.165	0.007	2.11524e-113	Mast cell	TSPAN7
1.05756e-114	8.76066	0.03	0	2.45598e-110	Mast cell	LINC01918
3.66726e-112	6.47134	0.073	0.001	8.51648e-108	Mast cell	SLC47A1
1.44897e-111	3.40863	0.573	0.089	3.36494e-107	Mast cell	SMYD3
6.12311e-111	11.1429	0.018	0	1.42197e-106	Mast cell	TRIM63
1.04187e-109	8.28327	0.037	0	2.41953e-105	Mast cell	WT1
2.79403e-106	4.19021	0.335	0.032	6.48858e-102	Mast cell	ASRGL1
6.53149e-106	5.70402	0.128	0.005	1.51681e-101	Mast cell	TLDC2
3.98437e-102	3.8887	0.244	0.017	9.25291e-98	Mast cell	P2RY14
8.23414e-97	3.74285	0.256	0.02	1.91222e-92	Mast cell	STAP1
1.77793e-96	3.9151	0.482	0.072	4.12888e-92	Mast cell	GALC
3.5577e-96	4.44146	0.195	0.012	8.26205e-92	Mast cell	ARHGAP6
1.51461e-94	3.50095	0.317	0.031	3.51738e-90	Mast cell	LINC00996
6.0215e-94	3.70896	0.116	0.004	1.39837e-89	Mast cell	FBLN2
3.96666e-93	3.67183	0.378	0.045	9.21178e-89	Mast cell	BMP2K
7.9676e-91	3.8297	0.335	0.036	1.85032e-86	Mast cell	NDST2
9.44244e-91	3.6691	0.47	0.073	2.19282e-86	Mast cell	MSRA
4.1932e-89	6.95611	0.049	0.001	9.73787e-85	Mast cell	AC010280.2
5.87638e-89	3.09109	0.579	0.109	1.36467e-84	Mast cell	TESPA1
9.89297e-87	3.29909	0.695	0.18	2.29744e-82	Mast cell	ACSL4
1.93169e-86	5.95859	0.085	0.002	4.48596e-82	Mast cell	SYCP2L
3.81253e-85	2.51631	0.482	0.074	8.85385e-81	Mast cell	PMP22
2.77477e-84	2.9688	0.573	0.11	6.44385e-80	Mast cell	BEX4
6.32718e-84	4.4173	0.159	0.009	1.46936e-79	Mast cell	AC106739.1
7.9591e-84	2.82995	0.433	0.062	1.84834e-79	Mast cell	ADGRE2
9.11236e-84	5.00987	0.171	0.01	2.11616e-79	Mast cell	TEC
2.2781e-83	10.4775	0.018	0	5.29044e-79	Mast cell	LINC01340
5.89862e-83	5.79457	0.079	0.002	1.36984e-78	Mast cell	ASIC3
1.89399e-82	3.32729	0.549	0.105	4.39842e-78	Mast cell	DUSP6
2.65996e-82	2.75474	0.896	0.407	6.17722e-78	Mast cell	LAPTM4A
7.93469e-82	4.13601	0.165	0.01	1.84267e-77	Mast cell	CRLF2
8.42961e-81	2.68137	0.604	0.126	1.95761e-76	Mast cell	RNF130
2.14567e-80	3.86774	0.256	0.024	4.98289e-76	Mast cell	TMEM255B
1.63581e-79	2.18964	0.866	0.301	3.79884e-75	Mast cell	GLUL
6.68345e-78	1.61381	0.902	0.244	1.5521e-73	Mast cell	FCER1G
9.96332e-78	3.5351	0.323	0.039	2.31378e-73	Mast cell	ALDH1A1
1.09556e-77	4.52727	0.189	0.014	2.54421e-73	Mast cell	FERMT2
2.43298e-77	5.37455	0.079	0.002	5.65011e-73	Mast cell	AL359736.1
2.78041e-77	7.97021	0.037	0	6.45694e-73	Mast cell	ADORA1
4.13355e-77	4.49483	0.207	0.017	9.59934e-73	Mast cell	SCIN
2.97586e-76	1.86845	1	0.858	6.91085e-72	Mast cell	VIM
9.44086e-76	2.25896	0.933	0.458	2.19245e-71	Mast cell	CAPG
1.35788e-74	10.415	0.012	0	3.15341e-70	Mast cell	AC009061.1
1.35788e-74	9.45528	0.012	0	3.15341e-70	Mast cell	NFIA-AS2
5.77212e-73	3.46815	0.366	0.053	1.34046e-68	Mast cell	PROCR
2.49371e-72	3.15255	0.512	0.103	5.79113e-68	Mast cell	ATP6V0A2
4.11216e-72	1.25237	0.921	0.263	9.54967e-68	Mast cell	CST3
4.56147e-71	3.32214	0.47	0.088	1.05931e-66	Mast cell	TENT5A
1.6868e-70	7.06073	0.03	0	3.91725e-66	Mast cell	PTGDR2
1.33043e-68	4.05737	0.152	0.01	3.08966e-64	Mast cell	LINC00672
4.53954e-68	2.41924	0.311	0.039	1.05422e-63	Mast cell	CAVIN1
6.08192e-68	2.94101	0.53	0.115	1.4124e-63	Mast cell	VAT1
2.55294e-67	3.35795	0.354	0.052	5.9287e-63	Mast cell	SLC26A2
3.29704e-67	4.055	0.14	0.009	7.65672e-63	Mast cell	ERG
8.321e-67	8.41553	0.018	0	1.93239e-62	Mast cell	MALRD1
6.87954e-66	3.0265	0.53	0.12	1.59763e-61	Mast cell	LEO1
1.48062e-65	4.72913	0.079	0.003	3.43843e-61	Mast cell	ST8SIA6
2.81919e-65	4.16392	0.293	0.038	6.54701e-61	Mast cell	AC020571.1
1.71705e-62	3.78617	0.274	0.035	3.98751e-58	Mast cell	EPB41L1
1.84992e-62	3.52123	0.256	0.03	4.29606e-58	Mast cell	ALS2
2.90558e-62	3.27916	0.213	0.021	6.74762e-58	Mast cell	RNF144A
2.93352e-61	6.75246	0.061	0.002	6.81252e-57	Mast cell	CACNA2D1
6.90459e-61	2.94107	0.659	0.2	1.60345e-56	Mast cell	EGR1
4.50757e-60	4.90171	0.067	0.002	1.04679e-55	Mast cell	AC099524.1
1.21504e-59	3.34141	0.293	0.041	2.82169e-55	Mast cell	TM6SF1
3.72135e-59	2.38243	0.841	0.398	8.6421e-55	Mast cell	FOSB
4.57766e-59	2.37467	0.622	0.169	1.06307e-54	Mast cell	LAT2
4.19386e-58	4.40502	0.14	0.01	9.7394e-54	Mast cell	GNAI1
1.05478e-57	2.56641	0.482	0.106	2.4495e-53	Mast cell	TSC22D1
2.01298e-57	2.43266	0.707	0.244	4.67475e-53	Mast cell	ASAH1
1.42767e-56	5.18645	0.055	0.002	3.31547e-52	Mast cell	TMEM220-AS1
2.56232e-56	4.71418	0.085	0.004	5.95048e-52	Mast cell	FAM124B
5.95057e-56	2.4356	0.659	0.211	1.3819e-51	Mast cell	ARHGAP18
7.41558e-56	2.24961	0.439	0.087	1.72212e-51	Mast cell	KLRG1
8.88984e-56	2.51621	0.329	0.053	2.06449e-51	Mast cell	COL18A1
1.19792e-55	4.16197	0.159	0.013	2.78193e-51	Mast cell	MMP2-AS1
3.82155e-55	2.689	0.659	0.215	8.87479e-51	Mast cell	LMO4
8.23141e-55	4.56417	0.128	0.009	1.91158e-50	Mast cell	DEPTOR
1.48028e-54	6.64537	0.037	0.001	3.43764e-50	Mast cell	AC008840.1
2.94813e-54	4.04171	0.085	0.004	6.84645e-50	Mast cell	TRO
8.32006e-54	1.63701	0.927	0.62	1.93217e-49	Mast cell	CD63
8.91954e-54	2.35391	0.86	0.555	2.07138e-49	Mast cell	PPP1R15A
2.37769e-53	3.0027	0.28	0.041	5.52171e-49	Mast cell	CHN2
2.19871e-52	3.29436	0.22	0.026	5.10606e-48	Mast cell	SUSD1
5.20389e-52	6.90592	0.043	0.001	1.2085e-47	Mast cell	HRASLS5
8.43888e-52	2.95569	0.409	0.087	1.95976e-47	Mast cell	SWAP70
2.57714e-51	2.81558	0.354	0.065	5.9849e-47	Mast cell	AKAP2
4.01545e-51	3.6703	0.189	0.02	9.32507e-47	Mast cell	SLCO2B1
4.33757e-51	1.43205	0.957	0.793	1.00731e-46	Mast cell	FXYD5
4.38851e-51	5.02738	0.177	0.018	1.01914e-46	Mast cell	PROS1
5.76643e-51	2.29232	0.482	0.113	1.33914e-46	Mast cell	TMEM176B
2.98775e-50	2.20501	0.573	0.164	6.93846e-46	Mast cell	SGK1
4.70036e-50	4.93109	0.091	0.005	1.09157e-45	Mast cell	ZNF521
1.58458e-49	4.31992	0.104	0.007	3.67986e-45	Mast cell	ZNF704
3.18188e-49	7.60028	0.024	0	7.38928e-45	Mast cell	TACR1
5.84117e-49	1.85847	0.909	0.538	1.35649e-44	Mast cell	ANXA1
8.06473e-49	2.91955	0.293	0.047	1.87287e-44	Mast cell	CSF2RB
2.40225e-48	2.4613	0.738	0.321	5.57876e-44	Mast cell	LMNA
2.96793e-48	2.51865	0.256	0.037	6.89242e-44	Mast cell	SIGLEC10
3.29977e-48	3.17607	0.28	0.045	7.66305e-44	Mast cell	ST3GAL4
3.78705e-48	7.17976	0.03	0.001	8.79466e-44	Mast cell	IL5
7.00766e-48	8.72197	0.018	0	1.62739e-43	Mast cell	HCRTR1
1.88852e-47	2.44773	0.835	0.489	4.38571e-43	Mast cell	CD69
4.02363e-47	4.5621	0.098	0.006	9.34407e-43	Mast cell	STX17-AS1
4.7211e-47	3.07436	0.274	0.044	1.09638e-42	Mast cell	SPECC1
8.14411e-47	2.26383	0.823	0.48	1.89131e-42	Mast cell	NFKBIZ
8.54066e-47	2.52293	0.28	0.045	1.9834e-42	Mast cell	ITGAM
1.11692e-46	1.56092	0.915	0.546	2.59382e-42	Mast cell	ALOX5AP
1.14664e-46	6.55167	0.037	0.001	2.66285e-42	Mast cell	PLAC4
1.80026e-46	2.58403	0.47	0.123	4.18073e-42	Mast cell	CLCN3
4.89401e-46	3.19099	0.317	0.058	1.13654e-41	Mast cell	CLNK
5.33233e-46	2.96011	0.378	0.082	1.23833e-41	Mast cell	SMIM3
1.32304e-45	3.07068	0.201	0.025	3.0725e-41	Mast cell	ARSK
2.51653e-45	4.83273	0.104	0.007	5.84414e-41	Mast cell	ELOVL7
3.13751e-45	3.549	0.183	0.021	7.28624e-41	Mast cell	HS6ST1
5.84299e-45	2.61876	0.543	0.173	1.35692e-40	Mast cell	HSD17B12
4.54973e-44	3.65084	0.152	0.015	1.05658e-39	Mast cell	BOLA3-AS1
1.45053e-43	4.19027	0.098	0.007	3.36857e-39	Mast cell	BNC2
4.09761e-43	2.10992	0.5	0.139	9.51588e-39	Mast cell	LYN
4.44175e-43	1.9178	0.512	0.141	1.03151e-38	Mast cell	C1orf162
8.41736e-43	2.45848	0.738	0.364	1.95476e-38	Mast cell	NR4A1
1.10101e-42	2.12731	0.506	0.147	2.55688e-38	Mast cell	PAK1
1.31732e-42	2.88558	0.341	0.072	3.0592e-38	Mast cell	GPR35
1.9698e-42	3.18445	0.177	0.021	4.57447e-38	Mast cell	GAPT
2.74898e-42	4.22887	0.067	0.003	6.38396e-38	Mast cell	AC008957.1
3.11991e-42	2.43487	0.835	0.526	7.24536e-38	Mast cell	FOS
3.41677e-42	6.66273	0.024	0	7.93477e-38	Mast cell	AL359636.1
4.99363e-42	5.13854	0.037	0.001	1.15967e-37	Mast cell	ACKR2
7.55394e-42	2.99762	0.335	0.071	1.75425e-37	Mast cell	FHL3
1.07404e-41	2.70468	0.226	0.033	2.49425e-37	Mast cell	ADAM12
5.46016e-41	3.1433	0.268	0.047	1.26801e-36	Mast cell	AC084033.3
7.17163e-41	2.89759	0.268	0.046	1.66547e-36	Mast cell	JAKMIP2
7.42655e-41	2.35184	0.72	0.327	1.72467e-36	Mast cell	TNFSF10
1.51038e-40	3.66525	0.079	0.005	3.50755e-36	Mast cell	A2M-AS1
1.62013e-40	4.07832	0.11	0.009	3.76242e-36	Mast cell	KREMEN1
3.72608e-40	5.3989	0.073	0.004	8.65307e-36	Mast cell	AC027031.2
9.65205e-40	6.85828	0.03	0.001	2.2415e-35	Mast cell	AC073869.5
9.90748e-40	6.59396	0.03	0.001	2.30081e-35	Mast cell	MYO16
1.119e-39	2.61546	0.463	0.135	2.59866e-35	Mast cell	ACOT7
2.3888e-39	2.71546	0.354	0.08	5.54751e-35	Mast cell	SNX29
1.11077e-38	2.29351	0.537	0.18	2.57955e-34	Mast cell	ARHGEF6
9.17825e-38	8.49707	0.012	0	2.13146e-33	Mast cell	MAB21L1
1.02877e-37	4.09487	0.104	0.009	2.38912e-33	Mast cell	TTLL7
1.03994e-37	3.57306	0.049	0.002	2.41505e-33	Mast cell	HBD
1.48407e-37	3.20954	0.134	0.014	3.44645e-33	Mast cell	CYP7B1
2.47844e-37	6.36434	0.018	0	5.75568e-33	Mast cell	P2RX6
2.84032e-37	2.03443	0.512	0.161	6.59608e-33	Mast cell	GRAP2
3.40136e-37	3.87477	0.122	0.012	7.89897e-33	Mast cell	SOX13
5.5471e-37	2.06322	0.415	0.108	1.2882e-32	Mast cell	LAIR1
1.8284e-36	2.32958	0.244	0.042	4.2461e-32	Mast cell	PKIG
1.9602e-36	1.91666	0.628	0.26	4.55217e-32	Mast cell	FOXP1
4.50511e-36	2.21555	0.39	0.101	1.04622e-31	Mast cell	MARCH3
8.46349e-36	2.24716	0.335	0.077	1.96548e-31	Mast cell	ABCA1
1.01254e-35	2.33486	0.5	0.166	2.35142e-31	Mast cell	ELL2
1.02791e-35	5.35585	0.043	0.002	2.38712e-31	Mast cell	DNAI2
1.09456e-35	4.61793	0.073	0.005	2.5419e-31	Mast cell	AP005329.3
1.51363e-35	2.45517	0.524	0.192	3.51511e-31	Mast cell	AHR
1.52062e-35	2.17894	0.53	0.187	3.53134e-31	Mast cell	CRTAP
1.59628e-35	2.04001	0.713	0.363	3.70703e-31	Mast cell	SKIL
1.64844e-35	4.01695	0.134	0.015	3.82817e-31	Mast cell	ZNF618
1.67116e-35	4.45837	0.11	0.01	3.88095e-31	Mast cell	SLC12A8
2.34511e-35	5.65678	0.049	0.002	5.44606e-31	Mast cell	NBEA
2.36952e-35	1.98205	0.518	0.175	5.50273e-31	Mast cell	ANXA4
2.79976e-35	2.27287	0.372	0.093	6.50189e-31	Mast cell	LAX1
4.15292e-35	2.97847	0.244	0.045	9.64433e-31	Mast cell	DAPK1
4.44721e-35	2.60991	0.329	0.077	1.03278e-30	Mast cell	TCEAL3
7.58959e-35	1.94575	0.567	0.206	1.76253e-30	Mast cell	GNPTAB
8.56723e-35	3.62154	0.116	0.011	1.98957e-30	Mast cell	UNC5B
1.35338e-34	2.19608	0.854	0.699	3.14294e-30	Mast cell	JUN
2.3636e-34	2.73161	0.274	0.055	5.48899e-30	Mast cell	GPR34
3.44154e-34	2.39032	0.323	0.075	7.99228e-30	Mast cell	RAB37
3.69528e-34	5.45966	0.037	0.001	8.58155e-30	Mast cell	AQP8
8.32541e-34	2.23678	0.262	0.051	1.93341e-29	Mast cell	DOK3
1.08985e-33	3.24071	0.152	0.019	2.53095e-29	Mast cell	SERP2
1.19216e-33	6.93032	0.018	0	2.76855e-29	Mast cell	AQP10
2.07521e-33	2.67227	0.36	0.095	4.81925e-29	Mast cell	GALNT6
2.09886e-33	2.28119	0.341	0.083	4.87418e-29	Mast cell	GM2A
7.16814e-33	1.96086	0.341	0.083	1.66466e-28	Mast cell	TMEM273
1.8047e-32	1.96435	0.823	0.63	4.19105e-28	Mast cell	BTG2
2.051e-32	3.0206	0.146	0.019	4.76304e-28	Mast cell	TIE1
3.06094e-32	2.24232	0.396	0.113	7.10842e-28	Mast cell	TCEAL4
4.21821e-32	2.15561	0.409	0.119	9.79594e-28	Mast cell	NFKBID
5.07009e-32	1.4597	0.854	0.635	1.17743e-27	Mast cell	SQSTM1
6.34928e-32	2.57236	0.311	0.075	1.47449e-27	Mast cell	FAIM
6.59242e-32	2.59455	0.171	0.025	1.53096e-27	Mast cell	ST3GAL6
7.13056e-32	2.15493	0.317	0.075	1.65593e-27	Mast cell	CPQ
8.04334e-32	1.90006	0.835	0.677	1.8679e-27	Mast cell	NFKBIA
1.67486e-31	2.38477	0.378	0.105	3.88952e-27	Mast cell	KLF4
1.89498e-31	2.72126	0.335	0.086	4.40071e-27	Mast cell	SEMA4A
6.31869e-31	3.61022	0.085	0.007	1.46739e-26	Mast cell	HEY1
8.05096e-31	4.80203	0.037	0.001	1.86967e-26	Mast cell	LINC00470
1.18376e-30	2.67962	0.604	0.263	2.74905e-26	Mast cell	AREG
1.26991e-30	6.10604	0.018	0	2.94912e-26	Mast cell	RXRG
1.57604e-30	1.96505	0.494	0.171	3.66003e-26	Mast cell	TNIK
1.67138e-30	3.34825	0.128	0.015	3.88145e-26	Mast cell	FHL1
2.22192e-30	9.83687	0.012	0	5.15996e-26	Mast cell	CLC
2.87297e-30	2.58732	0.244	0.05	6.6719e-26	Mast cell	SPART
4.57142e-30	1.42035	0.677	0.301	1.06162e-25	Mast cell	CD83
5.99295e-30	1.03404	0.951	0.82	1.39174e-25	Mast cell	HSP90AB1
6.04624e-30	2.02825	0.445	0.145	1.40412e-25	Mast cell	TMEM154
9.87994e-30	1.11967	0.75	0.337	2.29442e-25	Mast cell	IFITM3
1.74297e-29	2.65157	0.226	0.045	4.0477e-25	Mast cell	SDSL
1.99666e-29	4.25049	0.043	0.002	4.63684e-25	Mast cell	DACH1
2.05333e-29	2.78877	0.213	0.04	4.76845e-25	Mast cell	EGR3
2.09787e-29	1.9344	0.348	0.092	4.87189e-25	Mast cell	MPP1
2.2042e-29	4.36529	0.037	0.001	5.11881e-25	Mast cell	LGALS12
2.66288e-29	3.33159	0.104	0.011	6.184e-25	Mast cell	CBFA2T3
4.7286e-29	4.24708	0.049	0.003	1.09812e-24	Mast cell	GAS6-AS1
6.92321e-29	2.12295	0.866	0.656	1.60778e-24	Mast cell	IER2
9.72527e-29	2.52761	0.25	0.054	2.2585e-24	Mast cell	SLC39A11
1.70536e-28	5.86536	0.043	0.002	3.96036e-24	Mast cell	LINC00520
1.87941e-28	4.89107	0.043	0.002	4.36455e-24	Mast cell	LINC00900
1.8833e-28	5.72275	0.03	0.001	4.37358e-24	Mast cell	C19orf81
2.00294e-28	2.07185	0.439	0.145	4.65143e-24	Mast cell	MAST4
2.09292e-28	2.15658	0.409	0.133	4.86038e-24	Mast cell	MBOAT7
2.14487e-28	2.70077	0.195	0.035	4.98102e-24	Mast cell	FAR2
2.23466e-28	2.24698	0.354	0.101	5.18955e-24	Mast cell	SLC44A1
4.05011e-28	2.46872	0.396	0.127	9.40556e-24	Mast cell	TSC22D2
6.66635e-28	3.90449	0.061	0.004	1.54813e-23	Mast cell	TMEM150C
8.69114e-28	1.72237	0.665	0.327	2.01834e-23	Mast cell	CNIH1
1.4275e-27	5.2247	0.03	0.001	3.31508e-23	Mast cell	AARD
2.10768e-27	4.3341	0.085	0.008	4.89468e-23	Mast cell	KIAA1549
2.35569e-27	3.38153	0.146	0.022	5.47062e-23	Mast cell	HOXB6
2.58571e-27	1.20651	0.165	0.026	6.0048e-23	Mast cell	EGFL7
6.04304e-27	2.70498	0.195	0.037	1.40338e-22	Mast cell	CYB5D1
7.47746e-27	3.18406	0.079	0.007	1.73649e-22	Mast cell	ADAMTS7
2.77334e-26	1.43161	0.738	0.455	6.44053e-22	Mast cell	SEPT2
5.64873e-26	1.91648	0.451	0.168	1.3118e-21	Mast cell	CTNNBL1
6.86739e-26	1.56623	0.36	0.105	1.59481e-21	Mast cell	TMEM176A
1.32978e-25	2.49988	0.262	0.062	3.08814e-21	Mast cell	RSAD2
1.5928e-25	2.79966	0.293	0.08	3.69895e-21	Mast cell	METTL21A
1.8128e-25	1.45856	0.732	0.427	4.20985e-21	Mast cell	SNHG8
1.99378e-25	2.29676	0.354	0.111	4.63014e-21	Mast cell	HLTF
2.86948e-25	2.39115	0.213	0.045	6.6638e-21	Mast cell	RAPGEF2
3.6744e-25	1.44086	0.226	0.048	8.53306e-21	Mast cell	STAB1
8.16319e-25	3.8746	0.061	0.005	1.89574e-20	Mast cell	DGKG
9.08844e-25	2.58016	0.152	0.025	2.11061e-20	Mast cell	TIAM2
1.12843e-24	2.7699	0.085	0.009	2.62055e-20	Mast cell	MSRB3
1.15491e-24	1.02599	0.872	0.651	2.68205e-20	Mast cell	CD44
1.24046e-24	1.16502	0.835	0.587	2.88071e-20	Mast cell	SAMSN1
1.40333e-24	4.30577	0.024	0.001	3.25895e-20	Mast cell	PTH2R
1.55835e-24	4.73599	0.03	0.001	3.61896e-20	Mast cell	RAB3C
1.86991e-24	3.41188	0.134	0.02	4.34249e-20	Mast cell	MAPRE3
2.03228e-24	4.66271	0.049	0.003	4.71957e-20	Mast cell	ADORA3
3.15933e-24	2.8684	0.171	0.031	7.3369e-20	Mast cell	STXBP5
4.25071e-24	2.17281	0.299	0.083	9.87143e-20	Mast cell	KLHL6
7.47411e-24	2.40625	0.14	0.022	1.73571e-19	Mast cell	KCNE3
8.54787e-24	3.12001	0.067	0.006	1.98507e-19	Mast cell	PACERR
1.16854e-23	2.87664	0.183	0.036	2.7137e-19	Mast cell	NFE2L3
1.29266e-23	2.00032	0.341	0.106	3.00193e-19	Mast cell	UBA7
1.46351e-23	2.10747	0.384	0.133	3.3987e-19	Mast cell	EDEM2
1.64642e-23	2.25719	0.226	0.052	3.82348e-19	Mast cell	EDARADD
1.66273e-23	2.4836	0.238	0.057	3.86135e-19	Mast cell	IL9R
1.95574e-23	2.19833	0.293	0.082	4.54181e-19	Mast cell	ABCC1
2.31979e-23	3.10577	0.055	0.004	5.38725e-19	Mast cell	CHRNA7
2.54446e-23	1.79447	0.39	0.135	5.90899e-19	Mast cell	SERPINB6
2.7395e-23	2.21563	0.244	0.06	6.36195e-19	Mast cell	NEK6
3.13006e-23	1.31451	0.738	0.459	7.26894e-19	Mast cell	CD82
3.41264e-23	3.83861	0.073	0.007	7.92518e-19	Mast cell	PRSS12
3.83261e-23	1.27677	0.774	0.501	8.90046e-19	Mast cell	IDS
4.04134e-23	2.24643	0.207	0.045	9.3852e-19	Mast cell	PBX3
4.1864e-23	3.1684	0.116	0.016	9.72208e-19	Mast cell	FAIM2
5.07402e-23	1.68989	0.47	0.189	1.17834e-18	Mast cell	ZBTB20
7.39517e-23	1.61255	0.409	0.146	1.71738e-18	Mast cell	CXCL16
1.03105e-22	5.39819	0.024	0.001	2.39442e-18	Mast cell	LDLRAD2
1.04094e-22	3.08078	0.098	0.012	2.41737e-18	Mast cell	GPR141
1.27182e-22	3.16623	0.104	0.014	2.95354e-18	Mast cell	PDCD1LG2
1.5153e-22	1.88368	0.378	0.131	3.51899e-18	Mast cell	PARVB
1.57869e-22	2.24585	0.262	0.07	3.6662e-18	Mast cell	LINC02256
1.57955e-22	1.65832	0.476	0.193	3.66819e-18	Mast cell	NUTM2A-AS1
2.08455e-22	3.71144	0.073	0.007	4.84095e-18	Mast cell	HAAO
2.12388e-22	3.28808	0.098	0.012	4.9323e-18	Mast cell	MAP1A
2.63094e-22	2.92588	0.128	0.02	6.10983e-18	Mast cell	ARL11
2.70432e-22	1.83728	0.537	0.262	6.28024e-18	Mast cell	NCOA4
3.97061e-22	1.99964	0.317	0.098	9.22095e-18	Mast cell	ACER3
3.97106e-22	1.01693	0.841	0.632	9.22199e-18	Mast cell	GPX4
4.36936e-22	2.53045	0.183	0.038	1.0147e-17	Mast cell	PALLD
5.49929e-22	2.59882	0.183	0.038	1.2771e-17	Mast cell	EIF4EBP3
1.12101e-21	1.51442	0.713	0.452	2.60331e-17	Mast cell	GADD45B
1.40631e-21	1.82036	0.36	0.124	3.26588e-17	Mast cell	IFNGR2
3.14671e-21	1.85595	0.293	0.087	7.30759e-17	Mast cell	QPCT
4.86054e-21	1.7129	0.226	0.055	1.12876e-16	Mast cell	MCTP1
5.04826e-21	3.17728	0.085	0.01	1.17236e-16	Mast cell	NKD1
5.46625e-21	1.75402	0.445	0.174	1.26943e-16	Mast cell	CSF1
7.47067e-21	1.1289	0.732	0.431	1.73491e-16	Mast cell	LAT
8.67616e-21	1.18231	0.799	0.563	2.01487e-16	Mast cell	BST2
9.01441e-21	3.0369	0.128	0.021	2.09342e-16	Mast cell	NSG1
1.34251e-20	4.0274	0.043	0.003	3.11772e-16	Mast cell	EDNRB
1.45592e-20	4.95744	0.03	0.001	3.38107e-16	Mast cell	MAGI2
2.35909e-20	5.18937	0.024	0.001	5.47853e-16	Mast cell	AC068446.2
2.48157e-20	3.24142	0.122	0.02	5.76296e-16	Mast cell	TANC1
2.86158e-20	3.94399	0.079	0.009	6.64545e-16	Mast cell	DIP2C
3.11199e-20	1.65998	0.348	0.119	7.22696e-16	Mast cell	CCDC88A
3.86822e-20	3.4733	0.079	0.009	8.98317e-16	Mast cell	LINC01504
3.98662e-20	1.25687	0.64	0.349	9.25812e-16	Mast cell	FLOT1
4.38628e-20	4.28158	0.073	0.008	1.01863e-15	Mast cell	IL17RB
4.90452e-20	2.17955	0.201	0.048	1.13898e-15	Mast cell	FADS1
6.19026e-20	1.55852	0.543	0.253	1.43756e-15	Mast cell	TSEN54
6.24707e-20	2.40892	0.22	0.057	1.45076e-15	Mast cell	SLC2A6
6.37338e-20	3.26617	0.122	0.02	1.48009e-15	Mast cell	UGGT2
1.0398e-19	2.01566	0.287	0.088	2.41472e-15	Mast cell	ABCB8
1.58467e-19	1.16112	0.774	0.537	3.68008e-15	Mast cell	ATP6V1F
1.72389e-19	1.19734	0.726	0.459	4.0034e-15	Mast cell	POLD4
1.76788e-19	3.67103	0.067	0.007	4.10555e-15	Mast cell	PLA2G4A
1.99553e-19	4.23494	0.055	0.005	4.63422e-15	Mast cell	TMOD1
2.72144e-19	1.94041	0.323	0.111	6.31999e-15	Mast cell	LACTB
2.77978e-19	2.94832	0.073	0.008	6.45548e-15	Mast cell	AC106739.2
2.85168e-19	5.8893	0.012	0	6.62245e-15	Mast cell	LINC00595
3.16844e-19	1.65209	0.488	0.219	7.35806e-15	Mast cell	TSPYL2
3.37021e-19	4.25238	0.03	0.002	7.82664e-15	Mast cell	ZNF135
3.66734e-19	2.56768	0.098	0.014	8.51667e-15	Mast cell	AEBP1
3.73153e-19	2.60822	0.14	0.027	8.66573e-15	Mast cell	ST7
4.19555e-19	2.70961	0.146	0.029	9.74333e-15	Mast cell	ST3GAL3
4.45935e-19	1.93074	0.305	0.102	1.0356e-14	Mast cell	RAB34
4.7732e-19	5.38154	0.024	0.001	1.10848e-14	Mast cell	LINC02550
5.20001e-19	3.83287	0.061	0.006	1.2076e-14	Mast cell	ITGA9
5.44121e-19	1.43244	0.512	0.235	1.26361e-14	Mast cell	ICAM1
5.45848e-19	1.07889	0.78	0.567	1.26762e-14	Mast cell	RPS4Y1
6.34068e-19	1.4722	0.445	0.184	1.4725e-14	Mast cell	TESC
7.45837e-19	6.07015	0.018	0.001	1.73206e-14	Mast cell	AC104653.1
1.0198e-18	3.96568	0.037	0.002	2.36827e-14	Mast cell	LRRC70
1.76051e-18	4.45235	0.049	0.004	4.08842e-14	Mast cell	NOV
1.83913e-18	2.23204	0.195	0.048	4.27101e-14	Mast cell	CYSLTR1
1.97287e-18	2.35148	0.287	0.096	4.58159e-14	Mast cell	ITGAV
2.08713e-18	2.00214	0.073	0.009	4.84693e-14	Mast cell	FAM30A
2.36002e-18	1.82633	0.201	0.05	5.48068e-14	Mast cell	PSTPIP2
2.891e-18	2.6517	0.14	0.028	6.71377e-14	Mast cell	NFIA
3.36446e-18	1.26139	0.299	0.096	7.8133e-14	Mast cell	FBP1
3.58931e-18	2.28903	0.189	0.046	8.33546e-14	Mast cell	DEXI
3.79889e-18	1.69866	0.311	0.106	8.82217e-14	Mast cell	TBXAS1
3.89626e-18	1.78897	0.317	0.109	9.04829e-14	Mast cell	RPS6KA5
5.04983e-18	1.40702	0.823	0.688	1.17272e-13	Mast cell	DUSP1
5.65413e-18	1.60505	0.421	0.174	1.31306e-13	Mast cell	AC020916.1
6.91432e-18	5.47414	0.024	0.001	1.60571e-13	Mast cell	AC109449.1
7.00419e-18	4.65237	0.024	0.001	1.62658e-13	Mast cell	LURAP1
7.02655e-18	2.88821	0.116	0.02	1.63178e-13	Mast cell	MILR1
7.2067e-18	2.67327	0.165	0.037	1.67361e-13	Mast cell	KIAA1522
7.63745e-18	2.48659	0.11	0.018	1.77364e-13	Mast cell	TTYH2
8.42224e-18	4.26134	0.061	0.006	1.9559e-13	Mast cell	FAM83F
8.61594e-18	1.56087	0.274	0.086	2.00088e-13	Mast cell	HES1
1.06996e-17	2.44475	0.341	0.135	2.48476e-13	Mast cell	ANKRD28
1.41662e-17	1.86107	0.287	0.096	3.28982e-13	Mast cell	SLC4A2
1.51809e-17	1.14537	0.805	0.675	3.52546e-13	Mast cell	SELENOK
2.07547e-17	2.55554	0.14	0.029	4.81987e-13	Mast cell	NT5DC2
2.38968e-17	2.47207	0.159	0.036	5.54956e-13	Mast cell	AL121944.1
3.14733e-17	2.64956	0.159	0.036	7.30904e-13	Mast cell	AP005019.1
3.73475e-17	2.48105	0.14	0.029	8.67321e-13	Mast cell	AC108134.3
4.12898e-17	1.58959	0.354	0.133	9.58872e-13	Mast cell	CD84
6.67542e-17	2.28963	0.134	0.027	1.55023e-12	Mast cell	MAML3
7.59514e-17	3.14968	0.11	0.019	1.76382e-12	Mast cell	SMIM1
7.76297e-17	1.72653	0.384	0.164	1.80279e-12	Mast cell	BLVRA
8.61219e-17	2.36645	0.195	0.052	2.00001e-12	Mast cell	GBE1
1.25802e-16	1.7354	0.415	0.188	2.92151e-12	Mast cell	KLF10
1.27055e-16	1.88259	0.299	0.105	2.95059e-12	Mast cell	AC100810.1
1.36289e-16	2.90862	0.091	0.014	3.16503e-12	Mast cell	APOC2
1.38469e-16	2.70218	0.152	0.034	3.21567e-12	Mast cell	IQCN
1.42149e-16	3.4474	0.079	0.011	3.30113e-12	Mast cell	RFESD
1.54114e-16	1.35664	0.61	0.376	3.57899e-12	Mast cell	OSBPL8
1.75133e-16	4.00087	0.067	0.008	4.06712e-12	Mast cell	LINC01637
2.06328e-16	1.89499	0.335	0.129	4.79155e-12	Mast cell	NEK1
2.12722e-16	3.64332	0.067	0.008	4.94005e-12	Mast cell	ZNF462
2.3939e-16	2.9105	0.067	0.008	5.55936e-12	Mast cell	P2RY1
2.63983e-16	3.46435	0.061	0.007	6.13048e-12	Mast cell	FAM167A
2.75094e-16	2.62856	0.116	0.022	6.3885e-12	Mast cell	AL136987.1
2.95096e-16	3.3666	0.073	0.01	6.85301e-12	Mast cell	ACOT11
3.64931e-16	1.8755	0.262	0.086	8.47479e-12	Mast cell	PRKD3
4.04711e-16	1.10738	0.573	0.307	9.3986e-12	Mast cell	PRNP
4.18314e-16	3.59674	0.091	0.015	9.71449e-12	Mast cell	LEKR1
[truncated: 1,502 more rows]

## Sheet: TNBC
Table S2 Marker genes of cell types in triple-negative breast cancer
p_val	avg_log2FC	pct.1	pct.2	p_val_adj	cluster	gene
0	6.00868	0.784	0.103	0	Epithelial	S100A14
0	6.05304	0.764	0.099	0	Epithelial	SFN
0	5.93508	0.723	0.062	0	Epithelial	CD24
0	5.41859	0.699	0.06	0	Epithelial	PDZK1IP1
0	5.23465	0.659	0.068	0	Epithelial	FXYD3
0	6.41519	0.615	0.045	0	Epithelial	KRT6B
0	6.46681	0.463	0.013	0	Epithelial	KLK8
0	7.47949	0.389	0.013	0	Epithelial	SERPINB3
0	5.93538	0.375	0.01	0	Epithelial	RAB25
0	6.59211	0.345	0.009	0	Epithelial	C19orf33
0	6.10747	0.341	0.008	0	Epithelial	LAD1
0	7.42819	0.334	0.012	0	Epithelial	KRT6C
0	7.18027	0.321	0.011	0	Epithelial	SERPINB4
0	5.89674	0.314	0.008	0	Epithelial	MAL2
0	5.90983	0.311	0.011	0	Epithelial	NCCRP1
0	6.50635	0.284	0.006	0	Epithelial	SERPINB5
0	7.32356	0.264	0.005	0	Epithelial	LGALS7
0	6.1011	0.26	0.003	0	Epithelial	CKMT1A
0	7.05986	0.26	0.006	0	Epithelial	C10orf99
0	5.93879	0.247	0.005	0	Epithelial	IRF6
0	6.29739	0.243	0.005	0	Epithelial	FAM83A
0	6.34678	0.216	0.003	0	Epithelial	CXADR
1.1321e-302	5.19493	0.324	0.013	2.38443e-298	Epithelial	SMIM22
2.11062e-294	5.33716	0.331	0.014	4.4454e-290	Epithelial	TNNT1
3.84573e-294	5.94581	0.28	0.009	8.09987e-290	Epithelial	PKP1
6.39702e-292	6.18608	0.557	0.051	1.34734e-287	Epithelial	SBSN
1.64242e-283	5.50398	0.659	0.078	3.45926e-279	Epithelial	DMKN
4.82931e-283	5.9816	0.199	0.003	1.01715e-278	Epithelial	GJB6
2.76698e-279	7.00068	0.179	0.002	5.8278e-275	Epithelial	TMEM40
1.13765e-278	5.98924	0.635	0.074	2.39612e-274	Epithelial	KRT5
1.40426e-273	7.637	0.169	0.002	2.95766e-269	Epithelial	KLK11
1.20091e-266	5.98353	0.632	0.077	2.52936e-262	Epithelial	LY6D
1.13063e-262	7.0452	0.757	0.123	2.38132e-258	Epithelial	KRT16
1.87704e-262	4.24436	0.507	0.044	3.95342e-258	Epithelial	TPD52
4.27893e-259	5.57873	0.811	0.153	9.01229e-255	Epithelial	PERP
3.53485e-257	6.76513	0.645	0.085	7.4451e-253	Epithelial	KRT6A
2.27338e-255	5.99323	0.277	0.011	4.78819e-251	Epithelial	PRSS22
4.79023e-255	5.57501	0.247	0.008	1.00892e-250	Epithelial	PKP3
2.84539e-252	6.23002	0.155	0.002	5.99295e-248	Epithelial	KLC3
1.51133e-244	6.94767	0.182	0.004	3.18316e-240	Epithelial	AKR1B10
3.31818e-239	6.05426	0.23	0.007	6.98874e-235	Epithelial	CLCA2
1.13364e-227	4.75429	0.709	0.122	2.38767e-223	Epithelial	MGST1
3.46884e-225	5.21359	0.291	0.015	7.30606e-221	Epithelial	RHOV
1.61598e-221	6.02118	0.162	0.003	3.40357e-217	Epithelial	CKMT1B
1.69318e-221	4.74623	0.449	0.042	3.56618e-217	Epithelial	TACSTD2
1.13458e-218	5.87062	0.223	0.008	2.38965e-214	Epithelial	CASP14
2.39575e-217	5.43057	0.689	0.117	5.04594e-213	Epithelial	SLPI
4.27675e-216	7.11853	0.196	0.006	9.00768e-212	Epithelial	CALML3
2.05261e-210	6.40262	0.24	0.01	4.32321e-206	Epithelial	RHCG
6.00811e-205	6.13736	0.203	0.007	1.26543e-200	Epithelial	EPCAM
5.00687e-201	5.27205	0.159	0.004	1.05455e-196	Epithelial	ESRP1
3.08098e-192	5.98292	0.135	0.002	6.48915e-188	Epithelial	ST8SIA6-AS1
4.58783e-189	4.86709	0.236	0.011	9.66288e-185	Epithelial	F12
1.76086e-186	5.37707	0.324	0.025	3.70873e-182	Epithelial	PCSK1N
5.99777e-182	7.50544	0.409	0.043	1.26325e-177	Epithelial	SPRR1B
2.7314e-178	4.79507	0.189	0.007	5.75288e-174	Epithelial	S100A12
2.33935e-177	5.74102	0.142	0.003	4.92713e-173	Epithelial	LINC00958
1.61177e-173	6.75044	0.101	0.001	3.39471e-169	Epithelial	ANXA8L1
5.69269e-173	7.3377	0.095	0.001	1.199e-168	Epithelial	ANXA8
1.70757e-172	7.47522	0.105	0.001	3.59648e-168	Epithelial	CYSRT1
4.19066e-167	4.66087	0.213	0.01	8.82636e-163	Epithelial	KRTCAP3
9.87052e-167	6.05425	0.818	0.274	2.07893e-162	Epithelial	KRT17
3.41455e-161	6.40242	0.132	0.003	7.19173e-157	Epithelial	FAM133A
7.47473e-159	6.14418	0.095	0.001	1.57433e-154	Epithelial	MIR200CHG
7.98316e-158	5.78069	0.314	0.028	1.68141e-153	Epithelial	DEFB1
1.68188e-153	6.0898	0.125	0.003	3.54239e-149	Epithelial	EHF
5.23573e-152	6.22258	0.162	0.006	1.10275e-147	Epithelial	KLK7
5.94755e-152	5.56249	0.122	0.003	1.25267e-147	Epithelial	AP1M2
8.88468e-152	4.64422	0.544	0.097	1.87129e-147	Epithelial	CSTA
1.29192e-151	5.45055	0.304	0.027	2.72105e-147	Epithelial	CNFN
3.28958e-150	5.22392	0.253	0.018	6.92852e-146	Epithelial	ELF3
7.29744e-150	3.55867	0.595	0.117	1.53699e-145	Epithelial	SPINT2
6.79142e-149	9.39784	0.074	0	1.43041e-144	Epithelial	IVL
1.78744e-148	5.03575	0.341	0.036	3.7647e-144	Epithelial	CLDN4
2.51763e-148	5.8975	0.787	0.257	5.30263e-144	Epithelial	S100A2
3.90208e-147	7.62453	0.226	0.015	8.21857e-143	Epithelial	KRTDAP
2.66336e-145	7.44758	0.078	0.001	5.60956e-141	Epithelial	SERPINB13
4.8569e-145	4.78118	0.176	0.008	1.02296e-140	Epithelial	TRIM29
3.22375e-144	5.14244	0.247	0.018	6.78986e-140	Epithelial	KLK5
6.8695e-142	5.70407	0.166	0.007	1.44685e-137	Epithelial	KLK10
2.25649e-140	2.16506	0.99	0.939	4.75262e-136	Epithelial	S100A11
1.48185e-139	3.89631	0.476	0.077	3.12108e-135	Epithelial	RBP1
1.57609e-137	6.16269	0.858	0.44	3.31957e-133	Epithelial	S100A8
1.56831e-136	5.52191	0.865	0.474	3.30317e-132	Epithelial	S100A9
4.83369e-136	2.47405	0.993	0.978	1.01807e-131	Epithelial	RPS24
1.27887e-135	7.09662	0.236	0.018	2.69356e-131	Epithelial	SPRR2A
1.84982e-134	5.93139	0.108	0.002	3.8961e-130	Epithelial	BARX2
3.38326e-133	6.17226	0.855	0.399	7.12581e-129	Epithelial	S100A7
8.30042e-133	4.78064	0.882	0.439	1.74823e-128	Epithelial	FABP5
4.09917e-132	5.34481	0.152	0.006	8.63368e-128	Epithelial	PRSS8
3.35362e-131	4.73222	0.132	0.005	7.0634e-127	Epithelial	NECTIN4
3.15546e-130	10.4179	0.061	0	6.64604e-126	Epithelial	SPRR1A
5.34836e-130	6.79848	0.081	0.001	1.12647e-125	Epithelial	GPR87
5.54076e-128	4.47819	0.149	0.006	1.167e-123	Epithelial	ANXA3
9.48333e-128	4.35518	0.179	0.01	1.99738e-123	Epithelial	PRRG4
3.66997e-123	5.74453	0.098	0.002	7.72968e-119	Epithelial	GPX2
1.52929e-119	5.68762	0.149	0.007	3.221e-115	Epithelial	S100A7A
5.98728e-119	5.21599	0.108	0.003	1.26104e-114	Epithelial	CRB3
3.4368e-117	5.84809	0.088	0.002	7.2386e-113	Epithelial	ALDH3B2
1.50232e-115	4.2519	0.152	0.008	3.16418e-111	Epithelial	GALNT3
2.8126e-114	5.40846	0.277	0.03	5.92391e-110	Epithelial	LCN2
7.29329e-114	4.09677	0.304	0.036	1.53611e-109	Epithelial	LYPD3
1.66043e-113	4.26401	0.233	0.021	3.49719e-109	Epithelial	DSC2
4.5818e-112	3.47825	0.311	0.038	9.6502e-108	Epithelial	SPINT1
6.76752e-110	4.07017	0.375	0.059	1.42537e-105	Epithelial	AL445524.1
4.83267e-109	5.95741	0.642	0.193	1.01786e-104	Epithelial	PI3
2.39419e-108	4.02476	0.172	0.011	5.04265e-104	Epithelial	MAP7
9.08229e-108	4.63766	0.453	0.091	1.91291e-103	Epithelial	GJB2
1.0521e-105	7.79484	0.084	0.002	2.21593e-101	Epithelial	IL36G
8.32632e-103	5.0548	0.111	0.004	1.75369e-98	Epithelial	GJB3
6.17992e-102	5.58814	0.095	0.003	1.30161e-97	Epithelial	CHMP4C
4.35195e-101	5.78802	0.216	0.02	9.16608e-97	Epithelial	KLK6
3.38601e-100	5.07518	0.135	0.007	7.13161e-96	Epithelial	KRT23
3.92202e-100	5.65284	0.091	0.003	8.26057e-96	Epithelial	CAPNS2
5.15964e-99	5.04551	0.179	0.014	1.08672e-94	Epithelial	AKR1C2
6.24e-98	5.28606	0.108	0.004	1.31427e-93	Epithelial	ACTL8
7.29394e-98	5.2192	0.142	0.008	1.53625e-93	Epithelial	SULT2B1
1.16907e-97	9.44154	0.044	0	2.4623e-93	Epithelial	IL36RN
1.01136e-95	3.20698	0.568	0.155	2.13012e-91	Epithelial	KRT18
3.96849e-94	4.25708	0.139	0.008	8.35843e-90	Epithelial	SPINT1-AS1
5.2207e-93	5.67373	0.544	0.15	1.09958e-88	Epithelial	KRT14
2.52776e-92	6.85537	0.216	0.022	5.32396e-88	Epithelial	SPRR2D
2.61233e-92	4.67493	0.128	0.007	5.50208e-88	Epithelial	PITX1
2.73375e-92	2.094	0.943	0.792	5.75783e-88	Epithelial	GSTP1
3.33218e-92	4.49887	0.098	0.004	7.01823e-88	Epithelial	CDH1
6.26814e-91	9.74099	0.044	0	1.3202e-86	Epithelial	TMPRSS11D
1.26818e-90	2.74969	0.764	0.378	2.67103e-86	Epithelial	S100A16
1.39685e-90	2.15779	0.446	0.092	2.94205e-86	Epithelial	TUBA4A
1.21854e-89	2.72378	0.905	0.725	2.56649e-85	Epithelial	CSTB
1.55166e-89	2.58795	0.348	0.057	3.2681e-85	Epithelial	TSTD1
1.7816e-89	6.43593	0.068	0.001	3.75241e-85	Epithelial	ATP2C2
4.90965e-89	2.2768	0.889	0.728	1.03407e-84	Epithelial	ATP5MD
4.2798e-88	4.85829	0.111	0.005	9.01412e-84	Epithelial	LMTK3
6.06577e-88	1.35375	0.99	0.971	1.27757e-83	Epithelial	GAPDH
5.80622e-87	5.19914	0.098	0.004	1.22291e-82	Epithelial	GABRP
6.08962e-87	5.60659	0.084	0.003	1.2826e-82	Epithelial	LEMD1
8.86011e-87	5.03519	0.078	0.002	1.86612e-82	Epithelial	CBLC
9.95804e-87	5.02846	0.068	0.001	2.09736e-82	Epithelial	RORC
1.97229e-86	3.93896	0.179	0.016	4.15404e-82	Epithelial	TMEM79
3.60256e-85	5.427	0.149	0.011	7.58771e-81	Epithelial	MB
9.92014e-85	4.41265	0.122	0.007	2.08938e-80	Epithelial	SYNE4
2.12512e-83	2.7683	0.476	0.119	4.47593e-79	Epithelial	SAA1
2.45591e-83	3.75661	0.186	0.018	5.17264e-79	Epithelial	PSAT1
4.41302e-83	3.5019	0.284	0.042	9.29469e-79	Epithelial	DSP
4.68686e-83	6.41816	0.064	0.001	9.87147e-79	Epithelial	AC011473.4
1.70818e-82	6.53796	0.047	0	3.59776e-78	Epithelial	FAM110C
2.04725e-82	3.59707	0.307	0.051	4.31192e-78	Epithelial	CA2
1.16541e-81	3.18142	0.321	0.055	2.4546e-77	Epithelial	KLF5
5.98753e-80	1.57013	0.929	0.815	1.26109e-75	Epithelial	TPI1
5.12076e-79	3.01466	0.584	0.203	1.07853e-74	Epithelial	CKS1B
5.65536e-79	4.55493	0.105	0.005	1.19113e-74	Epithelial	BICDL2
2.4603e-78	4.99259	0.334	0.065	5.18188e-74	Epithelial	KRT15
3.80561e-78	5.69055	0.047	0.001	8.01538e-74	Epithelial	ATP6V0A4
1.35527e-77	2.59365	0.726	0.337	2.85448e-73	Epithelial	CRABP2
2.33023e-75	5.27986	0.081	0.003	4.90792e-71	Epithelial	SMPDL3B
1.13662e-73	5.39012	0.071	0.002	2.39394e-69	Epithelial	CA9
6.79669e-73	4.826	0.101	0.006	1.43152e-68	Epithelial	SOX15
6.90737e-73	2.80352	0.284	0.047	1.45483e-68	Epithelial	MPZL2
9.86519e-73	1.09487	0.966	0.975	2.07781e-68	Epithelial	RPL8
3.07765e-72	4.20776	0.132	0.01	6.48215e-68	Epithelial	ZP3
5.50338e-71	4.65253	0.084	0.004	1.15912e-66	Epithelial	ITGB6
1.55402e-70	5.45881	0.057	0.001	3.27308e-66	Epithelial	TMPRSS13
1.21031e-69	6.00216	0.064	0.002	2.54916e-65	Epithelial	AARD
1.31445e-69	2.61573	0.253	0.039	2.7685e-65	Epithelial	GNA15
1.80114e-69	1.27692	0.946	0.851	3.79357e-65	Epithelial	MIF
7.28812e-69	4.76103	0.078	0.003	1.53502e-64	Epithelial	ERBB3
1.03304e-68	2.40998	0.608	0.24	2.1758e-64	Epithelial	LAGE3
1.20655e-68	4.66985	0.084	0.004	2.54123e-64	Epithelial	PROM2
6.88005e-68	5.94042	0.061	0.002	1.44908e-63	Epithelial	ALG1L
6.1047e-67	4.3541	0.088	0.005	1.28577e-62	Epithelial	OVOL1
7.3706e-67	1.70873	0.868	0.758	1.5524e-62	Epithelial	SNX3
1.40984e-66	5.12056	0.166	0.018	2.96941e-62	Epithelial	AZGP1
2.40576e-66	4.72944	0.081	0.004	5.06701e-62	Epithelial	TP63
7.2781e-66	5.2773	0.071	0.003	1.53291e-61	Epithelial	DGUOK-AS1
1.03766e-65	1.58491	0.946	0.825	2.18552e-61	Epithelial	S100A10
2.05173e-65	5.0248	0.074	0.003	4.32135e-61	Epithelial	TGM1
2.14564e-64	5.35009	0.071	0.003	4.51915e-60	Epithelial	CCNA1
2.18426e-64	4.72381	0.054	0.001	4.60049e-60	Epithelial	ESRP2
3.2723e-64	3.5847	0.095	0.006	6.89211e-60	Epithelial	CDH3
6.09874e-64	3.10688	0.277	0.051	1.28452e-59	Epithelial	TPD52L1
6.92852e-64	5.63238	0.044	0.001	1.45928e-59	Epithelial	AC019155.3
2.70475e-63	2.73597	0.544	0.201	5.69675e-59	Epithelial	PFN2
5.20584e-63	6.13128	0.051	0.001	1.09645e-58	Epithelial	BBOX1
5.44305e-63	3.7423	0.186	0.024	1.14642e-58	Epithelial	FAM83D
5.60415e-63	4.31028	0.304	0.064	1.18035e-58	Epithelial	KRT7
4.78964e-62	2.96519	0.537	0.197	1.00879e-57	Epithelial	PPIF
1.18147e-61	4.69897	0.176	0.022	2.4884e-57	Epithelial	CST6
7.15792e-61	2.4436	0.632	0.297	1.5076e-56	Epithelial	BLVRB
1.23785e-60	5.15782	0.051	0.001	2.60715e-56	Epithelial	KDF1
1.3331e-60	4.3177	0.095	0.006	2.80777e-56	Epithelial	IL1A
2.56024e-60	5.60414	0.054	0.002	5.39238e-56	Epithelial	GJB5
4.63216e-60	4.66718	0.081	0.004	9.75626e-56	Epithelial	MYH14
8.3956e-60	6.41671	0.03	0	1.76828e-55	Epithelial	RAET1L
8.72188e-60	4.51587	0.084	0.005	1.837e-55	Epithelial	SLURP1
1.83197e-59	1.41566	0.882	0.741	3.8585e-55	Epithelial	TXN
3.84213e-59	5.29689	0.061	0.002	8.0923e-55	Epithelial	FERMT1
4.74474e-59	3.14945	0.324	0.074	9.99337e-55	Epithelial	CDK1
1.88741e-58	2.66712	0.912	0.834	3.97527e-54	Epithelial	SEC61G
2.5258e-58	2.97503	0.274	0.053	5.31984e-54	Epithelial	CLIC3
3.44596e-58	4.63532	0.071	0.003	7.25787e-54	Epithelial	SLC1A6
4.1322e-58	8.815	0.027	0	8.70324e-54	Epithelial	SPRR2F
4.04311e-57	2.72731	0.453	0.147	8.5156e-53	Epithelial	CTNNBIP1
6.25253e-57	2.95938	0.233	0.04	1.31691e-52	Epithelial	PLPP2
6.44007e-57	6.42877	0.047	0.001	1.35641e-52	Epithelial	KLK13
7.07547e-57	1.63168	0.635	0.249	1.49024e-52	Epithelial	VAMP8
7.18871e-57	5.02113	0.047	0.001	1.51409e-52	Epithelial	TJP3
1.92449e-56	4.4245	0.084	0.005	4.05336e-52	Epithelial	IL20RB
2.34942e-56	5.02945	0.098	0.007	4.94834e-52	Epithelial	MIA
3.13629e-55	4.48233	0.074	0.004	6.60565e-51	Epithelial	TGFA
3.16961e-55	3.9839	0.142	0.016	6.67582e-51	Epithelial	NPW
1.1254e-54	7.38231	0.03	0	2.37032e-50	Epithelial	AC092142.1
1.1777e-54	6.89436	0.03	0	2.48048e-50	Epithelial	FAM83C
1.54658e-53	3.4506	0.125	0.013	3.2574e-49	Epithelial	GRHL1
1.58279e-53	4.59473	0.084	0.006	3.33366e-49	Epithelial	TINCR
2.09686e-53	4.39677	0.064	0.003	4.41641e-49	Epithelial	PROM1
3.34796e-53	5.29622	0.054	0.002	7.05147e-49	Epithelial	CASC8
5.7836e-53	4.03741	0.101	0.008	1.21814e-48	Epithelial	FBXO2
1.33713e-52	4.43597	0.074	0.004	2.81626e-48	Epithelial	RGS20
1.4026e-52	8.29245	0.152	0.019	2.95415e-48	Epithelial	DEFB4A
1.47107e-52	4.64386	0.078	0.005	3.09836e-48	Epithelial	HES2
5.41574e-52	2.24433	0.351	0.09	1.14066e-47	Epithelial	JUP
1.57028e-51	1.31467	0.956	0.948	3.30732e-47	Epithelial	RPL7
1.59196e-51	3.46819	0.176	0.026	3.35298e-47	Epithelial	STAP2
7.91295e-51	5.94081	0.047	0.001	1.66663e-46	Epithelial	HEPHL1
9.61671e-51	2.32937	0.534	0.222	2.02547e-46	Epithelial	LYPLA1
1.18361e-50	5.4542	0.068	0.004	2.49291e-46	Epithelial	S100A1
1.2043e-50	6.12883	0.037	0.001	2.53649e-46	Epithelial	KHDC1L
2.70999e-50	6.10029	0.03	0	5.70777e-46	Epithelial	TCN1
2.76732e-50	4.68668	0.054	0.002	5.82853e-46	Epithelial	TMEM184A
3.46485e-50	1.13591	0.868	0.796	7.29766e-46	Epithelial	TOMM7
1.2502e-49	8.64006	0.02	0	2.63317e-45	Epithelial	FAM25G
1.2502e-49	9.91395	0.02	0	2.63317e-45	Epithelial	LINC02178
4.56748e-49	5.33367	0.047	0.002	9.62002e-45	Epithelial	PTK6
5.31505e-49	4.06192	0.047	0.002	1.11945e-44	Epithelial	EPN3
7.296e-49	1.46758	0.861	0.716	1.53668e-44	Epithelial	PPDPF
8.0536e-49	3.39098	0.044	0.001	1.69625e-44	Epithelial	EPHA1
1.86124e-48	1.62888	0.811	0.671	3.92015e-44	Epithelial	ATP5MC3
5.22095e-48	2.36141	0.449	0.159	1.09964e-43	Epithelial	SLC39A4
5.91328e-48	5.12834	0.037	0.001	1.24546e-43	Epithelial	PRSS16
6.0888e-48	5.01549	0.037	0.001	1.28242e-43	Epithelial	TMEM125
1.41574e-47	4.67465	0.054	0.002	2.98183e-43	Epithelial	PTPN20
2.93329e-47	7.17011	0.027	0	6.1781e-43	Epithelial	EPGN
3.71601e-47	5.76528	0.041	0.001	7.82666e-43	Epithelial	PLS1
4.20218e-47	2.50537	0.311	0.081	8.85063e-43	Epithelial	NMB
5.13403e-47	5.39787	0.044	0.001	1.08133e-42	Epithelial	AL049839.2
5.91613e-47	1.17377	0.885	0.801	1.24606e-42	Epithelial	CHCHD2
6.38605e-47	2.0828	0.115	0.012	1.34503e-42	Epithelial	TC2N
1.44914e-46	5.36629	0.03	0	3.05217e-42	Epithelial	FUT3
1.59596e-46	4.15059	0.088	0.007	3.36142e-42	Epithelial	ZNF185
2.10282e-46	5.54669	0.054	0.002	4.42896e-42	Epithelial	AP000527.1
2.14177e-46	1.24828	0.848	0.763	4.51099e-42	Epithelial	ATP5MF
2.2714e-46	2.80667	0.358	0.108	4.78402e-42	Epithelial	CENPW
3.15526e-46	5.389	0.111	0.012	6.64561e-42	Epithelial	KRT19
3.35374e-46	4.39707	0.064	0.004	7.06365e-42	Epithelial	KRT80
5.99208e-46	3.29965	0.132	0.016	1.26205e-41	Epithelial	RAB38
7.71236e-46	2.43137	0.466	0.182	1.62438e-41	Epithelial	FKBP4
8.94102e-46	4.83375	0.047	0.002	1.88316e-41	Epithelial	PARD6B
1.5436e-45	5.2803	0.037	0.001	3.25113e-41	Epithelial	AL121820.2
1.64251e-45	3.4662	0.196	0.035	3.45944e-41	Epithelial	CLDN7
2.29412e-45	4.64935	0.057	0.003	4.83187e-41	Epithelial	HRASLS
2.96907e-45	5.41633	0.044	0.001	6.25346e-41	Epithelial	FUT2
3.91464e-45	5.52497	0.041	0.001	8.24502e-41	Epithelial	KLK12
4.47204e-45	4.85419	0.041	0.001	9.41902e-41	Epithelial	CGN
5.56398e-45	5.47652	0.081	0.006	1.17189e-40	Epithelial	ORM2
6.80624e-45	3.98595	0.074	0.005	1.43353e-40	Epithelial	DGAT2
1.49199e-44	3.17885	0.189	0.034	3.14244e-40	Epithelial	AK4
1.57654e-44	6.97966	0.024	0	3.3205e-40	Epithelial	AP001207.3
1.99277e-44	2.06206	0.365	0.109	4.19718e-40	Epithelial	OCIAD2
2.94004e-44	8.83704	0.034	0.001	6.1923e-40	Epithelial	DEFB4B
3.0283e-44	7.83011	0.034	0.001	6.37821e-40	Epithelial	RNASE7
3.16567e-44	5.36624	0.034	0.001	6.66754e-40	Epithelial	CERS3
6.03439e-44	4.05361	0.051	0.002	1.27096e-39	Epithelial	EPPK1
6.21856e-44	3.99982	0.051	0.002	1.30975e-39	Epithelial	VTCN1
1.87186e-43	2.39161	0.483	0.204	3.94252e-39	Epithelial	GGCT
3.37263e-43	3.80455	0.071	0.005	7.10343e-39	Epithelial	PPP1R14C
3.49068e-43	6.44828	0.027	0	7.35207e-39	Epithelial	A2ML1
3.58558e-43	6.0903	0.027	0	7.55194e-39	Epithelial	PGLYRP4
5.90932e-43	1.37709	0.858	0.738	1.24462e-38	Epithelial	PRDX1
6.55577e-43	3.12897	0.162	0.026	1.38078e-38	Epithelial	AP001453.2
2.05205e-42	6.43215	0.02	0	4.32202e-38	Epithelial	AC093001.1
1.09588e-41	4.52163	0.047	0.002	2.30814e-37	Epithelial	SLC28A3
1.19884e-41	8.82901	0.017	0	2.52499e-37	Epithelial	RBAKDN
1.47404e-41	2.85118	0.189	0.035	3.10462e-37	Epithelial	LY6K
2.6001e-41	4.85124	0.037	0.001	5.47634e-37	Epithelial	AL033384.1
3.60136e-41	1.71591	0.774	0.625	7.58519e-37	Epithelial	CYCS
4.24332e-41	1.29272	0.851	0.79	8.93727e-37	Epithelial	COX6C
1.19234e-40	5.60171	0.051	0.002	2.51131e-36	Epithelial	AC100801.1
1.23185e-40	1.64603	0.753	0.591	2.59453e-36	Epithelial	YWHAQ
1.38267e-40	4.58456	0.057	0.003	2.91217e-36	Epithelial	ROPN1
1.73205e-40	6.18339	0.03	0.001	3.64805e-36	Epithelial	AL392046.2
3.48457e-40	2.25541	0.264	0.065	7.33919e-36	Epithelial	TSPAN13
1.4072e-39	6.30311	0.034	0.001	2.96384e-35	Epithelial	VGLL1
1.59057e-39	4.3872	0.034	0.001	3.35006e-35	Epithelial	PAK6
2.14749e-39	4.99433	0.064	0.004	4.52305e-35	Epithelial	CLDN3
2.23565e-39	5.08492	0.044	0.002	4.70873e-35	Epithelial	SYT8
4.95107e-39	3.75911	0.068	0.005	1.0428e-34	Epithelial	INAVA
9.1138e-39	2.60375	0.284	0.079	1.91955e-34	Epithelial	ZWINT
2.11535e-38	3.8982	0.041	0.002	4.45534e-34	Epithelial	TMEM238
2.17342e-38	3.93633	0.041	0.002	4.57767e-34	Epithelial	TNS4
3.0475e-38	5.03881	0.355	0.127	6.41864e-34	Epithelial	FABP4
3.18185e-38	1.20215	0.845	0.753	6.70162e-34	Epithelial	UQCRH
4.4201e-38	1.25304	0.932	0.909	9.30962e-34	Epithelial	HSPB1
6.56061e-38	2.20959	0.439	0.178	1.3818e-33	Epithelial	CCNC
8.04287e-38	3.20277	0.064	0.005	1.69399e-33	Epithelial	BNIPL
8.54684e-38	3.63023	0.068	0.005	1.80013e-33	Epithelial	PRSS21
8.83362e-38	1.04153	0.885	0.849	1.86054e-33	Epithelial	RPS26
1.02169e-37	3.54221	0.095	0.01	2.15189e-33	Epithelial	MESP1
1.48576e-37	5.46361	0.034	0.001	3.12932e-33	Epithelial	AFAP1-AS1
2.24874e-37	2.49465	0.331	0.107	4.7363e-33	Epithelial	GGH
8.79655e-37	5.75606	0.027	0.001	1.85273e-32	Epithelial	FABP6
8.79655e-37	6.262	0.027	0.001	1.85273e-32	Epithelial	UCA1
1.07179e-36	2.8953	0.243	0.063	2.25741e-32	Epithelial	CDKN2A
1.31555e-36	1.16183	0.973	0.971	2.77081e-32	Epithelial	S100A6
2.77375e-36	5.41517	0.037	0.001	5.84208e-32	Epithelial	SOSTDC1
3.28465e-36	6.28098	0.024	0	6.91813e-32	Epithelial	CWH43
5.8006e-36	2.45885	0.27	0.076	1.22172e-31	Epithelial	BIRC5
9.79433e-36	4.41373	0.03	0.001	2.06288e-31	Epithelial	SLCO4A1-AS1
1.01542e-35	5.36902	0.041	0.002	2.13868e-31	Epithelial	DACT3-AS1
2.20671e-35	1.77612	0.439	0.177	4.64776e-31	Epithelial	PTTG1
5.42319e-35	4.57278	0.054	0.004	1.14223e-30	Epithelial	DUOXA1
1.22922e-34	7.90497	0.017	0	2.58898e-30	Epithelial	CLLU1OS
1.25019e-34	6.54132	0.017	0	2.63315e-30	Epithelial	LINC01833
1.47196e-34	3.72332	0.057	0.004	3.10024e-30	Epithelial	PPP1R1B
1.74346e-34	3.64409	0.078	0.008	3.67209e-30	Epithelial	CALB2
2.23693e-34	2.74872	0.264	0.076	4.71141e-30	Epithelial	NQO1
2.48345e-34	3.48142	0.084	0.009	5.23065e-30	Epithelial	DSG3
3.16395e-34	6.49768	0.027	0.001	6.66391e-30	Epithelial	MSMB
3.40849e-34	4.70989	0.027	0.001	7.17895e-30	Epithelial	PF4V1
3.5065e-34	4.2886	0.027	0.001	7.3854e-30	Epithelial	AC245041.2
5.81626e-34	2.5205	0.216	0.053	1.22502e-29	Epithelial	CCNB1
6.42287e-34	2.13178	0.48	0.234	1.35278e-29	Epithelial	MRPL13
7.03077e-34	1.68238	0.389	0.141	1.48082e-29	Epithelial	HMGA1
8.83381e-34	6.0278	0.044	0.002	1.86058e-29	Epithelial	LGALS7B
1.16892e-33	7.70953	0.014	0	2.46198e-29	Epithelial	DQX1
1.16892e-33	9.37914	0.014	0	2.46198e-29	Epithelial	SLC6A14
1.16892e-33	7.75475	0.014	0	2.46198e-29	Epithelial	CASC9
1.16892e-33	8.09294	0.014	0	2.46198e-29	Epithelial	NTF4
1.31481e-33	3.06174	0.111	0.016	2.76924e-29	Epithelial	ITGB8
1.47538e-33	2.63238	0.301	0.096	3.10744e-29	Epithelial	CCL20
2.48086e-33	3.8346	0.051	0.003	5.22519e-29	Epithelial	TTC39A
4.34067e-33	6.18293	0.024	0	9.14232e-29	Epithelial	FOXD3-AS1
4.42603e-33	5.69759	0.024	0	9.3221e-29	Epithelial	ELF3-AS1
6.534e-33	1.47112	0.72	0.52	1.37619e-28	Epithelial	ELOC
7.50249e-33	2.13511	0.334	0.116	1.58018e-28	Epithelial	PAFAH1B3
7.83394e-33	7.84278	0.098	0.013	1.64998e-28	Epithelial	SPRR2E
8.28275e-33	6.36935	0.02	0	1.74451e-28	Epithelial	TMEM45B
8.31992e-33	5.83988	0.02	0	1.75234e-28	Epithelial	SLC15A1
8.35725e-33	5.96028	0.02	0	1.7602e-28	Epithelial	UPK1A-AS1
8.86781e-33	3.04384	0.101	0.013	1.86774e-28	Epithelial	FAM83H
1.38938e-32	7.50107	0.034	0.001	2.92632e-28	Epithelial	KRT75
2.07436e-32	2.33411	0.341	0.122	4.36901e-28	Epithelial	UBE2C
4.38098e-32	4.43361	0.074	0.008	9.22723e-28	Epithelial	PRSS27
5.35086e-32	6.20527	0.027	0.001	1.127e-27	Epithelial	AC034213.1
5.49467e-32	5.86424	0.027	0.001	1.15729e-27	Epithelial	PPP2R2C
5.83832e-32	4.70271	0.03	0.001	1.22967e-27	Epithelial	C1orf210
1.14733e-31	1.52928	0.645	0.416	2.4165e-27	Epithelial	LSM5
1.24297e-31	2.99046	0.061	0.005	2.61794e-27	Epithelial	SH2D3A
1.79981e-31	2.67725	0.284	0.092	3.79077e-27	Epithelial	PHGDH
3.31993e-31	2.97911	0.145	0.028	6.99244e-27	Epithelial	SPC25
4.23105e-31	2.82316	0.034	0.001	8.91144e-27	Epithelial	NELL2
5.20326e-31	4.55278	0.037	0.002	1.09591e-26	Epithelial	RIPK4
5.28776e-31	4.45373	0.044	0.003	1.11371e-26	Epithelial	CTSV
6.21754e-31	1.86621	0.514	0.275	1.30954e-26	Epithelial	CISD1
7.86491e-31	3.1671	0.088	0.011	1.65651e-26	Epithelial	VAV3
1.64935e-30	3.71066	0.057	0.005	3.47387e-26	Epithelial	TFCP2L1
1.76346e-30	1.31652	0.747	0.623	3.71421e-26	Epithelial	NDUFS6
1.90887e-30	5.89441	0.024	0.001	4.02047e-26	Epithelial	CARD18
1.92951e-30	6.30089	0.024	0.001	4.06393e-26	Epithelial	GRHL2
2.18679e-30	5.39384	0.03	0.001	4.60583e-26	Epithelial	KRT1
2.35961e-30	4.68844	0.03	0.001	4.9698e-26	Epithelial	FOXI1
2.37963e-30	4.94889	0.03	0.001	5.01197e-26	Epithelial	C2CD4D
3.1861e-30	4.93722	0.044	0.003	6.71056e-26	Epithelial	LINC01956
5.3534e-30	4.34705	0.027	0.001	1.12753e-25	Epithelial	LYNX1-SLURP2
7.16103e-30	5.54197	0.034	0.001	1.50826e-25	Epithelial	ZNF750
7.16103e-30	5.08117	0.034	0.001	1.50826e-25	Epithelial	SLURP2
7.41162e-30	1.44226	0.723	0.551	1.56103e-25	Epithelial	PSMA2
7.45097e-30	2.08093	0.139	0.026	1.56932e-25	Epithelial	SAA2
9.27208e-30	2.23961	0.584	0.372	1.95288e-25	Epithelial	MT1X
1.25686e-29	3.23726	0.101	0.015	2.6472e-25	Epithelial	ME1
1.96095e-29	5.69488	0.02	0	4.13015e-25	Epithelial	FAM83B
2.18671e-29	3.43338	0.041	0.002	4.60564e-25	Epithelial	GRB7
2.87784e-29	3.02893	0.115	0.019	6.06131e-25	Epithelial	HIST1H2AE
4.22298e-29	4.6854	0.095	0.013	8.89445e-25	Epithelial	S100P
5.54889e-29	1.04642	0.682	0.403	1.16871e-24	Epithelial	CD9
7.28946e-29	3.66309	0.047	0.003	1.53531e-24	Epithelial	DEGS2
1.01864e-28	2.80577	0.169	0.039	2.14545e-24	Epithelial	PBK
1.02207e-28	5.40562	0.034	0.002	2.15268e-24	Epithelial	RNF223
1.03519e-28	3.43168	0.068	0.007	2.18033e-24	Epithelial	POLR3G
1.1491e-28	2.10382	0.334	0.128	2.42023e-24	Epithelial	UCHL3
1.15309e-28	4.12014	0.034	0.002	2.42863e-24	Epithelial	LINC01819
1.22471e-28	4.09453	0.034	0.002	2.57949e-24	Epithelial	RASAL1
1.8871e-28	3.16579	0.057	0.005	3.97461e-24	Epithelial	FAT2
2.01664e-28	1.55869	0.591	0.365	4.24744e-24	Epithelial	TCEA1
2.05283e-28	2.42023	0.139	0.027	4.32368e-24	Epithelial	TFAP2C
2.10932e-28	1.66304	0.605	0.399	4.44265e-24	Epithelial	EIF4EBP1
2.28537e-28	3.44125	0.307	0.118	4.81345e-24	Epithelial	KRT8
3.67887e-28	3.92062	0.024	0.001	7.74845e-24	Epithelial	LPAR3
4.73836e-28	2.24683	0.348	0.134	9.97993e-24	Epithelial	EFNA1
5.4512e-28	2.38205	0.213	0.059	1.14813e-23	Epithelial	UBE2T
5.92409e-28	5.20871	0.044	0.003	1.24773e-23	Epithelial	OBP2B
6.21451e-28	1.38707	0.709	0.578	1.3089e-23	Epithelial	SF3B6
1.28823e-27	3.49257	0.047	0.004	2.71328e-23	Epithelial	U62317.2
1.63938e-27	3.99041	0.034	0.002	3.45287e-23	Epithelial	PLEKHG6
4.65097e-27	2.93295	0.074	0.009	9.79587e-23	Epithelial	BEX2
4.84641e-27	2.61309	0.037	0.002	1.02075e-22	Epithelial	GNG4
5.18973e-27	1.82037	0.48	0.257	1.09306e-22	Epithelial	FAM162A
6.42037e-27	8.16918	0.014	0	1.35226e-22	Epithelial	AC004233.2
6.45524e-27	6.75523	0.014	0	1.3596e-22	Epithelial	HOXC13
6.4903e-27	6.9884	0.014	0	1.36699e-22	Epithelial	CEACAM6
6.52555e-27	6.80151	0.014	0	1.37441e-22	Epithelial	AL139158.3
1.09709e-26	5.65557	0.02	0	2.3107e-22	Epithelial	LINC01508
1.38789e-26	4.45837	0.044	0.003	2.92317e-22	Epithelial	VGF
1.56342e-26	2.57721	0.145	0.031	3.29288e-22	Epithelial	CHI3L2
1.97649e-26	3.56368	0.047	0.004	4.16289e-22	Epithelial	CDS1
2.52014e-26	1.98898	0.422	0.209	5.30792e-22	Epithelial	VBP1
2.66691e-26	5.036	0.03	0.001	5.61705e-22	Epithelial	XDH
3.18774e-26	5.25735	0.024	0.001	6.71402e-22	Epithelial	RBBP8NL
3.32845e-26	4.89055	0.024	0.001	7.01039e-22	Epithelial	TDRD1
3.4011e-26	4.09272	0.024	0.001	7.1634e-22	Epithelial	NIPAL4
3.47532e-26	3.64432	0.024	0.001	7.31973e-22	Epithelial	PNCK
4.86739e-26	3.08386	0.145	0.032	1.02517e-21	Epithelial	SOX9
5.63554e-26	1.47842	0.652	0.49	1.18696e-21	Epithelial	CLTB
7.30081e-26	7.24311	0.017	0	1.5377e-21	Epithelial	DSG1
7.45551e-26	6.07914	0.017	0	1.57028e-21	Epithelial	CLPSL1
7.51829e-26	5.57095	0.017	0	1.5835e-21	Epithelial	LINC00885
7.62803e-26	2.70839	0.047	0.004	1.60662e-21	Epithelial	ARHGAP8
9.12579e-26	1.10194	0.764	0.665	1.92207e-21	Epithelial	MRPS21
1.17225e-25	9.18106	0.01	0	2.469e-21	Epithelial	ACBD3-AS1
1.17225e-25	7.0877	0.01	0	2.469e-21	Epithelial	RNF39
1.17225e-25	8.86733	0.01	0	2.469e-21	Epithelial	DEFB103B
1.17225e-25	9.30692	0.01	0	2.469e-21	Epithelial	DEFB103A
1.17225e-25	7.45272	0.01	0	2.469e-21	Epithelial	AC007342.5
1.17225e-25	7.71261	0.01	0	2.469e-21	Epithelial	IGFL4
1.17275e-25	1.65129	0.615	0.423	2.47004e-21	Epithelial	TUBA1C
[truncated: 2,809 more rows]

## Sheet: integrated
Table S2 Marker genes of cell types in integrated single-cell data
[truncated: 3,501 more rows]
