# Supplementary material for: Deciphering the tumor ecosystem dynamics undergoing immunochemotherapy therapy across multiple cancer types unveils the immunosuppressive role of S100A4 in fibroblasts by promoting PD-L1 expression in tumor cells
Source: Front Cell Dev Biol. 2025 Jul 23;13:1613296. doi: 10.3389/fcell.2025.1613296 (PMC12325385; doi:10.3389/fcell.2025.1613296)
Supplement: Supplementary file 2 [file Table3.xlsx]

## Sheet: B cell
Table S3 Meta-programs of B cells
MP1	MP2	MP3	MP4	MP5	MP6	MP7	MP8
IGHG1	CCR7	ITM2C	HLA-DPB1	DUSP1	LMO2	EGR1	SEC11C
IGHG4	PHACTR1	MZB1	CD52	FOSB	STMN1	HSPA1A	DERL3
PTP4A3	ZEB2	JSRP1	HLA-DPA1	NR4A1	HOPX	ATF3	TNFRSF17
IGHG3	FOXP1	SSR4	HLA-DQA1	EGR1	LPP	JUN	JCHAIN
IGKV3-11	NR4A2	IGHG1	HLA-DRA	FOS	LCK	DNAJB1	CCR10
IGKV1-5	CXCR4	XBP1	HLA-DQB1	PPP1R15A	NEIL1	HSPA1B	IGLV6-57
IGKV3-20	CD69	DERL3	HLA-DRB1	DNAJB1	PFN1	JCHAIN	HSP90B1
IGKV4-1	SLC2A3	FKBP11	MS4A1	JUNB	LRMP	AC020916.1	IGHA1
PECAM1	CLEC2D	PRDX4	BANK1	NR4A2	RFTN1	IGHA1	PPIB
IGHG2	FCER2	HSP90B1	CD37	DUSP2	MARCKSL1	DUSP5	IGLC3
IGLV3-1	SELL	IGHG4	LTB	AC020916.1	IRF8	IER2	MANF
CADM1	NFKBID	IGHG3	SELL	ZFP36	PTTG1	IER3	IGHA2
CCND2	LINC00926	JCHAIN	CORO1A	NFKBIA	ACTG1	IGHA2	PDIA4
FAM92B	AFF3	PRDM1	CHI3L2	JUN	HMCES	AL031777.3	SRM
QPCT	CD72	IGLV3-1	LAPTM5	IER2	DAAM1	BTG2	IGLC2
SDC1	GPR183	MYDGF	LCP1	TSC22D3	HMGN2	DUSP2	LINC02362
GAS6	LY9	ANKRD28	HLA-DMB	KLF2	GAPDH	NR4A1	FKBP11
IGHV3-7	ARL4C	IGHG2	HOPX	NFKBID	RGS10	TNFRSF18	FKBP2
	YBX3	NUCB2	CXCR4	GADD45B	CENPM	HIST1H2BN	HSPA5
	TRBC2	CADM1	BCL2A1	HSP90AA1	BCAS4	FOS	TXNDC11
	CD83	IGLC2	PLAC8	CD69	LCP1	NFKBIA	NUCB2
	RIPOR2	IGKV1-5	FOXP1	HSPA1B	ARPC1B	HIST2H2BE	SDF2L1
		SEC11C	IRF8	HSPH1	FABP5	CITED2	HIST1H2BJ
		IGKV4-1	ACTB	DNAJB4	ACTB	HSPB1	PHGDH
		IGLC3	ACTG1	CD83		FOSB	PRDM1
		RRBP1	CD72	KLF6		HIST1H2BG	TRIB1
		GADD45A	TRBC2	HSPA1A		ZFP36	CALR
		CCND2	CD22	DDIT3		CCR10	HM13
		FAM92B	STAG3	TUBB4B		PPP1R15A	IGKV3-20
		SLAMF7	VPREB3	IER5		HSP90AA1	LMAN1
		PPIB	CD69	MYADM		DUSP1	PSAT1
		H1FX	CD83	UBC		TNFRSF17	IGHV4-39
		IFI6	ZFP36L1	AREG		DNAJB4	P4HB
		IGLL5	BCAS4	H3F3B		HIST1H2AC	SEC61G
		MANF	COTL1	RHOB		IGHV4-39	SSR4
		SLC2A5	LINC01781	ATF3		RGS1	ITM2C
		HSPA5	LMO2	SOCS3		RHOB	MYDGF
		CYTOR	SLC2A3	HSPB1		CDKN1A	AL031777.3
		HIST1H2BG	SMIM14	ZFP36L2		DDIT4	NT5DC2
		ERLEC1	TRAC	BTG2		IGHV3-23
		GAS6	CD82	DDX3X		IGLL5
		IGHA2	GBP4	AHNAK		NEAT1
		IGHV3-23	ID3	ZNF331
		IGLV6-57	PHACTR1	IER3
		TIMP1	RUNX3	RGS2
		IGF1	CCR7	INTS6
		IGHA1	CLEC2D	PMAIP1
		PTP4A3	RIPOR2	SLC2A3
		TNFRSF17	FCER2
		SDF2L1	BIRC3

## Sheet: Endothelial
Table S3 Meta-programs of endothelial cells
MP1	MP2	MP3	MP4	MP5	MP6	MP7	MP8	MP9
CLU	CHST1	FBLN5	ATF3	FCN3	IFIT3	FBLN5	THY1	AKAP12
CPE	PGF	TSPAN2	DNAJB1	ADAMTSL2	IGFBP5	GJA4	LAMP3	FABP4
ADGRG6	PXDN	GJA5	GADD45B	NID2	GBP1	HEY1	P2RY6	TFPI
IL1R1	NID2	GJA4	JUNB	PLAU	CH25H	UNC5B	COTL1	STMN1
CCL23	APLN	SEMA3G	FOS	TP53I11	ISG15	PTP4A3	COL6A2	TFF3
MMRN1	CXCR4	SULF1	FOSB	COL13A1	RSAD2	SEMA3G	SPP1	MMRN1
LIFR	ARHGAP18	ARL15	JUN	KDR	ADAMTS1	IGFBP3	CSRP2	EFEMP1
ADIRF	COL12A1	ELN	HSPA1A	MYO1B		ALPL	PRCP	CH25H
PTGDS	TNFRSF4	HEY1	RND1	SPP1		CXCL12	SFRP1	F2RL3
CYP1B1	TP53I11	ATP13A3	IRF1	GNG2		GJA5	CD44	GYPC
HLA-DQA1	KCNJ2	HES4	ZFP36	RGCC		PODXL	RBP5	LGALS1
EFEMP1	LOX	LTBP4	HSPA1B	ALPL		SLC9A3R2	ROBO1	LOX
PLA1A	CA2	PCSK5	ICAM4	COL4A2		PLPP1	CCDC80	ADM
POSTN	ANGPTL2	ANXA3	KLF4	HECW2		ACE	COL5A2	ALDH1A1
ADAMTS18	COL4A1	PPP1R14A	NFKBIA	PLVAP		EFNB2	PTAFR	CXCL2
VCAM1	THY1	JAG1	EGR1	COL15A1		FCN3	OLFM1	FABP5
VCAN	CHST15	CXCL12	HES1	COL4A1		TSPAN2	CTSH	APOD
NR2F2	SERPINE1	AIF1L	DUSP1	PDGFB		NES	IGFBP5	CYTL1
SELP	GNG2	ATP2A3	IER3	CA2		TNFRSF4	S100A3	CAVIN2
NCOA7	LBH	PLLP	PPP1R15A	SLC6A6		HES4	CTHRC1	ELN
CSF2RB	ODC1	SLC14A1	CXCL2	FJX1		SULF1	PMP22	FLRT2
HLA-DRA	PDGFA	SRP14	SOCS3	ITIH5		NID2	SELE	LINC01235
	PLAU	ALPL	C11orf96	SPARC		PPP1R14A	SERPINE1	TP53I11
	ADM	PLPP1	NR4A2			STMN1	THBS1	C2CD4B
	CYTL1	VEGFC	C2CD4B			DLL4	LITAF	CCDC80
		KCTD12	CDKN1A			LTBP4	SEZ6L2	CCL2
		EFNB2	MAFB			RGS3	RCAN1	LYVE1
		STMN1	PMAIP1			ANXA3		SLC38A1
		SLC45A4	BTG2			ARL15		SPHK1
		ACE	HSP90AA1			FABP4		BMP2
		IGFBP3	RGS2			IFIT1		COL5A2
		PALLD	CCL2			CD9		GPRIN3
		MMP2	IER2			CITED4		PCBD1
		SAT1	NR4A1			RBP7		RGS16
		SERPINE2	SOCS1			CXCR4		ADIRF
		FILIP1L	SLC2A3			SLC14A1		ATF3
		COBLL1	RGS16			ADAMTS5		CEBPD
		NUDT4	MT1X			ATP13A3		GLIPR2
		FN1	NFKBIZ			JAG1		LTBP4
		SOX17				SAT1		NR2F2
		SLC9A3R2				STC1		PLSCR4
		ADAMTS6				ADAMTS6		KRT18
		GLIPR2				ADGRF5		LAPTM5
		JAG2				KCNJ2		MAFB
						S100A4		N4BP3
						SLC6A6		PERP
						TIMP3		PHLDA1
						COL12A1
						CRIP1
						IL32

## Sheet: Epithelial
Table S3 Meta-programs of epithelial cells
MP1	MP2	MP3	MP4	MP5	MP6	MP7	MP8
EGR1	HELLS	UBE2C	LAMA3	BIRC5	CEACAM1	RARRES1	NDRG1
FOSB	ATAD2	CCNB2	LAMB3	UBE2C	EMP1	WFDC2	EGLN3
NR4A1	BRCA1	PTTG1	LAMC2	AURKA	IL1RN	ZG16B	SLC2A1
FOS	PCNA	CCNA2	PLAU	KIF23	ISG20	CFB	VEGFA
ATF3	GINS2	CCNB1	COL17A1	TOP2A	SDCBP2	GLRX	ADM
DUSP1	MCM3	CDC20	SLC2A1	CCNA2	CDA	CLU	SLC6A8
JUN	CENPE	CDKN3	SERPINE2	CCNB1	CLIC3	HLA-DPA1	ANKRD37
GADD45B	DHFR	PBK	F3	CDKN3	GPRC5A	HLA-DPB1	HILPDA
BTG2		CENPW	BMP2	CENPA	MALL	MMP7	BNIP3
RASD1		UBE2T	ITGA2	TPX2	MXD1	HLA-DRB1	HK2
RHOB		TOP2A	ERO1A	PLK1	PLAC8	PTPRC	DDIT4
ZFP36		DLGAP5	PMEPA1	CEP55	DUSP5	SRGN	ENO2
HES1		BIRC5	TGM2	DLGAP5	TM4SF1	LYZ	ANGPTL4
KLF2		NUSAP1	CDA	PTTG1	CEACAM6	CD74	PFKFB3
IER3		CDK1	FSTL3	AURKB	S100P	HLA-DRA	LDHA
HSPA1A		PLK1	HILPDA	CDC20	F3	IFITM2	P4HA1
NFKBIA		KPNA2	EGLN3	CCNB2	OAS1	RARRES3	GJB2
HSPA1B		TPX2	ANGPTL4	NUSAP1	HPGD	S100A4	CA2
PPP1R15A		HMMR	DUSP5	HMMR	TSPAN1	MUC1	MIR210HG
TNFAIP3		CEP55	IGFBP3	MAD2L1	CD55	RNASE1	MKNK2
NR4A2		NEK2	MMP7	NUF2	SERPINE2		PDK1
IER2		ZWINT	PHLDA1	CDCA3	ANXA1		MXI1
JUNB		KIF23	TNFRSF12A	MKI67	PLAUR		TRIB3
PMAIP1		MAD2L1		NEK2	ISG15		MT1X
DNAJB1		RRM2		PBK	ADM		PAG1
GDF15		TYMS		ASPM	OASL		PLOD2
		SPC25		KPNA2	PRDM1
		AURKA		CENPF	LMO7
		NUF2		HMGB2	TGM2
		STMN1		CDK1	TRIM31
		CENPA		CENPE	SLPI
		ASPM		UBE2T	UPP1
		HMGB2		ANLN	ADIRF
		AURKB		STMN1	COL17A1
		CDCA3		CKS2	ERO1A
		CENPF		RRM2	HMOX1
		CKS2		TUBA1B	LAMC2
		TACC3		CENPW	FCGBP
		DTYMK		KIF20B	PRSS22
		MKI67		TYMS	TIMP2
		TK1		UBE2S	CEACAM5
		UBE2S		DHFR	ECM1
		GTSE1		ZWINT	IL32
		KIF20B		SMC4	PDZK1IP1
		ATAD2		ATAD2	SLC2A1
		NCAPG		HELLS	KLF2
		DHFR		TACC3	LAMA3
		CLSPN		TUBB	SAMD9
		HELLS		PCNA
		TUBA1B		GTSE1

## Sheet: Fibroblast
Table S3 Meta-programs of fibroblast cells
MP1	MP2	MP3	MP4	MP5	MP6	MP7	MP8	MP9
APOD	FOXS1	COL11A1	FOS	MMP1	CCDC102B	CTSK	CD74	ACTG2
ABCA8	TINAGL1	COL1A1	IER2	CHI3L1	KCNJ8	FBLN1	HLA-DRA	ACTA2
CFD	MAP3K7CL	COL5A1	JUN	CXCL1	STEAP4	IGF1	GBP4	MYL9
CXCL14	MCAM	COL7A1	FOSB	CXCL8	HIGD1B	C3	HLA-DRB1	PLN
C3	CRIP1	POSTN	ATF3	MT2A	COX4I2	MMP2	IFI44L	MYH11
IGF1	GJA4	COL8A1	KLF4	CA12	ANGPT2	LUM	IFIT1	CRIP1
ABI3BP	TPPP3	LOX	ZFP36	CXCL3	FAM162B	PTGDS	CXCL10	TAGLN
PTGDS	COX4I2	COL12A1	BTG2	TNFRSF11B	ARHGDIB	MMP23B	GPM6B	PPP1R14A
EFEMP1	ANGPT2	COL6A3	EGR1	PDPN	EGFL6	RARRES1	IFIT3	SNCG
PTGIS	SNCG	SPARC	DNAJB1	SOD2	COL4A1	CTHRC1	SEMA3C	BCAM
	WFDC1	WNT5A	DUSP1	STEAP1	GUCY1A2	CFD	CLU	DES
	PLN	GJB2	GADD45B	ADM	UACA	DCN	CCL5	MAP3K7CL
	HIGD1B	HTRA3	JUNB	HSD11B1	NDUFA4L2	SFRP4	BIRC3	CSRP1
	NDUFA4L2	CTHRC1	HSPA1A	MME	TDO2	CXCL14	TNFSF13B	ADIRF
	PPP1R14A	MMP11	HSPA1B	IL7R	ADGRF5	CRABP2	CXCL9	NTRK2
	RGS5	THBS2	NR4A1	MT1X	FJX1	DIO2	OAS1	CNN1
	CCDC102B	HAS2	HES1	G0S2	TPPP3	PDGFRA	S100A16	MYLK
	ACAN		CXCL2	PTGES	COL4A2	PDPN	MX1	SORBS2
	ADIRF		EGR3	TNFAIP6	EGFLAM	RARRES2	ABCA8	SPARCL1
	ACTG2		KLF2	WNT5A	ITGA1	EFEMP1	RSAD2	TPM2
	MYH11		PTGS2	CXCL2	RGS5	PTGIS	CTSS	KCNMB1
	PTP4A3		C11orf96	S100A4	ENPEP	STEAP1	HLA-DPB1	NET1
	SERPINI1		IER3	SAT1	THY1	CXCL12	IFI6	TPM1
	PDGFA		GPRC5A	DPP4	FOXS1	APOD	TNFSF10	LBH
	ACTA2		NFKBIA	CCL5	KRT18	TMEM176B	GBP1	MCAM
	COL4A2		NR4A2	COL7A1	ABCC9	POSTN	GPX3	SYNPO2
	CCDC3		SOCS3	TMEM158	GJA4	COL8A1	CFB	TINAGL1
	ID4		GDF15	IL6	MEF2C	COL1A1	CRYAB	WFDC1
	COL4A1		AC020916.1	PLAU	OLFML2B	GAS1	GBP2	S100A4
	CNN1		CDKN1A	CXCL10	APOLD1	GREM1		SERPINI1
	TAGLN		IRF1	MT1E	PDGFA	LXN		CARMN
	ADAMTS9		GEM	IER3	ADAMTS4	HTRA3		ACAN
	ARHGDIB		ID2	PTGS2	GJC1	IGFBP3		CCDC3
	SPARCL1		NFKBIZ	GK	GPM6B	CCDC80		NTN4
	IGFBP2		RASD1	ICAM1	COL5A3	CH25H		CRYAB
	KRT18		RRAD	PTGDS	FRZB	COL11A1		HRH2
	ADAMTS1				PRSS23	MFAP4		CSRP2
	DES				SSTR2	ABCA8		OR51E1
	PI15				SERPINI1	ISLR		RAMP1
	MYL9				TIMP1	MMP11		CSPG4
	PHLDA2				TSPAN15	DPP4		FMO3
	EGFL6				G0S2	CXCL1		PHLDA2
	PGF				HOPX	ELN		ID4
	FMO3				TESC			PPP1R12B
	FRZB				MEST			INPP4B
	JAG1				MARCKSL1			AOC3
	APOLD1							FOXS1
	STEAP4							HOPX
	UACA							SLIT3
	CCL8

## Sheet: Mast cell
Table S3 Meta-programs of mast cells
MP1	MP2	MP3	MP4	MP5	MP6	MP7	MP8	MP9
HPGD	MAFF	RSAD2	VEGFA	DUSP1	TSC22D3	ATF3	CKS2	TNF
IFI6	CXCR4	MX1	NFKBID	FOS	SLC38A2	ATP1B1	HSPA1A	TXNIP
	OSM	IFITM1	TRAF1	JUN	INTS6	FAM53C	HSPA1B	ITM2C
	RGS16	IFI6	ZNF331	HSPA1B	NEU1	INTS6	HSP90AA1	IFITM1
		IFIT3	DDIT4	KLF2	KLF4	AMD1	IER5	CD74
		ISG15	ICAM1	KLF4	PHLDA2	CKS2	EXD3	PTPN1
		KLHDC7B	LDLRAD4	CITED2	HSPB1	RHOB	HSPH1	ACOT7
		MT2A	RUNX3	EGR1	SH3KBP1	DNAJB4	NFATC1	APOL6
		XAF1	TIPARP	HSPA1A	ADRB2	HEG1	DNAJB1	BBX
		PARP9	CDKN1A	DNAJB1	IER2	NFE2L3	PHLDA2	DCXR
		IFI44L	PMEPA1	ATF3	SYAP1	PGRMC1	PMAIP1	DHX36
		IRF7	RGS16	IFIT2		ARL4A	NSG1	EPSTI1
		CASP1	SOCS1	GADD45B		FUS	TNFRSF12A	GADD45A
		IFITM3	THAP2	JUNB		SLC26A2	UBC	HEXIM1
		IFIT2	LMNA	RGS1		TOB1	GLS	HLA-DMA
		EIF2AK2	NFKBIA	RHOB		KLF4	ICAM3	HLA-DRA
		IFI27	DUSP2	IER2		SEMA7A	SOCS3	IFI16
		PSMB9	DUSP4	TSC22D2		APOC1	RGS2	IFIT3
		TNFSF10	HES4	SEMA4A		CD55	TNFRSF9	JAKMIP2
		EPSTI1	ID2	AQP3		ERO1A	CEBPB	KLHDC7B
		VAMP5	MYC	DNAJA1		IER5	DHRS4	LDLRAD4
		HLA-DPB1	NR4A3	SAT1		KLF10	HSPA8	LGALS3BP
		IFI16	PHLDA1	TSC22D3		MACF1	HSPD1	MAP3K8
		LAP3	PTGS2	NEU1		MIDN	ITK	NFE2L2
		CD74	RBBP8	TOB1		NEU1	SEC24D	NFKB1
		STAT1	TNFRSF9	TUBB4B		PRKD3	APOC1	NR4A1
		APOC2	EGR3	UBC		SEC24D	APOC2	PIM1
		PSME2	PRMT9	HSPH1		SERTAD1	APOE	PNISR
		TAP1	CYB5D1	PPP1R15A		TNFRSF12A	CLNK	PSMB9
		TYMP	TGIF1	TUBA1A		TSC22D2	CREM	PSME2
			TNFAIP3	ZFP36L2		UBE2S	DUSP10	RANBP2
			ZFP36				HCST	RBBP8
			APOC2				HES1	RSAD2
			BIRC3				HSPB1	TDRD3
			JMJD6				HSPE1	XAF1
			MAP3K8				IFIT2	AMD1
			NFATC1				KCNK6	AP2S1
			CD83				KLF4	EIF2AK1
			CSF1				MYC	FLNA
			JUNB				PHLDA1	GLS
			KDM6B				PIM3	GPAA1
			RRAD				PKM	HLA-DPB1
			BCL2A1				SLC5A3	HMGA1
			CREM				STAB1	HMGN2
			DNAJB4				STX11	ITGAE
			DUSP6				TAF7	MORF4L2
			LIF				TRAF1	NUDT14
			SAV1				TSPYL2	PHB2
			SGK1				VEGFA	PTPN6
								RHOB

## Sheet: Myeloid
Table S3 Meta-programs of myeloid cells
MP1	MP2	MP3	MP4	MP5	MP6	MP7	MP8	MP9
FCER1A	FCN1	CCL3	SPP1	C1QA	APOC1	EREG	IFIT3	BAG3
CD1E	VCAN	CCL4L2	SDC2	C1QB	APOE	IL1B	IFIT1	HSPH1
CD1C	S100A12	CCL4	BNIP3	C1QC	GPNMB	TNFAIP6	IFIT2	DNAJB1
PKIB	S100A8	TNF	MATK	APOE	CTSD	CCL20	RSAD2	HSPA1A
PLD4	S100A9	IL1A	SLC7A11	PLTP	OTOA	PTGS2	GBP1	DNAJA4
CLEC10A	CYP1B1	CXCL3	MT1F	SLC40A1	LIPA	IL1A	P2RY13	HSPA6
CST7	CD300E	DUSP2	INHBA	APOC1	CD9	CXCL2	TNFSF10	HSPA1B
HLA-DPB1	SELL	EGR1	CCL7	FOLR2	NUPR1	CXCL8	MX1	HSP90AA1
HLA-DPA1	MCEMP1	CXCL2	CSTB	A2M	ACP5	THBS1	ISG15	HSPB1
NDRG2	CFP	IL1B	MARCO	LIPA	LGMN	IL1RN	ISG20	TNFSF14
SLC38A1	APOBEC3A	ATF3	MT1G	PLD3	TREM2	G0S2	FFAR2	ZFAND2A
HLA-DQB1	THBS1	NFKBIA	MMP9	CCL18	CHI3L1	TNIP3	IFITM1	RRAD
PPA1	CD55	CCL20	PDPN	ADAMDEC1	CCL18	CXCL3	CXCL10	TSPYL2
LAMP3	AREG	PMAIP1	FLT1	ACP5	HAMP	SOD2	IFITM3	SERPINH1
EBI3	RBP7	IER3	CLEC5A	LGMN	ADAMDEC1	HILPDA	IFI44L	HSPD1
HLA-DRB1	RETN	KLF4	MT1E	TREM2	GCHFR	OLR1	GBP5	SLC5A3
HLA-DQA1	RNASE2		TNIP3	GPR34	CYP27A1	HCAR3	HERC5	IER5
LTB	MGST1		MT1X	RNASE1	PLA2G7	AREG	FOS	DNAJB4
S100B	CD36		PLIN2	KCNMA1	FABP5	INHBA	S100A8	SERPINE1
IDO1	CLEC12A		SLC16A10	CTSD	A2M	BIRC3	JAML	DDIT4
LGALS2	NRG1		C15orf48	CXCL9	SPP1	CCL3	LRG1	SNAI1
AXL	NRGN		ADM	FUCA1	PLD3	CCL4	OASL	HSPE1
IRF4	CCR2		SLC39A8	NUPR1	FUCA1	OSM	TAGAP	HMOX1
PLAC8			FN1	GPNMB	KCNMA1	TIMP1	LTB	ADM
			HILPDA	PLA2G7	CSTB	PTX3	LY6E	RHOB
			MT2A	ENPP2	CTSL	CCL4L2	PLEK	IER5L
				VSIG4	LGALS3	MCEMP1	HCAR2	FKBP4
				C2	RNASE1	RRAD	KCNJ2	HSP90AB1
				S100B	ALDH1A1	MIR3945HG	TXNIP	ID3
				MS4A4A	MSR1	TNF		GADD45G
				SLCO2B1	CAPG	DUSP2		RGS16
				C1orf54	NR1H3	IER3		CD69
				SLC7A8		MIR155HG		HILPDA
				CTSC		PLAUR		KLF2
				IL2RA		INSIG1		ANKRD37
				TMEM176B		NLRP3		HSPA8
				CHI3L1		PMAIP1		JUN
				MMP9		IL10		NMB
				LGALS3BP		TNFSF15		NRARP
				MRC1		ADM
				MSR1		MMP19
				NR1H3		CXCL1
				IFI27		GPR84
				CD9		NFKBIA
				HLA-DQA1		S100A12
				AXL		HES4
				VMO1		VCAN
				GCHFR		S100A8
				SUCNR1		CYP1B1
						S100A9

## Sheet: T cell
Table S3 Meta-programs of T cells
MP1	MP2	MP3	MP4	MP5	MP6	MP7	MP8	MP9
TNFRSF4	TYROBP	GZMK	FOSB	CCR7	CCL4L2	CCL5	IFI44L	DNAJB1
FOXP3	FCER1G	EOMES	FOS	LEF1	CCL4	GZMA	IFI6	HSP90AA1
IL2RA	GNLY	CD8B	DUSP1	RPS18	CCL3	GZMB	ISG15	HSPA1A
IL1R2	KLRC1	GZMH	PPP1R15A	PASK	IFNG	NKG7	OAS1	HSPH1
RTKN2	KLRC2	CD8A	CD69	TRABD2A	EGR2	PRF1	ISG20	CACYBP
BATF	KLRF1	HLA-DRA	EGR1	IL7R	TNFSF9	GZMH	MX2	HSPA1B
CTLA4	TRDC	CMC1	JUN	KLF2	CRTAM	CTSW	RSAD2	HSPD1
LAIR2	FCGR3A	ITM2C	NR4A1	RPS6	NR4A3	GNLY	HERC5	HSPE1
TBC1D4	KIR2DL4	VCAM1	DNAJB1	TCF7	TNF	KIR2DL4	IFIT2	HSP90AB1
IL1R1	LAT2	HLA-DRB1	KLF6	KLF3	FASLG	KLRD1	MX1	ZFAND2A
MAGEH1	NCAM1	HLA-DQA1	ATF3	RPS8	NFKBID	CD8A	EPSTI1	DNAJB4
FANK1	TXK	HLA-DQB1	TSC22D3	ANK3		VCAM1	EIF2AK2	DNAJA4
ICA1	KRT86	CST7	JUNB	SELL		CLIC3	NT5C3A	FKBP4
PTP4A3	SYNGR1	KLRG1	TNF	MAL		ZNF683	OASL	CHORDC1
LTA	CTSW	CCL4L2	CITED2	RPS2		CCL3	IFI44	HSPB1
AC017002.3	CLIC3	HLA-DPA1	GADD45B	GPR183		HOPX	LY6E	DNAJA1
TNFRSF18	CXXC5	HLA-DPB1	HSPA1B	RPLP0		CCL4	OAS3	HSPA8
GK	KLRD1	DTHD1	MYADM	SESN3		CD8B	SAMD9	JUN
LINC01943	XCL1	CD74	BTG2	CYSLTR1		KLRC1	XAF1	ATF3
F5	HOPX	CRTAM	ZFP36	C1orf162		KLRC2	IFI35	MRPL18
TNFRSF9	FGFBP2	CCL4	AC020916.1	TSHZ2		CCL4L2	STAT1	NEU1
ICOS	MATK	CHI3L2	NFKBIA	BEX2		LINC02446	DDX60	RGS2
LAYN	PRF1		NFKBID	PLAC8		FCGR3A	SAMD9L	NR4A1
SOX4	CD160		SGK1	AP3M2		CRTAM	GBP1	RHOB
ZBTB32	CD300A		HSP90AA1	CD40LG		TRDC	HAPLN3	TNFSF14
ADTRP	IRF8		NEU1	CTSL		FCER1G	LGALS9
IKZF2	ZNF683		HSPA1A	RASGRP2		TYROBP	PLSCR1
LTB	ADGRG1		IER2	SORL1		FGFBP2	BST2
CADM1	SRGAP3		IER3	RPS4X		XCL2	MT2A
CD4	TMIGD2		NR4A2	RPSA		CD160	IFIH1
ZC2HC1A	NCR3		RGCC	CD55		KRT86	SAT1
MAF	AREG		SERTAD1	MYC		GZMK	SPATS2L
CORO1B	XCL2		TUBA1A	FTH1		TRGC2	GPR155
CCL20	CLNK		DUSP6	IL6R		HLA-DRA	IFITM1
CCR6	LYN		TAGAP	TNFSF13B		HLA-DRB1	GBP4
CLEC7A	SLC16A3		SLC2A3	PABPC1		KLRF1	GBP5
GADD45A	PLAC8		EGR2	SC5D		LAG3	PPM1K
GLRX	GZMB		HSPH1			HLA-DQA1	CD38
PIM2	SPON2		AREG			IFNG	PGAP1
TNFRSF1B	DOCK5		TNFAIP3			IRF8	TNFSF10
CUL9	TRGC1		IER5			TRGC1	ETV7
TIGIT	MAFF		RHOB			ITM2C	PARP9
IL32	SPRY1		TUBB4B			XCL1	IFI27
MIR4435-2HG	C1orf21		UBE2S			PTMS	IRF7
VDR			LMNA			CMC1	PARP14
CD70			RGS16			ITGA1
						LGALS1
						ADGRG1
						HAVCR2
						LINC01871
