# Supplementary material for: Deciphering the tumor ecosystem dynamics undergoing immunochemotherapy therapy across multiple cancer types unveils the immunosuppressive role of S100A4 in fibroblasts by promoting PD-L1 expression in tumor cells
Source: Front Cell Dev Biol. 2025 Jul 23;13:1613296. doi: 10.3389/fcell.2025.1613296 (PMC12325385; doi:10.3389/fcell.2025.1613296)
Supplement: Supplementary file 3 [file Table4.xlsx]

## Sheet: B
Table S4 Differentially expressed genes of B cells after treatment compared to baseline
p_val	avg_log2FC	pct.1	pct.2	p_val_adj	pct.diff	gene	change
5.70112e-141	-0.620803	0.974	0.992	1.54774e-136	0.018	TPT1	none
5.73815e-124	-0.835783	0.501	0.75	1.55779e-119	0.249	JUND	none
5.25148e-112	-0.790001	0.546	0.747	1.42567e-107	0.201	GNAS	none
2.39879e-97	-1.90836	0.039	0.179	6.51223e-93	0.14	ATP5G2	down
1.32788e-88	-2.55667	0.044	0.176	3.60493e-84	0.132	REG1A	down
2.01668e-87	-1.89905	0.022	0.136	5.4749e-83	0.114	ATP5O	down
2.56162e-85	-2.30751	0.018	0.126	6.95428e-81	0.108	FAM46C	down
4.23892e-85	-1.73771	0.022	0.136	1.15078e-80	0.114	C14orf2	down
1.20386e-84	-1.5324	0.047	0.183	3.26823e-80	0.136	ATP5L	down
7.40894e-83	-1.55916	0.031	0.15	2.01138e-78	0.119	ATP5G3	down
1.36127e-82	-1.99943	0.019	0.126	3.69557e-78	0.107	ATP5A1	down
7.83655e-82	-1.58492	0.033	0.155	2.12747e-77	0.122	ATP5D	down
5.16432e-81	-1.42313	0.033	0.153	1.40201e-76	0.12	ATPIF1	down
1.65513e-78	-0.72514	0.491	0.66	4.49335e-74	0.169	DYNLL1	none
3.77456e-78	1.80907	0.194	0.05	1.02472e-73	0.144	LYZ	up
5.09491e-78	-1.00374	0.31	0.499	1.38317e-73	0.189	BASP1	down
7.64904e-78	-1.39171	0.026	0.137	2.07656e-73	0.111	ATP5J2	down
2.81964e-76	-1.39411	0.069	0.209	7.65476e-72	0.14	ATP5E	down
4.54182e-76	-1.29472	0.031	0.145	1.23301e-71	0.114	ATP5I	down
3.6113e-75	-1.31152	0.028	0.137	9.80396e-71	0.109	USMG5	down
6.44304e-73	-1.26465	0.037	0.152	1.74916e-68	0.115	ATP5J	down
5.99647e-71	-0.862041	0.352	0.523	1.62792e-66	0.171	SRSF9	none
8.30299e-71	-2.2538	0.087	0.219	2.2541e-66	0.132	HLA-DRB5	down
1.90804e-70	-0.933262	0.36	0.542	5.17994e-66	0.182	SF1	none
3.59828e-69	1.77257	0.252	0.102	9.76861e-65	0.15	HLA-DQA2	up
3.10957e-68	2.28313	0.196	0.062	8.44187e-64	0.134	PHGR1	up
3.70351e-67	-0.636762	0.743	0.836	1.00543e-62	0.093	H3F3A	none
1.06092e-66	-1.36774	0.026	0.124	2.88019e-62	0.098	ATP5B	down
2.12901e-66	-1.47631	0.022	0.117	5.77982e-62	0.095	ATP5H	down
1.34144e-62	-2.37767	0.009	0.083	3.64175e-58	0.074	C17orf62	down
2.85367e-62	-1.6745	0.018	0.104	7.74714e-58	0.086	ATP5C1	down
1.36415e-60	-1.10762	0.027	0.121	3.70338e-56	0.094	ATP5G1	down
2.13311e-60	-0.901854	0.39	0.554	5.79098e-56	0.164	CD48	none
4.8452e-60	-2.694	0.009	0.08	1.31538e-55	0.071	ZCCHC11	down
6.16727e-60	-1.77047	0.016	0.097	1.67429e-55	0.081	ATP5F1	down
5.5614e-59	-0.430572	0.956	0.968	1.50981e-54	0.012	MT-ATP6	none
2.82547e-57	-0.961047	0.279	0.437	7.67059e-53	0.158	KLF2	none
5.34558e-54	0.566123	0.922	0.899	1.45122e-49	0.023	MT-ND2	none
1.14056e-53	-0.679638	0.405	0.57	3.09638e-49	0.165	SET	none
8.85693e-52	-0.346984	0.984	0.982	2.40448e-47	0.002	MT-CO2	none
1.58935e-51	-1.02661	0.256	0.402	4.31476e-47	0.146	ARID1B	down
1.57364e-50	-0.65958	0.043	0.139	4.27211e-46	0.096	GPX1	none
1.63402e-50	-0.544619	0.632	0.77	4.43603e-46	0.138	HNRNPA2B1	none
5.5972e-50	-0.697511	0.443	0.594	1.51953e-45	0.151	DDX17	none
6.85243e-49	-0.650364	0.361	0.519	1.8603e-44	0.158	PCBP1	none
2.96891e-48	-0.775801	0.297	0.444	8.06e-44	0.147	PTP4A2	none
8.57503e-48	-0.464881	0.693	0.812	2.32795e-43	0.119	DDX5	none
2.83964e-47	1.90742	0.119	0.03	7.70904e-43	0.089	C1QA	up
3.10883e-47	-1.23584	0.126	0.248	8.43985e-43	0.122	EIF2AK2	down
3.09791e-46	-1.49424	0.013	0.076	8.4102e-42	0.063	C20orf24	down
3.63236e-46	-0.96046	0.211	0.347	9.86114e-42	0.136	FAM107B	none
7.08773e-46	-0.674136	0.313	0.463	1.92418e-41	0.15	CD81	none
1.39946e-45	-1.73892	0.011	0.071	3.79924e-41	0.06	RTFDC1	down
1.04122e-44	-2.8478	0.005	0.056	2.82671e-40	0.051	FBXO18	down
1.51678e-44	-0.526901	0.641	0.79	4.11776e-40	0.149	HSP90AA1	none
5.31786e-44	-1.7196	0.008	0.062	1.44369e-39	0.054	C5orf56	down
5.6214e-44	-1.48519	0.086	0.188	1.5261e-39	0.102	XAF1	down
6.51795e-44	-0.629758	0.431	0.582	1.76949e-39	0.151	SRSF7	none
9.57475e-44	1.34428	0.472	0.339	2.59935e-39	0.133	MT-ND4L	up
9.78025e-43	-2.29559	0.01	0.065	2.65514e-38	0.055	MGEA5	down
2.01627e-42	-0.796885	0.294	0.431	5.47377e-38	0.137	HNRNPD	none
7.93802e-42	-0.448495	0.69	0.757	2.15501e-37	0.067	SUB1	none
9.30554e-42	-2.63092	0.007	0.057	2.52627e-37	0.05	FAM103A1	down
1.32577e-41	-0.734202	0.285	0.426	3.5992e-37	0.141	ACTR2	none
1.40949e-41	-0.820838	0.284	0.417	3.82648e-37	0.133	GNAI2	none
1.54716e-41	-0.354726	0.89	0.944	4.20023e-37	0.054	RPS11	none
3.92601e-39	-0.659777	0.316	0.441	1.06583e-34	0.125	CDV3	none
5.84556e-39	-1.84411	0.033	0.104	1.58695e-34	0.071	POLR2J3	down
1.00995e-38	-0.61435	0.266	0.401	2.74182e-34	0.135	ODC1	none
1.05538e-38	0.749679	0.399	0.259	2.86515e-34	0.14	ATP5ME	none
6.7489e-38	-0.936505	0.183	0.301	1.83219e-33	0.118	YY1	none
8.58671e-38	-0.529397	0.731	0.812	2.33112e-33	0.081	ACTG1	none
1.19125e-37	1.35449	0.201	0.099	3.234e-33	0.102	PIGR	up
2.2302e-37	-0.737687	0.263	0.392	6.05453e-33	0.129	MOB1A	none
4.08275e-37	-0.469482	0.518	0.651	1.10838e-32	0.133	EIF4A2	none
6.4738e-37	0.908806	0.633	0.551	1.75751e-32	0.082	RPL17	none
6.97597e-37	-0.821894	0.297	0.418	1.89384e-32	0.121	MYCBP2	none
1.07408e-36	1.2586	0.162	0.07	2.9159e-32	0.092	MT-ATP8	up
1.52899e-36	-0.582239	0.421	0.556	4.15091e-32	0.135	RSRP1	none
3.16216e-36	-0.62474	0.33	0.456	8.58464e-32	0.126	EIF1AX	none
5.70013e-36	-0.92934	0.172	0.286	1.54747e-31	0.114	CSK	none
5.92052e-36	-0.666753	0.321	0.45	1.6073e-31	0.129	SFPQ	none
7.00047e-36	-0.243367	0.899	0.943	1.90049e-31	0.044	EIF1	none
9.98396e-36	1.39332	0.187	0.091	2.71045e-31	0.096	EEF1G	up
1.25511e-35	-1.22674	0.107	0.206	3.40738e-31	0.099	SAMD9L	down
1.40786e-35	-0.527559	0.534	0.66	3.82205e-31	0.126	MYL12A	none
1.70643e-35	-1.9011	0.036	0.104	4.63261e-31	0.068	IFI44L	down
1.81507e-35	-0.360851	0.866	0.923	4.92756e-31	0.057	NACA	none
2.14383e-35	-0.865396	0.187	0.303	5.82007e-31	0.116	IKZF3	none
3.73865e-35	-0.648288	0.342	0.471	1.01497e-30	0.129	POU2F2	none
7.0155e-35	-1.24573	0.164	0.271	1.90457e-30	0.107	IER5	down
1.06648e-34	3.52271	0.078	0.017	2.89529e-30	0.061	HBA2	up
1.08515e-34	-0.419442	0.431	0.561	2.94595e-30	0.13	RPL22L1	none
1.26296e-34	-1.07309	0.127	0.227	3.42867e-30	0.1	PLEKHO1	down
1.86332e-34	-0.439137	0.602	0.723	5.05854e-30	0.121	HSP90AB1	none
2.37946e-34	-0.349764	0.765	0.852	6.45977e-30	0.087	RPS10	none
2.52285e-34	-0.737058	0.221	0.34	6.84902e-30	0.119	MBD2	none
5.24228e-34	-0.841739	0.191	0.305	1.42317e-29	0.114	PPP1R14B	none
5.52556e-34	1.89653	0.1	0.03	1.50008e-29	0.07	C1QB	up
7.15996e-34	-0.519441	0.402	0.516	1.94379e-29	0.114	KRT10	none
1.19874e-33	-1.66237	0.006	0.047	3.25434e-29	0.041	TMEM57	down
2.19155e-33	-0.496671	0.286	0.416	5.94962e-29	0.13	PSMA2	none
2.6946e-33	-0.650362	0.238	0.36	7.3153e-29	0.122	ELF1	none
1.07218e-32	-0.457435	0.544	0.655	2.91075e-28	0.111	CALM1	none
1.09817e-32	-0.901298	0.21	0.321	2.98131e-28	0.111	GLS	none
1.66032e-32	-0.968448	0.167	0.27	4.50744e-28	0.103	GNB1	none
1.82278e-32	1.37672	0.169	0.08	4.94848e-28	0.089	NME2	up
2.0022e-32	-0.587271	0.344	0.47	5.43556e-28	0.126	HNRNPF	none
5.27093e-32	6.10717	0.101	0.032	1.43095e-27	0.069	IGLV2-14	up
8.37981e-32	-0.87965	0.213	0.323	2.27495e-27	0.11	MTPN	none
1.10736e-31	-0.561906	0.423	0.545	3.00625e-27	0.122	YWHAB	none
1.44991e-31	1.01513	0.158	0.074	3.93621e-27	0.084	IGLV3-1	up
1.47688e-31	-2.50668	0.006	0.044	4.00945e-27	0.038	CTAGE5	down
1.87843e-31	-0.355364	0.683	0.758	5.09957e-27	0.075	SERP1	none
4.53211e-31	-0.330092	0.614	0.718	1.23038e-26	0.104	CHCHD2	none
5.32128e-31	-0.456204	0.404	0.52	1.44462e-26	0.116	MZT2B	none
5.46689e-31	-0.859153	0.161	0.264	1.48415e-26	0.103	MKNK2	none
5.56637e-31	-2.79789	0.004	0.038	1.51116e-26	0.034	FAM159A	down
1.16877e-30	-0.674635	0.28	0.398	3.17297e-26	0.118	IFI16	none
1.42192e-30	-3.20591	0.003	0.037	3.86023e-26	0.034	AC005261.2	down
1.50226e-30	-1.89917	0.008	0.048	4.07834e-26	0.04	C21orf59	down
1.79025e-30	-0.475842	0.433	0.556	4.86016e-26	0.123	SRRM2	none
1.85374e-30	-0.639608	0.274	0.39	5.03255e-26	0.116	HNRNPM	none
3.19548e-30	-0.504131	0.354	0.483	8.67508e-26	0.129	PTPRC	none
3.80601e-30	-0.509492	0.306	0.43	1.03325e-25	0.124	DNAJA1	none
3.83423e-30	-0.670874	0.27	0.382	1.04092e-25	0.112	SMCHD1	none
5.00819e-30	-0.455533	0.554	0.662	1.35962e-25	0.108	CCNI	none
8.74684e-30	-1.28514	0.078	0.157	2.37459e-25	0.079	OTUD1	down
1.96381e-29	-0.527663	0.412	0.529	5.33134e-25	0.117	HNRNPA3	none
2.26371e-29	-0.509795	0.42	0.542	6.14553e-25	0.122	HNRNPC	none
2.4223e-29	-0.489649	0.43	0.549	6.57607e-25	0.119	HNRNPH1	none
2.47343e-29	-0.726092	0.266	0.375	6.71487e-25	0.109	MBNL1	none
3.08964e-29	-0.702772	0.256	0.367	8.38775e-25	0.111	JAK1	none
3.17466e-29	-0.830724	0.288	0.397	8.61857e-25	0.109	XIST	none
3.44046e-29	-0.813632	0.19	0.292	9.34016e-25	0.102	TAF10	none
5.18072e-29	-1.18954	0.096	0.179	1.40646e-24	0.083	SAMD9	down
5.31221e-29	-0.420671	0.496	0.617	1.44216e-24	0.121	RHOA	none
5.37811e-29	-0.388064	0.526	0.632	1.46005e-24	0.106	TRMT112	none
5.40918e-29	-0.660177	0.231	0.341	1.46849e-24	0.11	TNFRSF13C	none
8.76543e-29	-1.07044	0.119	0.209	2.37964e-24	0.09	MX1	down
9.79983e-29	-0.992499	0.389	0.484	2.66046e-24	0.095	IGHG3	none
9.9785e-29	-2.45429	0.006	0.043	2.70896e-24	0.037	ZCCHC6	down
1.24457e-28	1.62779	0.097	0.033	3.37877e-24	0.064	PTPRCAP	up
1.31452e-28	1.53488	0.127	0.054	3.56867e-24	0.073	SPP1	up
2.76394e-28	-1.02687	0.112	0.199	7.50355e-24	0.087	DNAJC21	down
2.92717e-28	-0.437528	0.522	0.603	7.94669e-24	0.081	SEC61G	none
3.63429e-28	-0.592286	0.316	0.43	9.86638e-24	0.114	PAPOLA	none
3.89808e-28	-0.495869	0.369	0.486	1.05825e-23	0.117	HNRNPU	none
4.25418e-28	-0.387427	0.535	0.64	1.15492e-23	0.105	ATP6V1G1	none
4.42583e-28	-0.617478	0.27	0.375	1.20153e-23	0.105	CDK2AP2	none
4.61729e-28	-0.301074	0.938	0.958	1.2535e-23	0.02	HLA-B	none
4.83835e-28	-0.52715	0.382	0.502	1.31352e-23	0.12	SEPT7	none
5.99022e-28	-2.37137	0.009	0.048	1.62622e-23	0.039	BGN	down
9.22188e-28	-0.415107	0.48	0.597	2.50356e-23	0.117	HMGN1	none
1.00538e-27	-2.42304	0.006	0.04	2.72942e-23	0.034	LINC00969	down
1.0806e-27	-0.369235	0.65	0.702	2.93362e-23	0.052	SPCS2	none
1.25565e-27	-0.742395	0.275	0.379	3.40884e-23	0.104	YPEL3	none
1.3433e-27	-0.793214	0.263	0.368	3.6468e-23	0.105	RALGPS2	none
1.36792e-27	-0.683717	0.266	0.37	3.71363e-23	0.104	GADD45B	none
1.43559e-27	-0.355777	0.63	0.711	3.89734e-23	0.081	TMBIM6	none
1.93835e-27	0.898224	0.492	0.404	5.26223e-23	0.088	MIF	none
2.12589e-27	-0.326558	0.617	0.712	5.77137e-23	0.095	VIM	none
2.30796e-27	-0.889237	0.372	0.471	6.26565e-23	0.099	NFKBIA	none
2.5702e-27	-0.799353	0.193	0.291	6.97757e-23	0.098	HNRNPH3	none
2.88549e-27	1.52038	0.078	0.023	7.83352e-23	0.055	IGKV3-15	up
3.70847e-27	1.50074	0.085	0.027	1.00678e-22	0.058	ATP6V0C	up
3.88328e-27	-0.745236	0.28	0.385	1.05423e-22	0.105	KLF6	none
3.88759e-27	-0.659082	0.243	0.349	1.0554e-22	0.106	ARF6	none
3.92193e-27	-0.350012	0.599	0.697	1.06473e-22	0.098	ARPC2	none
5.52443e-27	-1.26455	0.062	0.131	1.49977e-22	0.069	OLFM4	down
8.77614e-27	-0.832258	0.205	0.303	2.38255e-22	0.098	VASP	none
8.86682e-27	-0.481797	0.367	0.485	2.40716e-22	0.118	ACTR3	none
1.00213e-26	-0.279185	0.975	0.982	2.72059e-22	0.007	MT-CO3	none
1.0472e-26	-0.50778	0.404	0.512	2.84294e-22	0.108	STK4	none
1.0688e-26	-2.22005	0.004	0.036	2.90159e-22	0.032	SKIV2L2	down
1.31874e-26	-0.636365	0.316	0.426	3.58012e-22	0.11	ZFP36L1	none
1.36481e-26	-2.26592	0.003	0.032	3.70519e-22	0.029	ILF3-AS1	down
1.53792e-26	-0.801175	0.2	0.299	4.17514e-22	0.099	CTDNEP1	none
1.76606e-26	-0.518131	0.43	0.539	4.79449e-22	0.109	N4BP2L2	none
3.12128e-26	-0.607495	0.555	0.659	8.47366e-22	0.104	JUN	none
4.33956e-26	-0.364646	0.206	0.311	1.1781e-21	0.105	ISG15	none
6.55491e-26	-0.586447	0.299	0.405	1.77953e-21	0.106	GPBP1	none
6.57297e-26	-0.99289	0.1	0.18	1.78443e-21	0.08	NSMCE3	none
7.32746e-26	-0.693628	0.265	0.368	1.98926e-21	0.103	MDM4	none
8.00122e-26	-0.2605	0.923	0.957	2.17217e-21	0.034	RPS16	none
9.69177e-26	-0.440218	0.408	0.524	2.63112e-21	0.116	CDC42	none
9.74116e-26	-0.448456	0.428	0.538	2.64453e-21	0.11	PSMA7	none
1.11165e-25	-0.568867	0.206	0.308	3.01791e-21	0.102	SSB	none
1.11185e-25	-0.29471	0.969	0.979	3.01844e-21	0.01	RPL28	none
1.15073e-25	-0.499805	0.416	0.524	3.12399e-21	0.108	SRSF3	none
1.17224e-25	-0.690842	0.166	0.259	3.18239e-21	0.093	C6orf62	none
1.20416e-25	-0.44365	0.443	0.549	3.26906e-21	0.106	PTGES3	none
1.43994e-25	-0.847335	0.16	0.25	3.90916e-21	0.09	RGS19	none
1.91065e-25	1.2614	0.166	0.088	5.18704e-21	0.078	MT-ND6	up
2.7827e-25	-0.443515	0.538	0.635	7.55448e-21	0.097	JUNB	none
3.34439e-25	-0.402442	0.381	0.496	9.07935e-21	0.115	EIF4G2	none
4.16625e-25	-2.45175	0.005	0.035	1.13105e-20	0.03	PAPD4	down
4.30804e-25	1.28556	0.146	0.073	1.16955e-20	0.073	FABP1	up
4.72865e-25	3.35425	0.057	0.013	1.28373e-20	0.044	HBA1	up
5.27402e-25	-0.34917	0.713	0.802	1.43179e-20	0.089	BTF3	none
5.8631e-25	-0.645805	0.285	0.387	1.59172e-20	0.102	ORAI2	none
6.7108e-25	-0.582359	0.338	0.447	1.82185e-20	0.109	DDX3X	none
6.79205e-25	-0.635075	0.26	0.359	1.84391e-20	0.099	EAF2	none
7.56539e-25	-0.552107	0.367	0.472	2.05385e-20	0.105	TCF4	none
8.34584e-25	-0.307512	0.925	0.956	2.26573e-20	0.031	RPS3A	none
8.89481e-25	-0.56317	0.198	0.295	2.41476e-20	0.097	IRF7	none
9.30528e-25	2.13973	0.055	0.011	2.5262e-20	0.044	HIST2H2AA4	up
1.04609e-24	-1.0027	0.117	0.198	2.83993e-20	0.081	SIAH2	down
1.18041e-24	-0.465846	0.341	0.451	3.20458e-20	0.11	RBX1	none
1.22283e-24	-0.659809	0.212	0.308	3.31975e-20	0.096	TXNL4A	none
1.22958e-24	-0.876008	0.149	0.237	3.33806e-20	0.088	BCAS2	none
1.93496e-24	-0.340238	0.983	0.99	5.25303e-20	0.007	EEF1A1	none
2.23739e-24	-0.593419	0.206	0.305	6.07407e-20	0.099	PPP1CB	none
2.90648e-24	-0.594528	0.302	0.406	7.89051e-20	0.104	NSA2	none
3.52738e-24	-2.07018	0.028	0.076	9.57614e-20	0.048	ACTA2	down
3.65114e-24	-0.534893	0.447	0.554	9.91211e-20	0.107	IER2	none
3.67629e-24	-0.90022	0.181	0.269	9.9804e-20	0.088	PARP14	none
3.79128e-24	-2.85308	0.003	0.029	1.02926e-19	0.026	AHSA2	down
4.0258e-24	-0.257437	0.629	0.737	1.09293e-19	0.108	PPIA	none
4.28731e-24	-0.505606	0.322	0.425	1.16392e-19	0.103	CCT8	none
4.49382e-24	-0.490022	0.256	0.359	1.21998e-19	0.103	PSMA3	none
4.69457e-24	-0.272591	0.943	0.969	1.27448e-19	0.026	RPL7A	none
5.48601e-24	-0.530381	0.233	0.334	1.48934e-19	0.101	PFDN2	none
9.57823e-24	-0.574756	0.388	0.492	2.6003e-19	0.104	FOSB	none
1.09409e-23	-0.81604	0.12	0.201	2.97024e-19	0.081	MGAT2	none
1.29276e-23	-0.262402	0.572	0.67	3.50957e-19	0.098	PRDX1	none
1.4864e-23	-0.422474	0.436	0.55	4.03528e-19	0.114	MYL12B	none
1.63959e-23	-0.430759	0.401	0.508	4.45117e-19	0.107	FUS	none
1.68514e-23	-0.534607	0.196	0.294	4.57482e-19	0.098	SS18L2	none
1.72598e-23	-0.618831	0.302	0.403	4.6857e-19	0.101	ATM	none
2.14952e-23	-1.12307	0.043	0.099	5.83552e-19	0.056	THAP12	down
2.44084e-23	-0.882602	0.12	0.2	6.62638e-19	0.08	AKIRIN1	none
2.7186e-23	1.22777	0.138	0.069	7.38044e-19	0.069	KRT18	up
3.65592e-23	-0.5374	0.26	0.361	9.92509e-19	0.101	UBE2N	none
4.29322e-23	-0.383685	0.414	0.527	1.16552e-18	0.113	NAP1L1	none
4.68527e-23	-0.738515	0.232	0.324	1.27196e-18	0.092	AES	none
5.32801e-23	-1.0887	0.093	0.166	1.44645e-18	0.073	ALYREF	down
5.59029e-23	-0.472235	0.378	0.481	1.51765e-18	0.103	C11orf58	none
6.42506e-23	-0.414031	0.484	0.586	1.74427e-18	0.102	RBM39	none
6.61097e-23	-0.465034	0.386	0.481	1.79475e-18	0.095	TMBIM4	none
8.75489e-23	-0.518447	0.344	0.45	2.37678e-18	0.106	SEPT6	none
9.16752e-23	-0.780134	0.28	0.372	2.4888e-18	0.092	MARCKS	none
9.50567e-23	-0.755986	0.209	0.297	2.5806e-18	0.088	KMT2A	none
1.0024e-22	-0.422474	0.348	0.452	2.72131e-18	0.104	NOP10	none
1.1819e-22	-0.640407	0.303	0.4	3.20863e-18	0.097	TNRC6B	none
1.18962e-22	-0.516666	0.264	0.366	3.22958e-18	0.102	SNRPD3	none
1.19095e-22	-0.437635	0.326	0.429	3.23318e-18	0.103	SF3B6	none
1.37455e-22	0.827821	0.164	0.089	3.73164e-18	0.075	APOE	none
1.378e-22	-0.787077	0.116	0.195	3.741e-18	0.079	RAB21	none
1.50927e-22	-0.950088	0.007	0.037	4.09737e-18	0.03	LINC00116	none
1.91331e-22	-0.498187	0.35	0.438	5.19424e-18	0.088	ARF4	none
2.04341e-22	6.83093	0.067	0.02	5.54745e-18	0.047	IGLV1-44	up
2.47661e-22	-0.62758	0.286	0.384	6.72349e-18	0.098	COTL1	none
2.91753e-22	-0.700132	0.223	0.313	7.92052e-18	0.09	BOD1L1	none
3.64544e-22	-0.603591	0.258	0.355	9.89665e-18	0.097	CMTM6	none
4.39976e-22	-0.443543	0.511	0.608	1.19445e-17	0.097	CD37	none
4.53684e-22	-0.770728	0.149	0.231	1.23166e-17	0.082	STRBP	none
4.5607e-22	-0.976172	0.13	0.207	1.23814e-17	0.077	ARID1A	none
4.83151e-22	-1.01481	0.095	0.165	1.31166e-17	0.07	KPNA4	down
5.56338e-22	-0.656036	0.249	0.343	1.51035e-17	0.094	PPM1K	none
7.26521e-22	-0.806113	0.124	0.201	1.97236e-17	0.077	ZNF24	none
9.62294e-22	-0.836273	0.136	0.214	2.61244e-17	0.078	CD22	none
9.90805e-22	-0.346095	0.398	0.502	2.68984e-17	0.104	ERH	none
1.10752e-21	-1.764	0.04	0.09	3.00669e-17	0.05	SPARC	down
1.12041e-21	-0.372686	0.809	0.861	3.04168e-17	0.052	EEF1B2	none
1.4383e-21	-0.570931	0.332	0.43	3.90469e-17	0.098	RAP1B	none
1.47958e-21	-0.336186	0.577	0.669	4.01678e-17	0.092	SUMO2	none
1.55865e-21	-2.75576	0.003	0.027	4.23143e-17	0.024	SDCCAG3	down
1.79601e-21	-1.16015	0.086	0.153	4.8758e-17	0.067	U62317.5	down
1.83994e-21	-0.658992	0.135	0.216	4.99506e-17	0.081	CCT5	none
2.30666e-21	-3.57235	0.001	0.023	6.26212e-17	0.022	C1orf27	down
2.40627e-21	5.16435	0.063	0.019	6.53254e-17	0.044	IGHV5-51	up
2.40937e-21	-0.687483	0.265	0.357	6.54096e-17	0.092	NCOA3	none
2.43371e-21	2.62823	0.054	0.013	6.60703e-17	0.041	IGLV3-21	up
2.54954e-21	-0.269049	0.906	0.941	6.9215e-17	0.035	RPL9	none
2.59296e-21	-0.262677	0.932	0.961	7.03936e-17	0.029	RPL29	none
2.87667e-21	-0.441751	0.314	0.413	7.80959e-17	0.099	ENY2	none
2.96027e-21	-0.768067	0.113	0.188	8.03655e-17	0.075	GLRX5	none
3.50388e-21	-0.513265	0.326	0.424	9.51233e-17	0.098	IRF1	none
3.58204e-21	-0.762857	0.188	0.274	9.72453e-17	0.086	UBE2M	none
3.66434e-21	1.27246	0.078	0.028	9.94795e-17	0.05	MRPS24	up
3.75764e-21	0.566345	0.466	0.364	1.02012e-16	0.102	IGHA2	none
4.28449e-21	-0.525674	0.273	0.363	1.16315e-16	0.09	KLF13	none
4.94662e-21	-0.645793	0.219	0.309	1.34291e-16	0.09	SNX2	none
5.21995e-21	-0.588437	0.186	0.273	1.41711e-16	0.087	PPM1G	none
5.77558e-21	-0.612617	0.216	0.306	1.56796e-16	0.09	GNB2	none
6.95328e-21	-0.248967	0.95	0.97	1.88768e-16	0.02	RPL18	none
7.7612e-21	-0.516924	0.372	0.462	2.10701e-16	0.09	EIF5	none
8.55189e-21	-0.8111	0.14	0.217	2.32167e-16	0.077	PLAC8	none
8.89223e-21	-1.96302	0.047	0.099	2.41406e-16	0.052	COL1A1	down
1.04117e-20	-0.289619	0.446	0.55	2.82656e-16	0.104	RAN	none
1.13232e-20	-0.452929	0.337	0.432	3.07402e-16	0.095	RTRAF	none
1.13968e-20	-0.566335	0.188	0.277	3.09401e-16	0.089	SKIL	none
1.19951e-20	-0.654864	0.253	0.34	3.25643e-16	0.087	RSRC2	none
1.33826e-20	-0.424017	0.25	0.344	3.63312e-16	0.094	FAM96B	none
1.39506e-20	2.09084	0.053	0.014	3.78731e-16	0.039	CD14	up
1.42282e-20	-0.50945	0.321	0.419	3.86267e-16	0.098	CAPZA1	none
1.46537e-20	-0.90184	0.005	0.031	3.9782e-16	0.026	TMEM5	none
1.50421e-20	-0.591964	0.235	0.322	4.08362e-16	0.087	SRP72	none
1.50847e-20	-0.986002	0.162	0.238	4.0952e-16	0.076	BCL11A	none
1.5363e-20	-0.459658	0.321	0.416	4.17074e-16	0.095	CD47	none
1.57279e-20	-0.486406	0.359	0.449	4.2698e-16	0.09	SELENOT	none
1.67922e-20	-0.281911	0.7	0.774	4.55875e-16	0.074	HMGB1	none
1.85225e-20	-2.89551	0.001	0.022	5.02849e-16	0.021	C16orf52	down
1.86239e-20	-0.492538	0.269	0.366	5.05603e-16	0.097	KTN1	none
1.97674e-20	2.922	0.144	0.078	5.36646e-16	0.066	IGKV3-20	up
2.14581e-20	-1.04151	0.112	0.182	5.82544e-16	0.07	UBE2R2	down
2.41468e-20	-0.499547	0.422	0.5	6.55537e-16	0.078	UBE2J1	none
2.46116e-20	-1.70884	0.047	0.097	6.68155e-16	0.05	IGFBP7	down
3.06472e-20	-0.623139	0.162	0.242	8.32009e-16	0.08	TAGAP	none
3.08965e-20	-0.321933	0.491	0.585	8.38777e-16	0.094	CHCHD10	none
3.09539e-20	-0.717881	0.176	0.257	8.40337e-16	0.081	COPB2	none
3.16387e-20	-0.735048	0.142	0.219	8.58926e-16	0.077	LYN	none
3.35849e-20	-0.512632	0.306	0.396	9.11764e-16	0.09	ORMDL1	none
3.81236e-20	-0.534605	0.206	0.292	1.03498e-15	0.086	MAP2K2	none
3.85946e-20	-0.681674	0.217	0.303	1.04777e-15	0.086	BPTF	none
3.9226e-20	-0.675149	0.208	0.293	1.06491e-15	0.085	CXXC5	none
4.06883e-20	-0.866631	0.093	0.159	1.10461e-15	0.066	KCMF1	none
4.08934e-20	-0.434579	0.439	0.525	1.11017e-15	0.086	UBE2D3	none
4.27468e-20	-0.651895	0.273	0.36	1.16049e-15	0.087	AKAP13	none
4.3104e-20	-0.315494	0.623	0.705	1.17019e-15	0.082	ARPC3	none
4.40146e-20	-1.46378	0.028	0.071	1.19491e-15	0.043	SLFN5	down
4.51452e-20	-0.581235	0.261	0.353	1.2256e-15	0.092	TNFAIP8	none
4.70218e-20	-0.613042	0.227	0.315	1.27655e-15	0.088	ARPC4	none
5.2294e-20	-0.442186	0.45	0.525	1.41968e-15	0.075	MTDH	none
5.39507e-20	-1.02874	0.088	0.151	1.46465e-15	0.063	PAX5	down
6.6649e-20	-0.339198	0.442	0.541	1.80939e-15	0.099	PSMB9	none
7.29768e-20	-1.9442	0.003	0.026	1.98117e-15	0.023	FAM35A	down
7.73983e-20	-1.57196	0.009	0.039	2.10121e-15	0.03	C1orf132	down
8.41851e-20	-0.627019	0.234	0.321	2.28546e-15	0.087	CCDC50	none
8.60741e-20	-0.530224	0.198	0.286	2.33674e-15	0.088	MARCKSL1	none
8.88211e-20	-1.005	0.104	0.171	2.41131e-15	0.067	RHOQ	down
9.34756e-20	-0.779909	0.137	0.211	2.53767e-15	0.074	RBM5	none
9.74421e-20	-0.548325	0.285	0.372	2.64536e-15	0.087	TTC3	none
9.90831e-20	-0.647392	0.163	0.241	2.68991e-15	0.078	NFE2L2	none
1.04775e-19	-0.757337	0.141	0.216	2.84443e-15	0.075	ACBD3	none
1.12592e-19	-0.324443	0.275	0.37	3.05666e-15	0.095	NDUFB3	none
1.17581e-19	-0.931663	0.11	0.179	3.19208e-15	0.069	PPP1R35	none
1.19555e-19	-0.498408	0.298	0.391	3.24568e-15	0.093	SP100	none
1.36864e-19	-0.336058	0.431	0.523	3.71558e-15	0.092	GNG5	none
1.5001e-19	-0.501784	0.26	0.35	4.07248e-15	0.09	POLR2K	none
1.68782e-19	-0.411855	0.354	0.453	4.5821e-15	0.099	MS4A1	none
1.69801e-19	-0.849327	0.178	0.255	4.60975e-15	0.077	KANSL1	none
1.71468e-19	-0.504938	0.29	0.382	4.65502e-15	0.092	TAF1D	none
1.77162e-19	-0.311228	0.512	0.617	4.8096e-15	0.105	RAC2	none
1.82165e-19	-1.00627	0.115	0.183	4.94543e-15	0.068	RNPEPL1	down
1.9382e-19	-0.76137	0.12	0.191	5.26182e-15	0.071	CYSLTR1	none
1.97113e-19	-1.11771	0.125	0.193	5.35123e-15	0.068	DDHD1	down
2.30816e-19	-0.355731	0.537	0.626	6.26619e-15	0.089	ATP6V0E1	none
2.31733e-19	0.694214	0.189	0.114	6.29108e-15	0.075	CST3	none
2.50893e-19	-0.766272	0.17	0.248	6.81125e-15	0.078	NSD1	none
3.47558e-19	-0.49553	0.343	0.433	9.43551e-15	0.09	GRB2	none
3.72879e-19	-0.939902	0.011	0.042	1.01229e-14	0.031	KRT13	none
3.9947e-19	-0.692168	0.143	0.218	1.08448e-14	0.075	IFNGR2	none
4.64273e-19	-0.685472	0.09	0.155	1.26041e-14	0.065	P2RX5	none
4.73093e-19	-0.350104	0.424	0.53	1.28435e-14	0.106	CD53	none
4.79731e-19	-1.46788	0.004	0.028	1.30237e-14	0.024	SPRR2A	down
4.93311e-19	-0.676588	0.135	0.209	1.33924e-14	0.074	IRF2BP2	none
4.94543e-19	-0.592821	0.181	0.263	1.34259e-14	0.082	CACYBP	none
5.59593e-19	-0.600574	0.258	0.345	1.51918e-14	0.087	BIRC3	none
5.96064e-19	-0.433425	0.244	0.334	1.6182e-14	0.09	PSMA4	none
6.06389e-19	-1.04052	0.087	0.149	1.64623e-14	0.062	PLEKHA2	down
6.7029e-19	-0.411189	0.312	0.404	1.8197e-14	0.092	VAPA	none
6.70404e-19	-2.85911	0.003	0.024	1.82001e-14	0.021	C10orf128	down
7.74919e-19	-0.513013	0.282	0.373	2.10375e-14	0.091	BANK1	none
9.25935e-19	-0.483648	0.273	0.358	2.51373e-14	0.085	TOP1	none
9.67726e-19	-0.745027	0.156	0.231	2.62718e-14	0.075	HDAC1	none
1.001e-18	-0.622823	0.124	0.196	2.71752e-14	0.072	COA4	none
1.03607e-18	-0.254631	0.668	0.753	2.81271e-14	0.085	YBX1	none
1.06219e-18	-0.462551	0.37	0.454	2.88364e-14	0.084	TPD52	none
1.11825e-18	-0.745431	0.114	0.183	3.03583e-14	0.069	ABCE1	none
1.13749e-18	-0.799778	0.112	0.18	3.08805e-14	0.068	TRAM2	none
1.19739e-18	-0.784796	0.138	0.21	3.25067e-14	0.072	PURA	none
1.28947e-18	-0.73107	0.155	0.229	3.50066e-14	0.074	RIPOR2	none
1.31178e-18	-0.425378	0.385	0.475	3.56121e-14	0.09	UBE2D2	none
1.31637e-18	-1.31352	0.063	0.117	3.57367e-14	0.054	ZNRF2	down
1.62691e-18	-0.936532	0.126	0.195	4.41675e-14	0.069	MED13L	none
1.7755e-18	-0.490844	0.251	0.338	4.82013e-14	0.087	H2AFV	none
1.95041e-18	-0.640627	0.236	0.319	5.29497e-14	0.083	ZNF207	none
2.0876e-18	-0.578788	0.205	0.29	5.66741e-14	0.085	IFI6	none
2.09863e-18	-0.524775	0.426	0.497	5.69735e-14	0.071	HLA-DQA1	none
2.10772e-18	-0.76091	0.08	0.141	5.72204e-14	0.061	CCZ1	none
2.20436e-18	-0.560915	0.22	0.303	5.98439e-14	0.083	PDLIM1	none
2.38592e-18	-0.774751	0.145	0.217	6.4773e-14	0.072	MIDN	none
2.54759e-18	-0.788562	0.176	0.251	6.9162e-14	0.075	SOCS3	none
2.58448e-18	-0.227277	0.9	0.931	7.01634e-14	0.031	RPL24	none
2.6241e-18	-0.926108	0.064	0.119	7.1239e-14	0.055	MRPL1	none
2.8648e-18	-0.293838	0.412	0.512	7.77735e-14	0.1	HSPE1	none
2.96563e-18	-0.497451	0.168	0.248	8.05111e-14	0.08	CHMP5	none
3.13168e-18	-0.428872	0.291	0.375	8.50188e-14	0.084	GLRX	none
3.51403e-18	-0.701928	0.175	0.251	9.53988e-14	0.076	AMD1	none
3.75798e-18	-0.605646	0.272	0.357	1.02022e-13	0.085	TRA2B	none
4.05337e-18	-0.692125	0.098	0.164	1.10041e-13	0.066	GALNT1	none
4.2655e-18	-0.5566	0.198	0.279	1.158e-13	0.081	PRKCB	none
4.98279e-18	-0.446563	0.278	0.365	1.35273e-13	0.087	SSBP1	none
5.19133e-18	-0.787328	0.147	0.218	1.40934e-13	0.071	LAT2	none
5.44721e-18	-1.10429	0.047	0.096	1.47881e-13	0.049	GPR18	down
5.86314e-18	-2.54242	0.003	0.025	1.59172e-13	0.022	PAPD5	down
6.36421e-18	-0.599374	0.163	0.24	1.72776e-13	0.077	SKAP2	none
6.36693e-18	-0.844982	0.1	0.163	1.72849e-13	0.063	PBRM1	none
6.38656e-18	-0.299416	0.376	0.469	1.73382e-13	0.093	CYCS	none
6.47642e-18	-2.71612	0.004	0.027	1.75822e-13	0.023	LCN8	down
6.52315e-18	-0.779202	0.132	0.2	1.77091e-13	0.068	NUFIP2	none
6.52967e-18	-0.801013	0.125	0.194	1.77267e-13	0.069	LNPEP	none
7.06581e-18	-2.59592	0.002	0.022	1.91823e-13	0.02	C18orf8	down
7.30581e-18	-0.966433	0.006	0.03	1.98338e-13	0.024	KRT5	none
7.42695e-18	-0.376213	0.287	0.381	2.01627e-13	0.094	SRP9	none
7.55411e-18	-1.00182	0.113	0.178	2.05079e-13	0.065	UGCG	down
7.75249e-18	-0.293445	0.426	0.523	2.10465e-13	0.097	NCL	none
7.87446e-18	-0.570804	0.375	0.461	2.13776e-13	0.086	PPP1R15A	none
8.41558e-18	-0.396458	0.446	0.526	2.28466e-13	0.08	C4orf3	none
8.54511e-18	-0.586993	0.235	0.316	2.31983e-13	0.081	CAST	none
1.00434e-17	-0.317111	0.622	0.674	2.72659e-13	0.052	PPIB	none
1.02733e-17	0.330033	0.667	0.558	2.789e-13	0.109	ATP5F1E	none
1.04773e-17	-0.436421	0.246	0.332	2.84439e-13	0.086	SNRPB2	none
1.05194e-17	-1.01366	0.059	0.111	2.8558e-13	0.052	TSPAN33	down
1.07661e-17	-0.675175	0.107	0.173	2.92279e-13	0.066	ABHD17A	none
1.08524e-17	-0.89058	0.12	0.186	2.94621e-13	0.066	VEGFB	none
1.08833e-17	-0.629245	0.262	0.342	2.95461e-13	0.08	HP1BP3	none
1.10046e-17	-0.362096	0.413	0.503	2.98754e-13	0.09	SNX3	none
1.10779e-17	-0.345331	0.291	0.382	3.00741e-13	0.091	PARP1	none
1.11022e-17	-0.589546	0.136	0.209	3.01402e-13	0.073	METTL5	none
1.19748e-17	-0.778323	0.247	0.322	3.25091e-13	0.075	PDK1	none
1.24125e-17	-1.53366	0.017	0.051	3.36974e-13	0.034	IFIT1	down
1.24176e-17	-0.510412	0.332	0.415	3.37113e-13	0.083	ATRX	none
1.27917e-17	-0.904514	0.146	0.216	3.4727e-13	0.07	CEBPB	none
1.28978e-17	-1.28906	0.03	0.07	3.5015e-13	0.04	TNFSF12	down
1.43174e-17	-0.376055	0.412	0.513	3.8869e-13	0.101	HMGN2	none
1.49958e-17	-0.913794	0.068	0.123	4.07106e-13	0.055	ORAI1	none
1.50037e-17	-0.35044	0.322	0.412	4.0732e-13	0.09	DDT	none
1.6475e-17	-0.892892	0.065	0.118	4.47264e-13	0.053	OAS2	none
1.69314e-17	-0.660865	0.154	0.227	4.59654e-13	0.073	RBM26	none
1.77801e-17	-0.544311	0.259	0.342	4.82695e-13	0.083	TAF7	none
1.81596e-17	-0.446361	0.332	0.422	4.92997e-13	0.09	STK17B	none
1.83537e-17	-0.780015	0.126	0.193	4.98266e-13	0.067	XIAP	none
1.83633e-17	-0.541034	0.273	0.355	4.98527e-13	0.082	STK17A	none
1.89376e-17	-0.40436	0.356	0.439	5.14118e-13	0.083	NDUFC2	none
1.89851e-17	-0.792599	0.12	0.186	5.15408e-13	0.066	MIER1	none
1.94751e-17	-0.556422	0.236	0.318	5.28709e-13	0.082	TXNL1	none
2.01207e-17	-0.636496	0.118	0.186	5.46236e-13	0.068	NIFK	none
2.0376e-17	-0.859287	0.094	0.155	5.53168e-13	0.061	ETS1	none
2.13503e-17	-0.689893	0.16	0.233	5.79618e-13	0.073	OFD1	none
2.31193e-17	-0.982125	0.084	0.143	6.27642e-13	0.059	HERC4	none
2.3495e-17	-0.606958	0.135	0.206	6.37842e-13	0.071	BET1	none
2.60799e-17	-0.339715	0.328	0.421	7.08017e-13	0.093	ARPC5	none
2.65742e-17	-0.760613	0.097	0.159	7.21436e-13	0.062	CHPT1	none
3.10519e-17	-0.511161	0.308	0.389	8.42998e-13	0.081	TMEM230	none
3.15205e-17	-0.834111	0.097	0.158	8.55717e-13	0.061	NFATC3	none
3.18035e-17	-2.74144	0.003	0.023	8.63401e-13	0.02	PRR4	down
4.00661e-17	-0.742242	0.134	0.203	1.08771e-12	0.069	KRR1	none
4.03863e-17	-0.484697	0.332	0.416	1.09641e-12	0.084	SEL1L3	none
4.18185e-17	-0.396632	0.493	0.577	1.13529e-12	0.084	PNRC1	none
4.28456e-17	-0.455908	0.224	0.305	1.16317e-12	0.081	GTF2A2	none
4.43731e-17	-0.483999	0.254	0.331	1.20464e-12	0.077	ERGIC2	none
4.47464e-17	3.11164	0.067	0.026	1.21477e-12	0.041	IGKV3-11	up
4.47948e-17	-0.202519	0.919	0.948	1.21609e-12	0.029	RPS13	none
4.49931e-17	-2.29788	0.003	0.022	1.22147e-12	0.019	DSCR3	down
5.05228e-17	-0.897291	0.104	0.166	1.37159e-12	0.062	ZBTB7A	none
5.27667e-17	-0.772484	0.112	0.177	1.43251e-12	0.065	NUDCD2	none
5.52857e-17	-0.3226	0.429	0.517	1.5009e-12	0.088	SAP18	none
5.7481e-17	-0.377792	0.409	0.48	1.56049e-12	0.071	OSTC	none
5.83482e-17	1.67204	0.053	0.017	1.58404e-12	0.036	KMT2E-AS1	up
5.9663e-17	-0.357269	0.389	0.471	1.61973e-12	0.082	BST2	none
6.05587e-17	-0.786139	0.091	0.152	1.64405e-12	0.061	CAB39	none
6.19626e-17	-0.66508	0.146	0.217	1.68216e-12	0.071	TRIP11	none
6.25238e-17	-0.563448	0.246	0.326	1.6974e-12	0.08	KHDRBS1	none
6.66268e-17	-0.443493	0.177	0.255	1.80878e-12	0.078	CD83	none
6.70148e-17	-0.562118	0.207	0.288	1.81932e-12	0.081	BZW1	none
6.90744e-17	-0.583993	0.164	0.239	1.87523e-12	0.075	PJA2	none
7.25132e-17	1.33467	0.059	0.021	1.96859e-12	0.038	C1QC	up
7.4311e-17	-0.663168	0.13	0.198	2.0174e-12	0.068	ZNRD1	none
7.43448e-17	-0.597537	0.122	0.187	2.01831e-12	0.065	PGRMC2	none
7.5789e-17	-0.28908	0.316	0.408	2.05752e-12	0.092	SNRPG	none
7.67997e-17	-2.20085	0.002	0.02	2.08496e-12	0.018	KIAA0368	down
7.84231e-17	-0.686495	0.108	0.171	2.12903e-12	0.063	UHMK1	none
7.89896e-17	-0.595096	0.17	0.243	2.14441e-12	0.073	INTS6	none
8.89278e-17	-0.326267	0.283	0.373	2.41421e-12	0.09	SUMO1	none
9.18773e-17	2.57388	0.029	0.004	2.49428e-12	0.025	IGKV1D-33	up
9.3702e-17	-0.53465	0.231	0.311	2.54382e-12	0.08	CPNE5	none
9.58897e-17	-0.67212	0.096	0.157	2.60321e-12	0.061	MCUB	none
9.69728e-17	-0.65462	0.11	0.174	2.63262e-12	0.064	AC245297.3	none
1.0502e-16	-0.113336	0.517	0.627	2.85107e-12	0.11	HSPA8	none
1.06576e-16	-1.6302	0.045	0.09	2.89332e-12	0.045	COL1A2	down
1.07729e-16	-0.532835	0.195	0.271	2.92462e-12	0.076	ARL1	none
1.09954e-16	-0.952978	0.115	0.177	2.98502e-12	0.062	SUZ12	none
1.10806e-16	-0.630552	0.207	0.284	3.00815e-12	0.077	PPP1R10	none
1.15619e-16	0.817271	0.216	0.147	3.13882e-12	0.069	MT2A	none
1.15988e-16	-1.04754	0.054	0.103	3.14884e-12	0.049	MSRB2	down
1.17759e-16	-0.977444	0.056	0.106	3.19691e-12	0.05	THAP11	none
1.23721e-16	-0.669056	0.184	0.258	3.35878e-12	0.074	PPP1R18	none
1.3715e-16	-0.34561	0.273	0.362	3.72335e-12	0.089	PPP1R2	none
1.3767e-16	-0.187043	0.856	0.906	3.73747e-12	0.05	UBA52	none
1.38582e-16	-0.421185	0.379	0.465	3.76222e-12	0.086	CAP1	none
1.47016e-16	-0.312695	0.309	0.399	3.99119e-12	0.09	TMEM243	none
1.48263e-16	0.97841	0.139	0.081	4.02506e-12	0.058	KRT8	none
1.50205e-16	-1.32927	0.035	0.075	4.07776e-12	0.04	PQLC1	down
1.5398e-16	-1.13476	0.07	0.123	4.18025e-12	0.053	SLC35E1	down
1.61569e-16	-0.861428	0.097	0.157	4.38626e-12	0.06	DENND5B	none
1.65566e-16	-0.824403	0.125	0.19	4.49478e-12	0.065	FCHSD2	none
1.92144e-16	-0.895398	0.062	0.113	5.21633e-12	0.051	DPH3	none
1.95214e-16	-0.733201	0.115	0.179	5.29968e-12	0.064	GOLGA3	none
1.97483e-16	-0.536696	0.104	0.167	5.36128e-12	0.063	MAP4K4	none
1.99913e-16	-0.41882	0.287	0.366	5.42725e-12	0.079	SSR1	none
2.12173e-16	-0.671772	0.127	0.194	5.76008e-12	0.067	SP3	none
2.1657e-16	-0.684736	0.1	0.161	5.87945e-12	0.061	GOSR1	none
2.27969e-16	-0.64701	0.139	0.207	6.1889e-12	0.068	PPP3CA	none
2.30582e-16	-0.310255	0.648	0.693	6.25984e-12	0.045	SPCS1	none
2.64398e-16	-0.477896	0.279	0.353	7.17787e-12	0.074	CLPTM1L	none
2.70892e-16	-0.551476	0.147	0.217	7.35416e-12	0.07	GSPT1	none
2.7932e-16	-0.380744	0.474	0.558	7.58299e-12	0.084	HNRNPK	none
2.81927e-16	-0.376799	0.514	0.577	7.65376e-12	0.063	SELENOK	none
2.90034e-16	-0.407637	0.434	0.494	7.87385e-12	0.06	TRAM1	none
2.96811e-16	-0.621677	0.163	0.235	8.05782e-12	0.072	SCFD1	none
2.99616e-16	-0.821323	0.123	0.187	8.13397e-12	0.064	PHKB	none
3.07404e-16	-0.82275	0.113	0.174	8.34539e-12	0.061	LYL1	none
3.12099e-16	-1.50274	0.027	0.064	8.47286e-12	0.037	TAGLN	down
3.1473e-16	-0.420663	0.224	0.306	8.54429e-12	0.082	BLOC1S1	none
3.32865e-16	-0.718662	0.107	0.169	9.03661e-12	0.062	EIF3B	none
3.41465e-16	-0.404962	0.352	0.432	9.27009e-12	0.08	C12orf57	none
3.51801e-16	-0.288016	0.527	0.614	9.5507e-12	0.087	SKP1	none
3.54985e-16	-0.998052	0.042	0.085	9.63714e-12	0.043	C12orf49	none
3.60822e-16	-0.606463	0.103	0.165	9.7956e-12	0.062	DESI1	none
3.61917e-16	-0.526203	0.159	0.23	9.82532e-12	0.071	TM9SF3	none
3.71663e-16	-0.767797	0.108	0.169	1.00899e-11	0.061	MAP3K2	none
3.72929e-16	-0.735281	0.12	0.183	1.01243e-11	0.063	AC058791.1	none
3.81016e-16	-0.977093	0.049	0.095	1.03438e-11	0.046	TRAPPC10	none
3.90553e-16	-0.335726	0.563	0.631	1.06027e-11	0.068	ISG20	none
3.98068e-16	-0.669296	0.122	0.186	1.08068e-11	0.064	FAM120A	none
4.08065e-16	-0.750642	0.11	0.173	1.10781e-11	0.063	GOSR2	none
4.08322e-16	-0.257957	0.459	0.543	1.10851e-11	0.084	SNU13	none
4.23947e-16	-0.629435	0.225	0.301	1.15093e-11	0.076	GTF2I	none
4.34776e-16	-0.710966	0.158	0.227	1.18033e-11	0.069	TRADD	none
4.60542e-16	-0.715368	0.114	0.176	1.25028e-11	0.062	YBX3	none
4.64512e-16	-0.753946	0.068	0.121	1.26106e-11	0.053	OSBPL10	none
4.93853e-16	-0.881765	0.062	0.112	1.34071e-11	0.05	NMI	none
4.94967e-16	-1.05315	0.06	0.109	1.34374e-11	0.049	GSK3A	down
5.1396e-16	-0.423051	0.172	0.247	1.3953e-11	0.075	CCT2	none
5.23676e-16	-0.579176	0.098	0.159	1.42168e-11	0.061	TCL1A	none
5.64245e-16	-1.36152	0.018	0.05	1.53181e-11	0.032	COL6A2	down
5.77001e-16	-0.964701	0.099	0.156	1.56644e-11	0.057	RBM38	none
5.8525e-16	-0.621921	0.146	0.214	1.58884e-11	0.068	GNAI3	none
6.05925e-16	-0.780974	0.133	0.198	1.64496e-11	0.065	UBE2H	none
6.1364e-16	-0.457527	0.171	0.246	1.66591e-11	0.075	SYNCRIP	none
6.13644e-16	-0.487686	0.115	0.18	1.66592e-11	0.065	NABP1	none
6.32427e-16	-0.581811	0.226	0.305	1.71691e-11	0.079	SYPL1	none
6.41788e-16	-0.544714	0.118	0.184	1.74233e-11	0.066	ALKBH5	none
6.65725e-16	-0.733948	0.094	0.152	1.80731e-11	0.058	MARCH7	none
7.64787e-16	1.13367	0.086	0.041	2.07624e-11	0.045	HIST2H2BF	up
7.7288e-16	-0.726138	0.153	0.221	2.09821e-11	0.068	SETX	none
8.40499e-16	-0.514535	0.043	0.087	2.28179e-11	0.044	MKKS	none
9.24478e-16	-0.605904	0.155	0.224	2.50977e-11	0.069	FUT8	none
9.39047e-16	-0.328864	0.475	0.542	2.54932e-11	0.067	ZNF706	none
9.50243e-16	-0.431185	0.312	0.394	2.57972e-11	0.082	VDAC2	none
9.92042e-16	-1.03511	0.043	0.087	2.6932e-11	0.044	AAED1	down
1.0951e-15	-0.480415	0.161	0.233	2.97298e-11	0.072	C6orf48	none
1.11859e-15	-0.978354	0.08	0.133	3.03675e-11	0.053	MALT1	none
1.1486e-15	-0.545913	0.153	0.222	3.11821e-11	0.069	RCN2	none
1.16474e-15	-0.383612	0.315	0.404	3.16203e-11	0.089	SH3BGRL	none
1.20928e-15	-0.320082	0.357	0.448	3.28294e-11	0.091	TPM3	none
1.21073e-15	-0.68727	0.13	0.195	3.2869e-11	0.065	TCF3	none
1.37613e-15	-0.424763	0.273	0.351	3.73593e-11	0.078	SRM	none
1.41992e-15	-0.901133	0.084	0.138	3.85481e-11	0.054	ELK4	none
1.44047e-15	-0.633246	0.123	0.187	3.91058e-11	0.064	MRPL47	none
1.56392e-15	-1.09304	0.05	0.094	4.24572e-11	0.044	COL3A1	down
1.57877e-15	-0.462877	0.275	0.356	4.28604e-11	0.081	TUBB4B	none
1.62381e-15	-0.918341	0.062	0.111	4.40833e-11	0.049	IMPAD1	none
1.64215e-15	-0.264858	0.842	0.878	4.45811e-11	0.036	RPSA	none
1.66917e-15	-0.572971	0.176	0.246	4.53147e-11	0.07	SWAP70	none
1.66991e-15	-0.242007	0.458	0.553	4.53348e-11	0.095	YWHAZ	none
1.6915e-15	-0.782408	0.087	0.144	4.59208e-11	0.057	PMM2	none
1.80395e-15	-0.370813	0.262	0.347	4.89736e-11	0.085	SP110	none
1.92452e-15	-0.964547	0.091	0.146	5.22469e-11	0.055	PDCD7	none
2.08343e-15	-0.258781	0.411	0.507	5.6561e-11	0.096	ZFP36	none
2.23224e-15	-0.566762	0.139	0.206	6.06008e-11	0.067	CAPNS1	none
2.38591e-15	-0.608152	0.144	0.211	6.47727e-11	0.067	WASHC3	none
2.40865e-15	-0.818909	0.147	0.212	6.539e-11	0.065	FAM89B	none
2.42825e-15	-0.645102	0.19	0.26	6.5922e-11	0.07	IQGAP1	none
2.44646e-15	-0.672495	0.146	0.211	6.64164e-11	0.065	UAP1	none
2.72382e-15	-0.195872	0.708	0.789	7.39463e-11	0.081	H3F3B	none
2.79553e-15	-0.613724	0.105	0.166	7.58929e-11	0.061	BRD7	none
2.80973e-15	-0.537094	0.095	0.153	7.62784e-11	0.058	OAS1	none
2.84819e-15	-0.23564	0.948	0.968	7.73226e-11	0.02	RPS2	none
3.02114e-15	-0.717408	0.1	0.158	8.20179e-11	0.058	PMEPA1	none
3.03281e-15	-0.792019	0.123	0.184	8.23349e-11	0.061	PMAIP1	none
3.07684e-15	-1.46215	0.014	0.041	8.35299e-11	0.027	COL4A1	down
3.17673e-15	-0.785093	0.012	0.039	8.62418e-11	0.027	IGLC7	none
3.28174e-15	-2.54733	0.003	0.021	8.90926e-11	0.018	ZZZ3	down
3.371e-15	-0.706125	0.128	0.191	9.1516e-11	0.063	WNK1	none
3.45093e-15	-0.394323	0.416	0.496	9.36859e-11	0.08	ANKRD12	none
3.50121e-15	-0.560604	0.199	0.27	9.5051e-11	0.071	UBALD2	none
3.61073e-15	-0.6215	0.148	0.214	9.80242e-11	0.066	LARP1	none
3.65113e-15	-0.505756	0.243	0.319	9.91208e-11	0.076	CSNK1A1	none
3.68276e-15	-0.471405	0.224	0.3	9.99797e-11	0.076	SEC31A	none
3.68966e-15	-0.785976	0.003	0.021	1.00167e-10	0.018	C7orf49	none
3.7106e-15	-0.651756	0.123	0.185	1.00735e-10	0.062	MAP3K1	none
3.87145e-15	-0.436821	0.166	0.237	1.05102e-10	0.071	HNRNPAB	none
3.8952e-15	-0.688928	0.137	0.203	1.05747e-10	0.066	CLTC	none
3.93478e-15	-0.438217	0.198	0.273	1.06821e-10	0.075	OSTF1	none
3.97021e-15	-0.465828	0.224	0.299	1.07783e-10	0.075	CCT3	none
4.12868e-15	-0.526661	0.142	0.209	1.12085e-10	0.067	IDI1	none
4.22257e-15	-1.01546	0.063	0.111	1.14634e-10	0.048	CCNY	down
4.33298e-15	-0.838864	0.113	0.172	1.17632e-10	0.059	SPEN	none
4.37728e-15	-0.647813	0.148	0.213	1.18834e-10	0.065	TANK	none
4.46561e-15	-0.631657	0.221	0.291	1.21232e-10	0.07	SRSF4	none
4.4879e-15	-0.154657	0.395	0.489	1.21838e-10	0.094	POMP	none
4.53834e-15	0.565977	0.164	0.103	1.23207e-10	0.061	RNASEK	none
4.61646e-15	-0.676214	0.174	0.242	1.25328e-10	0.068	TRIM38	none
4.62001e-15	-0.517461	0.223	0.297	1.25424e-10	0.074	FAM49B	none
4.67025e-15	-0.369322	0.238	0.315	1.26788e-10	0.077	LSM10	none
4.78558e-15	-0.454702	0.099	0.158	1.29919e-10	0.059	TMA16	none
4.85859e-15	-0.410588	0.311	0.388	1.31901e-10	0.077	VOPP1	none
4.89957e-15	-1.80047	0.011	0.036	1.33014e-10	0.025	ADO	down
5.10075e-15	-0.28826	0.297	0.379	1.38475e-10	0.082	DYNLRB1	none
5.10849e-15	-0.541811	0.166	0.237	1.38685e-10	0.071	G3BP1	none
5.1235e-15	-0.389155	0.316	0.396	1.39093e-10	0.08	SELENOF	none
5.18685e-15	-0.389838	0.306	0.383	1.40813e-10	0.077	UFM1	none
5.3536e-15	-6.52094	0	0.013	1.4534e-10	0.013	DNAJC3-AS1	down
5.62226e-15	-0.287949	0.137	0.205	1.52633e-10	0.068	MRPS18C	none
5.76208e-15	-0.682955	0.1	0.158	1.56429e-10	0.058	PHF20L1	none
5.80928e-15	-1.09251	0.052	0.097	1.5771e-10	0.045	SAMD1	down
5.89849e-15	-0.421756	0.112	0.173	1.60132e-10	0.061	CKAP4	none
6.22246e-15	-0.64571	0.155	0.223	1.68927e-10	0.068	GRK6	none
6.43788e-15	-1.35981	0.014	0.041	1.74776e-10	0.027	EIF5AL1	down
6.54251e-15	-0.481869	0.21	0.283	1.77616e-10	0.073	ZFAND6	none
6.68379e-15	-0.487294	0.102	0.161	1.81452e-10	0.059	ARPC1A	none
6.76557e-15	-0.621633	0.138	0.201	1.83672e-10	0.063	PDCD10	none
6.78548e-15	2.22657	0.044	0.013	1.84212e-10	0.031	SELENBP1	up
6.81456e-15	1.68538	0.118	0.066	1.85002e-10	0.052	IGKV4-1	up
6.87201e-15	-0.197946	0.877	0.899	1.86561e-10	0.022	SERF2	none
6.96602e-15	-0.520088	0.166	0.234	1.89114e-10	0.068	LAP3	none
7.12181e-15	-1.22398	0.044	0.086	1.93343e-10	0.042	TP53	down
7.29944e-15	-0.264586	0.888	0.918	1.98165e-10	0.03	RPL5	none
7.5663e-15	-1.00803	0.053	0.099	2.0541e-10	0.046	GOLPH3L	down
7.67081e-15	-0.564769	0.145	0.21	2.08247e-10	0.065	ECHDC1	none
7.89539e-15	-0.470312	0.143	0.21	2.14344e-10	0.067	KRAS	none
7.91685e-15	-0.458225	0.194	0.267	2.14927e-10	0.073	RBM17	none
7.95636e-15	-1.05086	0.04	0.08	2.15999e-10	0.04	FAM43A	down
7.99713e-15	-1.13893	0.063	0.11	2.17106e-10	0.047	MAPK1	down
8.03803e-15	-0.369748	0.329	0.408	2.18217e-10	0.079	GHITM	none
8.22778e-15	-0.400679	0.223	0.3	2.23368e-10	0.077	OCIAD2	none
8.34839e-15	-0.397971	0.239	0.317	2.26642e-10	0.078	BANF1	none
8.41332e-15	-0.697188	0.111	0.171	2.28405e-10	0.06	PLEKHF2	none
8.83952e-15	-0.388882	0.652	0.72	2.39975e-10	0.068	BTG1	none
9.45157e-15	-0.430955	0.368	0.45	2.56591e-10	0.082	LIMD2	none
9.70313e-15	-0.597589	0.141	0.207	2.63421e-10	0.066	ALG13	none
9.82383e-15	-1.00068	0.066	0.115	2.66697e-10	0.049	RRP36	down
9.99699e-15	-0.639964	0.105	0.164	2.71398e-10	0.059	EIF2S1	none
9.99983e-15	-0.830962	0.054	0.1	2.71475e-10	0.046	CGAS	none
1.0302e-14	-0.232818	0.373	0.462	2.79678e-10	0.089	NDUFB2	none
1.06817e-14	-0.738965	0.12	0.181	2.89988e-10	0.061	PPP4R3A	none
1.13102e-14	-0.335825	0.34	0.423	3.0705e-10	0.083	RBM8A	none
1.13245e-14	-0.783775	0.136	0.198	3.07437e-10	0.062	HIPK2	none
1.19646e-14	-0.554303	0.148	0.214	3.24814e-10	0.066	PNRC2	none
1.25864e-14	-0.480893	0.224	0.297	3.41697e-10	0.073	SRP54	none
1.35947e-14	-0.825811	0.094	0.15	3.69069e-10	0.056	UBA6	none
1.37815e-14	-0.828533	0.071	0.121	3.74139e-10	0.05	NDUFS1	none
1.48702e-14	-0.526646	0.093	0.15	4.03696e-10	0.057	GTF2H5	none
1.49555e-14	-0.322323	0.251	0.328	4.06011e-10	0.077	FAM3C	none
1.606e-14	-0.682806	0.21	0.279	4.35997e-10	0.069	SLC38A1	none
1.60955e-14	-0.634605	0.216	0.287	4.3696e-10	0.071	ZNF292	none
1.61966e-14	-0.531205	0.251	0.32	4.39705e-10	0.069	ZBTB38	none
1.70868e-14	-0.440048	0.162	0.231	4.63873e-10	0.069	TLN1	none
1.72111e-14	-0.616202	0.134	0.196	4.67247e-10	0.062	TIFA	none
1.79751e-14	-0.613356	0.116	0.175	4.87988e-10	0.059	ZNF22	none
1.85741e-14	-0.278636	0.637	0.669	5.04249e-10	0.032	SEC61B	none
1.92466e-14	-0.641497	0.102	0.16	5.22508e-10	0.058	PRPF38A	none
2.18389e-14	-0.302091	0.446	0.528	5.92882e-10	0.082	SLC25A3	none
2.24733e-14	-0.625155	0.169	0.234	6.10105e-10	0.065	TBL1XR1	none
2.29067e-14	-0.425197	0.241	0.317	6.21871e-10	0.076	HNRNPR	none
2.37322e-14	-0.388816	0.289	0.372	6.44283e-10	0.083	SMIM14	none
2.47702e-14	-1.55511	0.019	0.049	6.72462e-10	0.03	COL6A1	down
2.52449e-14	-0.376356	0.256	0.335	6.85349e-10	0.079	XRCC5	none
2.52823e-14	-0.428534	0.379	0.44	6.86363e-10	0.061	KDELR2	none
2.64862e-14	-0.735887	0.137	0.199	7.19046e-10	0.062	HNRNPL	none
2.7116e-14	-0.802449	0.193	0.259	7.36146e-10	0.066	GPR183	none
2.72541e-14	-0.830522	0.087	0.14	7.39893e-10	0.053	SLC33A1	none
2.98901e-14	-0.586909	0.114	0.173	8.11458e-10	0.059	UBTF	none
3.0294e-14	-0.743111	0.105	0.161	8.22423e-10	0.056	THUMPD1	none
3.03193e-14	-0.878961	0.067	0.115	8.23108e-10	0.048	CRK	none
3.08988e-14	-1.63392	0.003	0.021	8.38841e-10	0.018	ABCF2	down
3.09883e-14	-0.709014	0.091	0.145	8.41269e-10	0.054	XPO1	none
3.13658e-14	-0.388435	0.371	0.446	8.51519e-10	0.075	SERBP1	none
3.27171e-14	-0.440063	0.266	0.343	8.88205e-10	0.077	PTPN6	none
3.28738e-14	-0.465706	0.199	0.269	8.92459e-10	0.07	WTAP	none
3.40842e-14	-0.622501	0.136	0.197	9.25317e-10	0.061	UBE2K	none
3.52754e-14	-0.506462	0.24	0.308	9.57657e-10	0.068	SAR1B	none
3.55463e-14	-0.260876	0.319	0.404	9.6501e-10	0.085	HSPD1	none
3.60116e-14	-0.506124	0.127	0.188	9.77643e-10	0.061	MRPL42	none
3.65987e-14	-1.99809	0.009	0.032	9.93582e-10	0.023	C11orf96	down
3.72473e-14	-2.82924	0.001	0.016	1.01119e-09	0.015	TPPP3	down
3.78053e-14	-1.2598	0.038	0.076	1.02634e-09	0.038	TLNRD1	down
3.85127e-14	-0.829185	0.113	0.171	1.04554e-09	0.058	URI1	none
3.85345e-14	-0.873022	0.061	0.107	1.04614e-09	0.046	TXLNA	none
3.87668e-14	-0.416043	0.218	0.291	1.05244e-09	0.073	REL	none
4.03411e-14	-0.592918	0.177	0.245	1.09518e-09	0.068	MRPL18	none
4.33649e-14	-0.686864	0.068	0.117	1.17727e-09	0.049	MAGOHB	none
4.3868e-14	-0.632403	0.224	0.291	1.19093e-09	0.067	CPEB4	none
4.4083e-14	-0.540416	0.296	0.367	1.19676e-09	0.071	SCAF11	none
4.62295e-14	-1.26374	0.032	0.068	1.25504e-09	0.036	SAV1	down
4.83289e-14	-1.03338	0.032	0.067	1.31203e-09	0.035	IFIT5	down
5.01227e-14	-0.368447	0.336	0.415	1.36073e-09	0.079	PRRC2C	none
5.24641e-14	-3.65871	0.005	0.023	1.4243e-09	0.018	REG1B	down
5.41432e-14	-0.629019	0.111	0.169	1.46988e-09	0.058	STAG2	none
5.46238e-14	-0.771	0.09	0.143	1.48293e-09	0.053	STK24	none
5.69818e-14	-0.657933	0.099	0.155	1.54694e-09	0.056	EEF1E1	none
5.81519e-14	-0.307871	0.239	0.317	1.57871e-09	0.078	PSMA5	none
5.85684e-14	-0.650391	0.067	0.115	1.59002e-09	0.048	FBXO22	none
6.037e-14	-0.330336	0.296	0.372	1.63892e-09	0.076	PPA1	none
6.61531e-14	-0.407084	0.302	0.375	1.79593e-09	0.073	OCIAD1	none
6.72735e-14	-0.626149	0.135	0.196	1.82634e-09	0.061	PUS7L	none
6.86731e-14	-0.760382	0.093	0.146	1.86434e-09	0.053	C1GALT1	none
7.41836e-14	-0.588929	0.143	0.206	2.01394e-09	0.063	SPIB	none
8.50318e-14	-0.460973	0.177	0.245	2.30844e-09	0.068	MAPK1IP1L	none
8.51656e-14	-0.623853	0.132	0.193	2.31207e-09	0.061	PTEN	none
8.68786e-14	-0.454771	0.258	0.332	2.35858e-09	0.074	SRSF10	none
9.03037e-14	-0.410614	0.118	0.178	2.45156e-09	0.06	HIKESHI	none
9.22124e-14	-0.486077	0.124	0.185	2.50338e-09	0.061	NAA50	none
9.32791e-14	-0.456064	0.17	0.235	2.53234e-09	0.065	ZNF593	none
9.36795e-14	-0.51327	0.163	0.229	2.54321e-09	0.066	MAGOH	none
9.42299e-14	-0.781099	0.073	0.122	2.55815e-09	0.049	NOC3L	none
9.46152e-14	-0.467514	0.23	0.301	2.56861e-09	0.071	TMEM123	none
9.53629e-14	-0.182854	0.334	0.418	2.58891e-09	0.084	LDHA	none
9.79361e-14	-0.675227	0.111	0.166	2.65877e-09	0.055	LYSMD2	none
9.80322e-14	-0.873872	0.067	0.114	2.66138e-09	0.047	FAM207A	none
1.00187e-13	-0.679023	0.142	0.202	2.71987e-09	0.06	MPLKIP	none
1.04647e-13	-0.44459	0.193	0.261	2.84096e-09	0.068	VKORC1	none
1.04677e-13	-1.96978	0.003	0.02	2.84178e-09	0.017	METTL12	down
1.05724e-13	-0.766351	0.107	0.162	2.87021e-09	0.055	AC016831.5	none
1.08978e-13	-0.624782	0.115	0.172	2.95854e-09	0.057	MYADM	none
1.10314e-13	-0.474829	0.174	0.241	2.9948e-09	0.067	PRDM2	none
1.1586e-13	-1.09698	0.067	0.113	3.14538e-09	0.046	KMT5B	down
1.16456e-13	-0.469672	0.175	0.242	3.16155e-09	0.067	PSMC6	none
1.1794e-13	-0.517127	0.17	0.235	3.20185e-09	0.065	SEC22B	none
1.18211e-13	-2.06186	0.021	0.051	3.2092e-09	0.03	IFIT3	down
1.19343e-13	-0.708485	0.125	0.183	3.23992e-09	0.058	ITGA4	none
1.20475e-13	-0.91115	0.073	0.121	3.27066e-09	0.048	SMAD2	none
1.22091e-13	-1.41943	0.029	0.063	3.31454e-09	0.034	ZCCHC3	down
1.23947e-13	-1.48329	0.03	0.064	3.3649e-09	0.034	SNX18	down
1.34001e-13	-0.400737	0.218	0.289	3.63785e-09	0.071	ELOC	none
1.34511e-13	-0.291977	0.586	0.657	3.65171e-09	0.071	SH3BGRL3	none
1.34613e-13	-2.43775	0.002	0.016	3.65447e-09	0.014	C20orf196	down
1.36652e-13	-1.20124	0.044	0.083	3.70982e-09	0.039	YRDC	down
1.40284e-13	8.77649	0.024	0.004	3.80844e-09	0.02	IGKV2-29	up
1.4486e-13	-0.391996	0.256	0.331	3.93266e-09	0.075	BCLAF1	none
1.45065e-13	-0.533766	0.246	0.316	3.93823e-09	0.07	ADAR	none
1.56095e-13	-0.280207	0.271	0.35	4.23768e-09	0.079	LSM5	none
1.64554e-13	-0.517991	0.167	0.232	4.46731e-09	0.065	CDC26	none
1.66725e-13	-0.245364	0.337	0.418	4.52626e-09	0.081	SF3B5	none
1.73663e-13	-0.707724	0.102	0.156	4.71459e-09	0.054	ABHD3	none
1.78551e-13	-0.682931	0.083	0.133	4.84731e-09	0.05	EFCAB14	none
1.82098e-13	-0.821959	0.074	0.122	4.94359e-09	0.048	JADE1	none
1.93199e-13	-0.412312	0.26	0.329	5.24496e-09	0.069	COPZ1	none
2.03216e-13	-0.311743	0.445	0.527	5.5169e-09	0.082	SRSF5	none
2.08019e-13	-0.394943	0.231	0.304	5.64731e-09	0.073	CHURC1	none
2.09079e-13	-0.696528	0.064	0.11	5.67606e-09	0.046	FAM98A	none
2.22956e-13	-0.530493	0.168	0.232	6.0528e-09	0.064	EBLN3P	none
2.26381e-13	-0.607435	0.113	0.169	6.14579e-09	0.056	YWHAH	none
2.28428e-13	1.96564	0.021	0.002	6.20136e-09	0.019	IGKV1-33	up
2.2853e-13	-0.447953	0.189	0.257	6.20414e-09	0.068	LYPLA1	none
2.28802e-13	-0.774736	0.106	0.16	6.21153e-09	0.054	GRK2	none
2.28999e-13	-0.36052	0.313	0.39	6.21685e-09	0.077	LAMTOR5	none
2.36403e-13	-0.589147	0.106	0.16	6.41788e-09	0.054	ALG2	none
2.41872e-13	-0.295254	0.249	0.325	6.56633e-09	0.076	MINOS1	none
2.42616e-13	-0.448829	0.2	0.269	6.58654e-09	0.069	JPT1	none
2.43595e-13	-0.66657	0.163	0.226	6.61312e-09	0.063	MAPKAPK2	none
2.53399e-13	-0.776752	0.15	0.211	6.87929e-09	0.061	IRF4	none
2.5828e-13	-0.157809	0.55	0.623	7.01177e-09	0.073	COX7A2	none
2.63728e-13	-0.361088	0.168	0.234	7.15968e-09	0.066	IFI35	none
2.64571e-13	-2.74591	0.002	0.016	7.18258e-09	0.014	C1orf186	down
2.74268e-13	-0.465582	0.282	0.356	7.44582e-09	0.074	EIF1B	none
2.80379e-13	-0.484716	0.212	0.278	7.61173e-09	0.066	DERL2	none
2.84722e-13	-0.402614	0.246	0.317	7.72963e-09	0.071	SRP19	none
2.93689e-13	-0.478683	0.188	0.257	7.97307e-09	0.069	PAK2	none
3.05561e-13	-1.22249	0.043	0.081	8.29537e-09	0.038	LRRC75A	down
3.15103e-13	1.43604	0.078	0.039	8.55441e-09	0.039	AC016831.7	up
3.22158e-13	-0.450132	0.245	0.316	8.74593e-09	0.071	CLTA	none
3.31105e-13	-0.871983	0.065	0.11	8.98884e-09	0.045	EIF4EBP2	none
3.33059e-13	-0.430021	0.229	0.299	9.04189e-09	0.07	RAB8A	none
3.36454e-13	-0.84315	0.005	0.023	9.13404e-09	0.018	KRT14	none
3.43434e-13	2.60225	0.098	0.056	9.32355e-09	0.042	HBB	up
3.45545e-13	-0.313703	0.36	0.44	9.38087e-09	0.08	CSDE1	none
3.50454e-13	-0.197458	0.929	0.954	9.51413e-09	0.025	RPS24	none
3.51993e-13	-0.855584	0.098	0.148	9.55592e-09	0.05	CIITA	none
3.53318e-13	-0.478937	0.201	0.27	9.59186e-09	0.069	PTPN1	none
3.73304e-13	-1.8827	0.003	0.02	1.01344e-08	0.017	CCDC94	down
3.97379e-13	-0.985465	0.063	0.107	1.0788e-08	0.044	PPP3CB	none
4.03808e-13	-0.838683	0.093	0.144	1.09626e-08	0.051	AHCYL1	none
4.041e-13	-0.647756	0.109	0.164	1.09705e-08	0.055	TMPO	none
4.07093e-13	-0.776861	0.074	0.122	1.10518e-08	0.048	TOR1AIP2	none
4.09249e-13	-0.58501	0.143	0.204	1.11103e-08	0.061	NT5C3A	none
4.26299e-13	-0.47768	0.146	0.209	1.15732e-08	0.063	EIF4A3	none
4.42236e-13	-0.418543	0.216	0.286	1.20058e-08	0.07	STAT3	none
4.48095e-13	-0.446031	0.221	0.291	1.21649e-08	0.07	MSN	none
4.59801e-13	-0.580259	0.196	0.261	1.24827e-08	0.065	JMJD1C	none
4.70594e-13	-0.576088	0.206	0.273	1.27757e-08	0.067	IKZF1	none
4.7372e-13	-0.314172	0.232	0.305	1.28605e-08	0.073	VDAC1	none
4.80467e-13	-0.655943	0.146	0.206	1.30437e-08	0.06	FOXP1	none
4.83651e-13	-2.34503	0.005	0.023	1.31302e-08	0.018	SFRP2	down
4.84414e-13	-2.74024	0.003	0.018	1.31509e-08	0.015	PLAC9	down
5.20106e-13	-0.326732	0.356	0.427	1.41198e-08	0.071	AURKAIP1	none
5.20161e-13	-0.34174	0.214	0.285	1.41213e-08	0.071	CHMP4A	none
5.44729e-13	-0.280018	0.262	0.337	1.47883e-08	0.075	PSMB2	none
5.56673e-13	-0.994829	0.118	0.172	1.51126e-08	0.054	EGR1	none
5.92513e-13	2.09345	0.083	0.043	1.60855e-08	0.04	IGKV1-5	up
5.99142e-13	-0.546258	0.244	0.311	1.62655e-08	0.067	PCMTD1	none
6.1715e-13	-0.868001	0.131	0.186	1.67544e-08	0.055	CNOT6L	none
6.20531e-13	-0.527951	0.177	0.24	1.68462e-08	0.063	FDX1	none
6.29231e-13	-0.455856	0.22	0.29	1.70824e-08	0.07	PRPF40A	none
6.52143e-13	-0.540274	0.146	0.207	1.77044e-08	0.061	REXO2	none
6.52516e-13	-0.44894	0.182	0.249	1.77145e-08	0.067	KIF5B	none
6.56111e-13	-0.612707	0.151	0.211	1.78121e-08	0.06	RNF19A	none
6.5682e-13	-0.461724	0.24	0.31	1.78314e-08	0.07	RAP1A	none
6.78338e-13	-0.404275	0.438	0.506	1.84155e-08	0.068	SRSF2	none
6.81434e-13	1.00669	0.125	0.076	1.84996e-08	0.049	IL32	up
6.85433e-13	-0.799891	0.107	0.16	1.86081e-08	0.053	HELZ	none
7.0063e-13	1.09256	0.054	0.022	1.90207e-08	0.032	HIST1H3H	up
7.16651e-13	-0.627586	0.119	0.174	1.94556e-08	0.055	HEBP2	none
7.22093e-13	-0.810985	0.063	0.108	1.96034e-08	0.045	NUPL2	none
7.35327e-13	-0.302031	0.323	0.395	1.99627e-08	0.072	MRPL51	none
7.53428e-13	2.89609	0.03	0.007	2.04541e-08	0.023	C19orf33	up
7.53715e-13	-0.753247	0.108	0.161	2.04619e-08	0.053	P2RY10	none
7.59396e-13	-1.3596	0.011	0.034	2.06161e-08	0.023	COL4A2	down
7.6513e-13	-0.22128	0.832	0.879	2.07717e-08	0.047	RACK1	none
7.70478e-13	6.82606	0.03	0.007	2.09169e-08	0.023	IGKV1-16	up
7.97994e-13	-0.612663	0.124	0.179	2.16639e-08	0.055	TMEM238	none
7.99476e-13	-1.73939	0.015	0.041	2.17042e-08	0.026	CALD1	down
8.31834e-13	-1.08212	0.065	0.109	2.25826e-08	0.044	LIMD1	down
8.37804e-13	-0.631333	0.144	0.202	2.27447e-08	0.058	CELF1	none
8.77637e-13	1.86108	0.076	0.039	2.38261e-08	0.037	LCN2	up
8.82334e-13	-0.480421	0.161	0.222	2.39536e-08	0.061	HSPA13	none
8.92558e-13	-0.432989	0.118	0.175	2.42312e-08	0.057	TIMM9	none
9.03306e-13	-0.450525	0.151	0.213	2.45229e-08	0.062	FKBP3	none
9.07868e-13	-0.652584	0.139	0.197	2.46468e-08	0.058	CEP350	none
9.29317e-13	-0.765622	0.13	0.186	2.52291e-08	0.056	UNC93B1	none
9.59409e-13	-0.402068	0.098	0.152	2.6046e-08	0.054	SMIM15	none
9.62072e-13	-0.218934	0.629	0.702	2.61183e-08	0.073	HINT1	none
1.01688e-12	-0.298599	0.269	0.341	2.76063e-08	0.072	SFT2D1	none
1.04832e-12	-0.19397	0.67	0.743	2.84599e-08	0.073	SRP14	none
1.07366e-12	1.76026	0.04	0.013	2.91477e-08	0.027	BSCL2	up
1.09167e-12	-0.405634	0.228	0.296	2.96368e-08	0.068	HSBP1	none
1.1091e-12	-0.829188	0.084	0.133	3.01097e-08	0.049	E2F5	none
1.14589e-12	-2.56697	0.003	0.018	3.11087e-08	0.015	LINC00869	down
1.16253e-12	-0.370343	0.261	0.332	3.15604e-08	0.071	POLR1D	none
1.17855e-12	-2.30525	0.007	0.027	3.19953e-08	0.02	THY1	down
1.20716e-12	-0.440683	0.239	0.304	3.2772e-08	0.065	TMEM167A	none
1.21466e-12	-0.436085	0.196	0.261	3.29755e-08	0.065	CAPZA2	none
1.23868e-12	-0.304068	0.289	0.366	3.36277e-08	0.077	LSM8	none
1.2423e-12	-0.937448	0.089	0.137	3.37259e-08	0.048	ARIH1	none
1.24856e-12	-0.63866	0.11	0.164	3.3896e-08	0.054	PTBP3	none
1.28938e-12	-0.258047	0.349	0.428	3.5004e-08	0.079	PGK1	none
1.33901e-12	-0.446373	0.154	0.217	3.63514e-08	0.063	APBB1IP	none
1.35398e-12	-0.516203	0.162	0.224	3.67579e-08	0.062	TAF9	none
1.35846e-12	-0.394509	0.21	0.278	3.68795e-08	0.068	U2SURP	none
1.37694e-12	-0.978188	0.052	0.092	3.73812e-08	0.04	ZNF217	none
1.38248e-12	-0.151308	0.934	0.957	3.75315e-08	0.023	FAU	none
1.39903e-12	-0.54239	0.155	0.215	3.79808e-08	0.06	UFL1	none
1.40522e-12	-0.662135	0.099	0.15	3.81489e-08	0.051	C16orf54	none
1.42295e-12	-0.4605	0.177	0.241	3.86302e-08	0.064	MRFAP1	none
1.43821e-12	-0.485113	0.221	0.284	3.90445e-08	0.063	ARMCX3	none
1.46256e-12	-1.12278	0.046	0.083	3.97057e-08	0.037	AGFG1	down
1.48134e-12	-0.378362	0.296	0.368	4.02154e-08	0.072	BRD2	none
1.5032e-12	-0.850701	0.085	0.133	4.08087e-08	0.048	BCL10	none
1.53015e-12	-0.555068	0.069	0.114	4.15404e-08	0.045	FICD	none
1.53883e-12	-0.278685	0.402	0.477	4.17762e-08	0.075	PSMB3	none
1.55021e-12	-1.47705	0.003	0.018	4.2085e-08	0.015	RFWD2	down
1.56523e-12	-0.353922	0.201	0.271	4.24927e-08	0.07	G3BP2	none
1.56609e-12	-0.565309	0.135	0.192	4.25162e-08	0.057	POLE4	none
1.58241e-12	-0.527461	0.343	0.397	4.29593e-08	0.054	DNAJB9	none
1.59494e-12	-0.479385	0.178	0.243	4.32993e-08	0.065	IK	none
1.62022e-12	-0.40008	0.149	0.21	4.39858e-08	0.061	CDC42SE1	none
1.77304e-12	-0.785876	0.128	0.182	4.81344e-08	0.054	CDK13	none
1.77914e-12	-0.483832	0.191	0.253	4.83002e-08	0.062	PDXK	none
1.78341e-12	-0.614337	0.126	0.182	4.84159e-08	0.056	MBP	none
1.87271e-12	-0.525581	0.2	0.265	5.08403e-08	0.065	RNASEH2B	none
1.87865e-12	-0.852378	0.082	0.129	5.10015e-08	0.047	UBE2Z	none
1.88288e-12	-0.174619	0.382	0.462	5.11165e-08	0.08	COX7B	none
1.92608e-12	-0.517256	0.171	0.233	5.22893e-08	0.062	IRF2	none
1.94501e-12	-0.864175	0.051	0.091	5.28032e-08	0.04	SLAIN2	none
1.96177e-12	-0.554122	0.235	0.296	5.3258e-08	0.061	LMO4	none
2.00393e-12	-0.449483	0.215	0.282	5.44026e-08	0.067	BUB3	none
2.01134e-12	-6.09357	0	0.011	5.46038e-08	0.011	NTS	down
2.08403e-12	-0.625979	0.15	0.208	5.65771e-08	0.058	ATF7IP	none
2.15685e-12	0.682842	0.201	0.142	5.85543e-08	0.059	PSMB10	none
2.17342e-12	-0.709442	0.09	0.139	5.90041e-08	0.049	LTN1	none
2.19305e-12	0.592524	0.381	0.318	5.9537e-08	0.063	PPDPF	none
2.22184e-12	-0.545662	0.168	0.231	6.03186e-08	0.063	YME1L1	none
2.24017e-12	-0.348649	0.22	0.29	6.08161e-08	0.07	IDS	none
2.29363e-12	-1.93151	0.001	0.015	6.22674e-08	0.014	GMDS-AS1	down
2.33729e-12	-0.43883	0.208	0.274	6.34528e-08	0.066	DDX6	none
2.38333e-12	1.09505	0.081	0.043	6.47027e-08	0.038	TYROBP	up
2.39541e-12	-0.903391	0.096	0.145	6.50305e-08	0.049	CSNK1G2	none
2.41818e-12	-0.516778	0.074	0.121	6.56486e-08	0.047	PAICS	none
2.42978e-12	-0.498688	0.164	0.225	6.59635e-08	0.061	COPB1	none
2.62533e-12	-0.814728	0.065	0.108	7.12725e-08	0.043	EXOSC6	none
2.83138e-12	-0.682104	0.071	0.115	7.68664e-08	0.044	RBM7	none
2.88601e-12	1.52073	0.042	0.015	7.83493e-08	0.027	AC104699.1	up
2.93504e-12	-0.785381	0.063	0.106	7.96805e-08	0.043	KIAA0930	none
3.04804e-12	-0.531147	0.147	0.205	8.27482e-08	0.058	HVCN1	none
3.19978e-12	-0.647801	0.178	0.237	8.68677e-08	0.059	SECISBP2	none
3.21607e-12	-0.448542	0.222	0.288	8.73099e-08	0.066	ZRANB2	none
3.24903e-12	-0.269123	0.479	0.534	8.82047e-08	0.055	LGALS1	none
3.32692e-12	-0.774669	0.079	0.125	9.03193e-08	0.046	PPP6R1	none
3.45822e-12	-0.204517	0.491	0.566	9.38837e-08	0.075	MEF2C	none
3.46036e-12	-0.678642	0.078	0.124	9.39417e-08	0.046	ZFX	none
3.46994e-12	-0.893181	0.059	0.101	9.42021e-08	0.042	FOXO1	none
3.63025e-12	-0.408805	0.176	0.239	9.85541e-08	0.063	MYH9	none
3.71335e-12	-0.350323	0.391	0.46	1.0081e-07	0.069	CYTIP	none
3.73749e-12	-0.378638	0.325	0.397	1.01465e-07	0.072	UBE2B	none
3.73774e-12	-0.886945	0.058	0.099	1.01472e-07	0.041	RNF139	none
3.82621e-12	-0.168473	0.361	0.45	1.03874e-07	0.089	EZR	none
3.88821e-12	1.32197	0.038	0.013	1.05557e-07	0.025	C11orf98	up
3.99415e-12	-0.131651	0.302	0.382	1.08433e-07	0.08	NDUFB8	none
4.08675e-12	-0.216595	0.348	0.43	1.10947e-07	0.082	LSM7	none
4.12066e-12	-1.35517	0.021	0.049	1.11868e-07	0.028	CTU1	down
4.40769e-12	-0.718025	0.088	0.136	1.1966e-07	0.048	BCL7C	none
4.46892e-12	-0.197093	0.563	0.641	1.21322e-07	0.078	CALM2	none
4.54824e-12	-0.637416	0.068	0.112	1.23476e-07	0.044	ATP13A3	none
4.55055e-12	-0.789072	0.051	0.09	1.23538e-07	0.039	RBM14	none
4.62089e-12	-0.496633	0.185	0.244	1.25448e-07	0.059	NR4A1	none
4.62912e-12	-0.156508	0.968	0.964	1.25671e-07	0.004	MT-CYB	none
4.67138e-12	-1.01502	0.001	0.014	1.26819e-07	0.013	SPRR2E	down
4.67945e-12	-0.716919	0.187	0.246	1.27038e-07	0.059	PHF3	none
4.87793e-12	-0.251019	0.234	0.306	1.32426e-07	0.072	DDX18	none
4.97275e-12	-0.539925	0.171	0.231	1.35e-07	0.06	SNX6	none
5.00058e-12	2.42004	0.043	0.016	1.35756e-07	0.027	IGHV1-69D	up
5.2411e-12	-0.521758	0.086	0.135	1.42285e-07	0.049	BRIX1	none
5.2506e-12	-0.544654	0.229	0.292	1.42543e-07	0.063	NSD3	none
5.28356e-12	-0.46546	0.245	0.311	1.43438e-07	0.066	DOCK8	none
5.47352e-12	-0.661567	0.063	0.106	1.48595e-07	0.043	LYSMD3	none
5.51757e-12	-1.44911	0.018	0.044	1.49791e-07	0.026	USP18	down
5.56559e-12	-0.826522	0.102	0.152	1.51095e-07	0.05	CRIPT	none
5.84329e-12	-0.431341	0.221	0.286	1.58634e-07	0.065	WASF2	none
6.04038e-12	-1.22278	0.041	0.076	1.63984e-07	0.035	RYK	down
6.24377e-12	-0.265221	0.233	0.303	1.69506e-07	0.07	ILF2	none
6.2611e-12	-0.501064	0.155	0.214	1.69976e-07	0.059	ZFAND5	none
6.34702e-12	-0.790794	0.06	0.101	1.72309e-07	0.041	MYC	none
6.42585e-12	-0.607571	0.211	0.272	1.74449e-07	0.061	FBXW7	none
6.53213e-12	-0.557511	0.215	0.277	1.77334e-07	0.062	TGOLN2	none
6.53805e-12	-0.381439	0.289	0.357	1.77495e-07	0.068	TMEM50A	none
6.91156e-12	-0.325723	0.439	0.507	1.87635e-07	0.068	H2AFZ	none
7.09547e-12	-0.19297	0.844	0.88	1.92628e-07	0.036	OAZ1	none
7.18959e-12	-0.329408	0.352	0.42	1.95183e-07	0.068	RAC1	none
7.36933e-12	-0.457499	0.164	0.225	2.00062e-07	0.061	LSM6	none
7.40244e-12	-0.681679	0.172	0.229	2.00961e-07	0.057	VPS13C	none
7.43618e-12	-0.63286	0.12	0.173	2.01877e-07	0.053	ST8SIA4	none
7.50726e-12	-0.249703	0.255	0.328	2.03807e-07	0.073	RANBP1	none
7.6152e-12	-0.243138	0.223	0.293	2.06737e-07	0.07	LCP1	none
7.62868e-12	-0.19617	0.445	0.528	2.07103e-07	0.083	CD79B	none
7.76439e-12	-0.709701	0.052	0.091	2.10788e-07	0.039	ACTR6	none
7.82331e-12	-0.464256	0.243	0.307	2.12387e-07	0.064	ZBTB20	none
7.87357e-12	-0.780891	0.068	0.111	2.13752e-07	0.043	PLRG1	none
8.52235e-12	-0.314483	0.294	0.365	2.31365e-07	0.071	PSMA1	none
8.68458e-12	-0.292595	0.15	0.211	2.35769e-07	0.061	CHCHD1	none
8.69433e-12	-0.466299	0.298	0.365	2.36034e-07	0.067	NKTR	none
8.95012e-12	-1.06067	0.025	0.055	2.42978e-07	0.03	CHSY1	down
9.19744e-12	-0.577792	0.123	0.177	2.49692e-07	0.054	EBPL	none
9.30841e-12	-0.555262	0.153	0.211	2.52705e-07	0.058	MIA3	none
9.32433e-12	-0.304361	0.437	0.51	2.53137e-07	0.073	CORO1A	none
9.47063e-12	-2.55015	0.027	0.006	2.57109e-07	0.021	IGKV3D-20	down
9.52027e-12	-0.250926	0.276	0.348	2.58456e-07	0.072	SSU72	none
9.71361e-12	-0.909789	0.073	0.117	2.63705e-07	0.044	CREBBP	none
1.01162e-11	-0.65978	0.102	0.151	2.74635e-07	0.049	KDM6B	none
1.01476e-11	-0.524882	0.202	0.263	2.75488e-07	0.061	BBX	none
1.02041e-11	-0.576011	0.111	0.163	2.77021e-07	0.052	ZC3H13	none
1.02515e-11	-0.294964	0.145	0.205	2.78307e-07	0.06	CCDC167	none
1.04183e-11	-0.349533	0.316	0.383	2.82836e-07	0.067	EIF3A	none
1.04331e-11	-0.546335	0.151	0.208	2.83237e-07	0.057	RPL7L1	none
1.04901e-11	-0.38562	0.121	0.175	2.84786e-07	0.054	LRMP	none
1.0521e-11	-1.74649	0.011	0.032	2.85625e-07	0.021	CACNA1A	down
1.05707e-11	-0.933625	0.048	0.085	2.86972e-07	0.037	CNOT11	none
1.09527e-11	-1.67107	0.016	0.041	2.97344e-07	0.025	BCL9L	down
1.09577e-11	-0.375933	0.325	0.397	2.9748e-07	0.072	GDI2	none
1.10558e-11	-0.35163	0.154	0.214	3.00144e-07	0.06	SNF8	none
1.11918e-11	1.65845	0.021	0.004	3.03836e-07	0.017	IGHV5-10-1	up
1.13819e-11	-2.36974	0.004	0.02	3.08995e-07	0.016	COL5A1	down
1.16268e-11	-0.734626	0.097	0.146	3.15645e-07	0.049	USP7	none
1.17545e-11	-0.403439	0.156	0.215	3.19112e-07	0.059	RTN3	none
1.20811e-11	-0.2847	0.4	0.47	3.27977e-07	0.07	MCL1	none
1.2114e-11	-0.549933	0.124	0.177	3.2887e-07	0.053	TAF12	none
1.21246e-11	-1.4374	0.022	0.05	3.29158e-07	0.028	IFI44	down
1.2407e-11	-0.834103	0.085	0.131	3.36825e-07	0.046	PPP1R15B	none
1.241e-11	-0.526548	0.208	0.27	3.36905e-07	0.062	WAC	none
1.24689e-11	-0.129757	0.904	0.943	3.38505e-07	0.039	PTMA	none
1.25011e-11	-0.152049	0.727	0.778	3.39379e-07	0.051	RPS26	none
1.25319e-11	-0.61829	0.151	0.207	3.40215e-07	0.056	IFRD1	none
1.25933e-11	-0.619785	0.124	0.179	3.41882e-07	0.055	PRKDC	none
1.2595e-11	-0.586862	0.104	0.154	3.41928e-07	0.05	TSPYL1	none
1.27588e-11	-0.514113	0.085	0.132	3.46376e-07	0.047	THAP5	none
1.27704e-11	-2.01368	0.002	0.015	3.4669e-07	0.013	KIAA0141	down
1.28204e-11	-0.433073	0.103	0.154	3.48047e-07	0.051	COQ10B	none
1.30176e-11	-0.64566	0.114	0.166	3.53402e-07	0.052	CHORDC1	none
1.32329e-11	-0.526461	0.108	0.159	3.59247e-07	0.051	NRBF2	none
1.38612e-11	-0.612484	0.136	0.19	3.76304e-07	0.054	SEMA4D	none
1.40573e-11	-0.710645	0.09	0.137	3.81629e-07	0.047	RYBP	none
1.41032e-11	-0.182995	0.745	0.796	3.82874e-07	0.051	MYL6	none
1.43337e-11	-0.552519	0.17	0.229	3.89132e-07	0.059	TMF1	none
1.46151e-11	-0.796428	0.111	0.161	3.96772e-07	0.05	CTCF	none
1.47961e-11	-0.54717	0.185	0.244	4.01686e-07	0.059	SNX5	none
1.50048e-11	-0.543299	0.174	0.233	4.0735e-07	0.059	CYLD	none
1.50283e-11	-0.435615	0.176	0.238	4.07989e-07	0.062	ITGB1	none
1.51485e-11	-0.389165	0.236	0.302	4.11252e-07	0.066	RBBP4	none
1.5639e-11	-0.457785	0.128	0.184	4.24567e-07	0.056	HSPA4	none
1.57183e-11	-0.496448	0.199	0.262	4.2672e-07	0.063	PLCG2	none
1.59913e-11	-0.610096	0.068	0.11	4.34131e-07	0.042	C15orf61	none
1.59931e-11	-0.314217	0.149	0.209	4.34181e-07	0.06	RPA3	none
1.59971e-11	-0.758584	0.108	0.157	4.34289e-07	0.049	FTX	none
1.60646e-11	-0.398794	0.218	0.282	4.36123e-07	0.064	SSNA1	none
1.64877e-11	-0.739522	0.131	0.183	4.47608e-07	0.052	MACF1	none
1.66806e-11	-0.58797	0.084	0.131	4.52844e-07	0.047	MPHOSPH10	none
1.67901e-11	-0.554171	0.079	0.124	4.55816e-07	0.045	UBE2F	none
1.82509e-11	-0.614894	0.113	0.163	4.95476e-07	0.05	OARD1	none
1.82814e-11	-0.50962	0.152	0.209	4.96304e-07	0.057	DYNLT1	none
1.83555e-11	-0.864374	0.097	0.144	4.98314e-07	0.047	IRF9	none
1.84688e-11	-0.545818	0.152	0.21	5.01392e-07	0.058	SMARCA5	none
1.84869e-11	-0.626108	0.097	0.146	5.01882e-07	0.049	LINC02397	none
1.86901e-11	-0.241179	0.399	0.476	5.07398e-07	0.077	MORF4L1	none
1.9313e-11	-0.485118	0.177	0.237	5.24309e-07	0.06	PPP2CA	none
1.95504e-11	-2.95899	0.002	0.015	5.30754e-07	0.013	SDC2	down
2.1018e-11	-0.513028	0.155	0.212	5.70596e-07	0.057	PIGP	none
2.12943e-11	-0.480486	0.113	0.165	5.78097e-07	0.052	MAP3K13	none
2.14131e-11	-0.522906	0.111	0.161	5.81323e-07	0.05	MDFIC	none
2.14689e-11	-0.484844	0.136	0.192	5.82839e-07	0.056	MAPRE1	none
2.16106e-11	-0.456345	0.2	0.263	5.86685e-07	0.063	ABRACL	none
2.29781e-11	-0.340438	0.224	0.286	6.2381e-07	0.062	DNAJB11	none
2.30977e-11	-0.334497	0.273	0.339	6.27057e-07	0.066	COMMD3	none
2.35776e-11	-0.292551	0.385	0.449	6.40084e-07	0.064	GTF3A	none
2.36416e-11	0.310788	0.332	0.258	6.41822e-07	0.074	ATP5MF	none
2.44714e-11	-1.34671	0.024	0.052	6.6435e-07	0.028	ZCCHC2	down
2.4473e-11	-0.550515	0.083	0.129	6.64393e-07	0.046	DTWD1	none
2.5739e-11	-0.829768	0.006	0.023	6.98761e-07	0.017	LY6D	none
2.60568e-11	-0.487686	0.259	0.323	7.0739e-07	0.064	RHOH	none
2.72814e-11	-0.748507	0.126	0.177	7.40636e-07	0.051	MAZ	none
2.74278e-11	-0.838367	0.053	0.09	7.44609e-07	0.037	DYNLL2	none
2.80268e-11	-1.16652	0.026	0.055	7.60872e-07	0.029	SAP30L	down
2.84274e-11	-2.53279	0.007	0.024	7.71747e-07	0.017	HTRA1	down
2.89676e-11	-1.2281	0.005	0.02	7.86414e-07	0.015	KRT15	down
2.90193e-11	-0.90368	0.047	0.083	7.87817e-07	0.036	LPGAT1	none
2.9535e-11	-0.553497	0.096	0.144	8.01815e-07	0.048	NUS1	none
2.98529e-11	-2.04282	0.007	0.025	8.10445e-07	0.018	FSTL1	down
3.04411e-11	6.29452	0.032	0.01	8.26415e-07	0.022	IGKV1-12	up
3.04954e-11	-0.397281	0.231	0.294	8.27889e-07	0.063	LRRFIP1	none
3.07271e-11	-0.564501	0.179	0.236	8.3418e-07	0.057	CALU	none
3.0981e-11	-0.808908	0.067	0.109	8.41073e-07	0.042	RAB30-AS1	none
3.10504e-11	-0.320525	0.132	0.188	8.42956e-07	0.056	UFD1	none
3.12679e-11	-0.458009	0.084	0.131	8.4886e-07	0.047	FAM118A	none
3.2381e-11	-0.92717	0.066	0.107	8.79079e-07	0.041	FBXL3	none
3.24513e-11	-0.63662	0.114	0.163	8.80989e-07	0.049	ANKRD13A	none
3.28889e-11	-0.535518	0.136	0.191	8.92869e-07	0.055	YIPF5	none
3.46386e-11	-0.488141	0.131	0.184	9.40369e-07	0.053	ARID3A	none
3.49177e-11	-1.2374	0.032	0.063	9.47945e-07	0.031	BACH2	down
3.54983e-11	-0.290124	0.275	0.342	9.63709e-07	0.067	C1QBP	none
3.56767e-11	-0.597584	0.183	0.239	9.68551e-07	0.056	PTBP1	none
3.60985e-11	-0.663888	0.072	0.114	9.80002e-07	0.042	PRKCD	none
3.63393e-11	-0.479898	0.469	0.532	9.86539e-07	0.063	FOS	none
3.64689e-11	-0.463533	0.156	0.213	9.90059e-07	0.057	METTL23	none
3.68903e-11	-0.6347	0.167	0.222	1.0015e-06	0.055	KMT2C	none
3.72832e-11	-0.369671	0.101	0.15	1.01216e-06	0.049	ERO1A	none
3.7462e-11	-0.626129	0.111	0.16	1.01702e-06	0.049	ZNF106	none
3.80023e-11	-0.683871	0.065	0.106	1.03169e-06	0.041	MRPL35	none
3.80917e-11	-0.680103	0.103	0.151	1.03411e-06	0.048	ZNF37A	none
3.81638e-11	-2.75248	0.001	0.013	1.03607e-06	0.012	FAM212A	down
3.82781e-11	-0.25084	0.191	0.255	1.03917e-06	0.064	HSPA9	none
3.99159e-11	-0.501983	0.131	0.185	1.08364e-06	0.054	COPS3	none
4.00139e-11	0.356402	0.525	0.413	1.0863e-06	0.112	IGHG4	none
4.13188e-11	-0.849344	0.073	0.115	1.12172e-06	0.042	IDH3A	none
4.19222e-11	-0.75286	0.053	0.091	1.1381e-06	0.038	IFIH1	none
4.19484e-11	-0.302634	0.276	0.34	1.13882e-06	0.064	CNPY2	none
4.25268e-11	-0.339789	0.133	0.188	1.15452e-06	0.055	AIMP1	none
4.25528e-11	-0.41849	0.554	0.588	1.15522e-06	0.034	HLA-DRB1	none
4.31394e-11	-0.86254	0.086	0.131	1.17115e-06	0.045	CBX4	none
4.41913e-11	-0.706569	0.029	0.059	1.19971e-06	0.03	ITPRIPL2	none
4.44242e-11	0.790322	0.274	0.224	1.20603e-06	0.05	GABARAP	none
4.52285e-11	-0.33495	0.322	0.392	1.22786e-06	0.07	KMT2E	none
4.63493e-11	-0.614231	0.105	0.155	1.25829e-06	0.05	PPP2R5E	none
4.64008e-11	2.20644	0.02	0.003	1.25969e-06	0.017	IGHV5-78	up
4.66136e-11	-0.636793	0.111	0.16	1.26547e-06	0.049	TRIM28	none
4.6713e-11	-0.599424	0.152	0.207	1.26816e-06	0.055	SH3BP5	none
4.7415e-11	-0.415788	0.198	0.262	1.28722e-06	0.064	TTC14	none
4.74666e-11	-0.297038	0.465	0.529	1.28862e-06	0.064	EMP3	none
4.77616e-11	-0.281871	0.442	0.509	1.29663e-06	0.067	TRIR	none
4.94697e-11	-0.536744	0.111	0.161	1.343e-06	0.05	CUL3	none
4.95878e-11	-0.828745	0.066	0.106	1.34621e-06	0.04	BAG5	none
5.22912e-11	-0.500571	0.182	0.239	1.4196e-06	0.057	ZNF791	none
5.2833e-11	-0.514858	0.171	0.228	1.43431e-06	0.057	RBBP6	none
5.30284e-11	-0.719407	0.077	0.12	1.43961e-06	0.043	TNFSF10	none
5.31507e-11	-1.16282	0.03	0.06	1.44294e-06	0.03	TTC9	down
5.34552e-11	-0.469416	0.15	0.206	1.4512e-06	0.056	SH3KBP1	none
5.44806e-11	-1.16974	0.055	0.091	1.47904e-06	0.036	CCNG2	down
5.6933e-11	-0.728064	0.11	0.159	1.54562e-06	0.049	TRIM27	none
5.84123e-11	-0.748489	0.118	0.167	1.58578e-06	0.049	KIAA0040	none
5.85372e-11	-0.237105	0.553	0.598	1.58917e-06	0.045	CALR	none
5.93631e-11	-0.64157	0.102	0.15	1.61159e-06	0.048	PAG1	none
6.00357e-11	1.69482	0.052	0.023	1.62985e-06	0.029	NKG7	up
6.05854e-11	-0.569647	0.194	0.248	1.64477e-06	0.054	EPRS	none
6.15563e-11	-0.680048	0.072	0.114	1.67113e-06	0.042	N4BP1	none
6.33834e-11	-1.114	0.06	0.098	1.72073e-06	0.038	DYRK1A	down
6.42648e-11	-0.813583	0.078	0.121	1.74466e-06	0.043	TRIM13	none
6.96177e-11	-0.55778	0.171	0.227	1.88998e-06	0.056	DAPP1	none
6.98447e-11	-0.686578	0.083	0.126	1.89614e-06	0.043	ELMSAN1	none
7.06948e-11	-0.343549	0.19	0.251	1.91922e-06	0.061	GTF3C6	none
7.18018e-11	-0.456621	0.189	0.25	1.94928e-06	0.061	SP140	none
7.29754e-11	-1.72117	0.017	0.04	1.98114e-06	0.023	CRIP2	down
7.35877e-11	-0.954611	0.053	0.089	1.99776e-06	0.036	ST3GAL5	none
7.36264e-11	-0.636577	0.102	0.15	1.99881e-06	0.048	TSR3	none
7.45463e-11	-0.408353	0.251	0.314	2.02378e-06	0.063	CDC42SE2	none
7.49256e-11	-0.624368	0.115	0.165	2.03408e-06	0.05	TINF2	none
7.5589e-11	-0.346535	0.259	0.327	2.05209e-06	0.068	LY6E	none
7.90195e-11	2.77048	0.018	0.002	2.14522e-06	0.016	AC020656.1	up
8.10574e-11	-0.511301	0.104	0.153	2.20055e-06	0.049	HAT1	none
8.16895e-11	-0.395185	0.239	0.301	2.21771e-06	0.062	CLK1	none
8.31186e-11	1.41713	0.089	0.052	2.2565e-06	0.037	FXYD3	up
8.47166e-11	-0.28436	0.28	0.352	2.29989e-06	0.072	IFITM2	none
8.86461e-11	-0.260041	0.275	0.344	2.40657e-06	0.069	ANXA5	none
9.12264e-11	-0.219352	0.227	0.295	2.47661e-06	0.068	SNRPE	none
9.26754e-11	0.915209	0.293	0.233	2.51595e-06	0.06	IGHG2	none
9.36595e-11	-0.527707	0.119	0.17	2.54267e-06	0.051	IRAK1	none
9.42134e-11	-0.375291	0.154	0.212	2.5577e-06	0.058	ANP32E	none
9.43058e-11	-0.443476	0.098	0.145	2.56021e-06	0.047	TES	none
9.56656e-11	2.09289	0.052	0.023	2.59713e-06	0.029	IGHV3-7	up
9.60771e-11	-1.20143	0.023	0.049	2.6083e-06	0.026	NOTCH1	down
9.60838e-11	-0.673058	0.074	0.116	2.60848e-06	0.042	RAD17	none
9.88892e-11	-0.753987	0.005	0.02	2.68464e-06	0.015	SERPINB3	none
1.00531e-10	-0.506515	0.209	0.267	2.7292e-06	0.058	KIAA1551	none
1.02273e-10	-2.13875	0.107	0.066	2.77651e-06	0.041	IGLV6-57	down
1.06336e-10	-0.228475	0.563	0.637	2.8868e-06	0.074	PNISR	none
1.07939e-10	-0.433944	0.166	0.224	2.93034e-06	0.058	ITSN2	none
1.12642e-10	-0.529752	0.208	0.266	3.05801e-06	0.058	PTPN2	none
1.13047e-10	-1.44081	0.031	0.06	3.06901e-06	0.029	MYL9	down
1.1318e-10	-0.414493	0.146	0.201	3.0726e-06	0.055	DNAJC10	none
1.13304e-10	-1.00372	0.06	0.098	3.07597e-06	0.038	RASGRP1	down
1.15989e-10	-0.418703	0.251	0.311	3.14888e-06	0.06	PPP2R5C	none
1.17804e-10	-0.362225	0.262	0.324	3.19814e-06	0.062	TMCO1	none
1.18728e-10	-0.985876	0.042	0.075	3.22324e-06	0.033	FUBP3	none
1.21042e-10	0.795923	0.105	0.064	3.28604e-06	0.041	HIST1H2BJ	none
1.23183e-10	-0.734239	0.155	0.208	3.34417e-06	0.053	BLOC1S6	none
1.24042e-10	-0.235763	0.358	0.43	3.3675e-06	0.072	NDUFV2	none
1.26585e-10	-0.506944	0.19	0.248	3.43652e-06	0.058	NASP	none
1.27417e-10	-2.67033	0.003	0.017	3.45913e-06	0.014	MXRA8	down
1.27809e-10	-0.394394	0.118	0.169	3.46975e-06	0.051	PRCC	none
1.29382e-10	-0.570003	0.104	0.152	3.51245e-06	0.048	ELP5	none
1.31633e-10	-0.265399	0.191	0.254	3.57358e-06	0.063	DDX21	none
1.32127e-10	7.58805	0.025	0.006	3.58699e-06	0.019	IGKV1D-13	up
1.33136e-10	-0.757962	0.102	0.148	3.61438e-06	0.046	C16orf72	none
1.35034e-10	-0.452182	0.098	0.146	3.6659e-06	0.048	MRPS23	none
1.35953e-10	-0.30546	0.475	0.513	3.69085e-06	0.038	SPCS3	none
1.37033e-10	-0.836184	0.038	0.07	3.72018e-06	0.032	ZMIZ1	none
1.37268e-10	-0.583687	0.088	0.132	3.72656e-06	0.044	PTPN18	none
1.45024e-10	-0.22733	0.652	0.722	3.93712e-06	0.07	CFL1	none
1.46448e-10	-0.287888	0.204	0.267	3.97576e-06	0.063	MDH1	none
1.47281e-10	-0.329041	0.201	0.262	3.99839e-06	0.061	RHEB	none
1.48254e-10	0.958903	0.143	0.095	4.02481e-06	0.048	IGLL5	none
1.52472e-10	-2.15356	0.001	0.012	4.13931e-06	0.011	AC099343.3	down
1.52952e-10	-0.408028	0.214	0.275	4.15235e-06	0.061	WIPF1	none
1.56705e-10	-0.961935	0.039	0.071	4.25423e-06	0.032	PURB	none
1.60759e-10	-0.516122	0.115	0.164	4.3643e-06	0.049	SLBP	none
1.61501e-10	-0.207962	0.473	0.543	4.38442e-06	0.07	ANAPC16	none
1.62594e-10	-0.90976	0.085	0.128	4.41411e-06	0.043	MED13	none
1.64959e-10	-0.604389	0.061	0.099	4.47831e-06	0.038	RRP15	none
1.64996e-10	-1.94995	0.006	0.022	4.4793e-06	0.016	CAVIN3	down
1.69714e-10	-0.668216	0.044	0.078	4.60738e-06	0.034	KMT5A	none
1.7266e-10	-0.444307	0.17	0.227	4.68736e-06	0.057	ACADM	none
1.72901e-10	-0.648149	0.089	0.133	4.69391e-06	0.044	KIAA2013	none
1.75109e-10	-0.967616	0.037	0.068	4.75387e-06	0.031	TLR6	none
1.77301e-10	-0.325552	0.175	0.233	4.81336e-06	0.058	HSPB11	none
1.7768e-10	-0.532146	0.054	0.091	4.82366e-06	0.037	FAM114A2	none
1.81251e-10	-2.55719	0.003	0.016	4.9206e-06	0.013	PAPD7	down
1.8194e-10	-1.52017	0.022	0.047	4.9393e-06	0.025	UTP14C	down
1.85806e-10	-0.327468	0.263	0.326	5.04427e-06	0.063	REX1BD	none
1.9493e-10	-0.326491	0.407	0.473	5.29196e-06	0.066	EIF4B	none
1.97507e-10	-1.16846	0.049	0.084	5.36193e-06	0.035	SLC25A28	down
2.00636e-10	-0.409863	0.078	0.122	5.44687e-06	0.044	LYRM2	none
2.04644e-10	-0.641786	0.091	0.136	5.55568e-06	0.045	LCORL	none
2.0666e-10	-0.490556	0.121	0.171	5.61039e-06	0.05	MRPL32	none
2.08251e-10	-0.434576	0.151	0.205	5.65361e-06	0.054	CTBS	none
2.08356e-10	-0.562003	0.143	0.195	5.65644e-06	0.052	ZC3HAV1	none
2.08686e-10	-0.918249	0.04	0.072	5.66541e-06	0.032	SNN	none
2.08792e-10	-1.07959	0.033	0.063	5.6683e-06	0.03	ASPHD2	down
2.09288e-10	-0.297226	0.353	0.421	5.68174e-06	0.068	SEC11A	none
2.10166e-10	-0.427584	0.186	0.243	5.70558e-06	0.057	SDHC	none
2.14819e-10	-0.781663	0.115	0.161	5.8319e-06	0.046	FGD2	none
2.14958e-10	-0.264909	0.165	0.224	5.83569e-06	0.059	DPY30	none
2.17249e-10	-0.766573	0.112	0.159	5.89787e-06	0.047	ERBIN	none
2.17515e-10	-0.323284	0.312	0.38	5.9051e-06	0.068	WSB1	none
2.25795e-10	-0.774413	0.039	0.071	6.12988e-06	0.032	ANKRD46	none
2.29063e-10	-0.272155	0.495	0.539	6.21859e-06	0.044	DAD1	none
2.34305e-10	-0.852753	0.059	0.096	6.3609e-06	0.037	RBFA	none
2.34347e-10	-0.58434	0.084	0.127	6.36205e-06	0.043	SMARCE1	none
2.36268e-10	-0.449839	0.193	0.249	6.41421e-06	0.056	PPHLN1	none
2.37273e-10	-0.837757	0.05	0.085	6.44149e-06	0.035	BICD2	none
2.42201e-10	-0.288217	0.314	0.375	6.57528e-06	0.061	DERL1	none
2.42325e-10	-0.300517	0.379	0.447	6.57863e-06	0.068	TUBA1B	none
2.42864e-10	-1.10889	0.035	0.065	6.59327e-06	0.03	PANK3	down
2.43517e-10	-0.436474	0.095	0.141	6.61099e-06	0.046	TIPRL	none
2.4503e-10	-0.463706	0.205	0.263	6.65206e-06	0.058	SLTM	none
2.45822e-10	-0.691613	0.065	0.104	6.67357e-06	0.039	UTP23	none
2.46419e-10	-0.855748	0.075	0.115	6.68979e-06	0.04	MORC3	none
2.48422e-10	-0.38375	0.14	0.194	6.74415e-06	0.054	NIPA2	none
2.49896e-10	-0.496169	0.209	0.266	6.78419e-06	0.057	ANKRD11	none
2.51238e-10	-0.74917	0.071	0.111	6.82061e-06	0.04	TAOK1	none
2.54745e-10	1.64947	0.032	0.011	6.91582e-06	0.021	GATD3B	up
2.54896e-10	-0.456384	0.081	0.124	6.91992e-06	0.043	CTR9	none
2.58672e-10	-0.471996	0.119	0.169	7.02243e-06	0.05	USP14	none
2.61951e-10	1.71774	0.022	0.005	7.11143e-06	0.017	SIK1B	up
2.66229e-10	-0.920961	0.034	0.064	7.22757e-06	0.03	ANKRD40	none
2.67671e-10	-1.10748	0.004	0.018	7.26673e-06	0.014	SPRR2D	down
2.68764e-10	-0.475782	0.197	0.253	7.2964e-06	0.056	USP48	none
2.74627e-10	-0.749313	0.063	0.101	7.45558e-06	0.038	MFAP1	none
2.74698e-10	-0.426407	0.145	0.198	7.4575e-06	0.053	UBE2S	none
2.81064e-10	-0.746643	0.082	0.124	7.63032e-06	0.042	TMEM170A	none
2.88447e-10	-0.35521	0.418	0.463	7.83075e-06	0.045	LMAN1	none
2.9299e-10	1.04495	0.711	0.699	7.9541e-06	0.012	RPL31	up
2.93639e-10	-0.915492	0.067	0.105	7.97171e-06	0.038	ZNF518A	none
2.95315e-10	-0.265569	0.293	0.36	8.01721e-06	0.067	EIF3M	none
2.96515e-10	-0.305283	0.256	0.322	8.04979e-06	0.066	XRCC6	none
2.97007e-10	-0.579725	0.053	0.09	8.06314e-06	0.037	GABPB1	none
3.00325e-10	-0.877888	0.039	0.071	8.15322e-06	0.032	ATMIN	none
3.01018e-10	-1.22242	0.009	0.027	8.17203e-06	0.018	MED18	down
3.04313e-10	-0.236075	0.291	0.359	8.2615e-06	0.068	TERF2IP	none
3.04504e-10	2.79905	0.018	0.003	8.26667e-06	0.015	IGKV3OR2-268	up
3.04864e-10	-0.358894	0.285	0.347	8.27646e-06	0.062	MAP1LC3B	none
3.08002e-10	-1.25017	0.011	0.031	8.36164e-06	0.02	PCOLCE	down
3.08614e-10	-0.394341	0.146	0.2	8.37826e-06	0.054	ZCRB1	none
3.12636e-10	3.54993	0.075	0.041	8.48744e-06	0.034	IGKV1-39	up
3.14739e-10	-0.264182	0.505	0.55	8.54453e-06	0.045	PDIA6	none
3.15476e-10	-0.635686	0.125	0.173	8.56454e-06	0.048	CD180	none
3.20139e-10	-0.723062	0.058	0.096	8.69113e-06	0.038	ZCCHC9	none
3.25134e-10	-0.332128	0.418	0.484	8.82674e-06	0.066	TAPBP	none
3.27109e-10	-0.551922	0.148	0.2	8.88034e-06	0.052	MED28	none
3.31021e-10	-0.421687	0.176	0.231	8.98657e-06	0.055	EDEM1	none
3.3261e-10	-0.385472	0.186	0.24	9.02969e-06	0.054	IFNAR2	none
3.34328e-10	-0.810676	0.054	0.09	9.07635e-06	0.036	PTAR1	none
3.41642e-10	-0.423504	0.136	0.188	9.27488e-06	0.052	RAB14	none
3.48027e-10	-0.345723	0.331	0.397	9.44823e-06	0.066	UBE2I	none
3.52562e-10	-0.661627	0.116	0.162	9.57134e-06	0.046	APOL6	none
3.57669e-10	4.99437	0.054	0.025	9.70999e-06	0.029	IGHV3-21	up
3.64028e-10	-0.963279	0.055	0.091	9.88264e-06	0.036	ANKIB1	none
3.74662e-10	-0.518795	0.129	0.179	1.01713e-05	0.05	DPM2	none
3.78001e-10	-0.493927	0.134	0.185	1.0262e-05	0.051	EPSTI1	none
3.82334e-10	-0.768675	0.069	0.108	1.03796e-05	0.039	ICE2	none
3.82494e-10	-0.433329	0.194	0.251	1.03839e-05	0.057	RAD21	none
3.84496e-10	2.39426	0.036	0.013	1.04383e-05	0.023	IGLV3-25	up
3.87962e-10	-0.389095	0.087	0.131	1.05324e-05	0.044	FMC1	none
3.87972e-10	-1.19504	0.031	0.06	1.05327e-05	0.029	DYRK2	down
3.90575e-10	-0.40698	0.244	0.299	1.06033e-05	0.055	CISD2	none
3.9367e-10	-0.539251	0.115	0.164	1.06874e-05	0.049	SEC23B	none
3.94882e-10	-0.690213	0.114	0.161	1.07202e-05	0.047	CAND1	none
3.99494e-10	1.73085	0.043	0.018	1.08455e-05	0.025	HMGB3	up
3.99961e-10	0.978227	0.198	0.151	1.08582e-05	0.047	BAX	none
4.00609e-10	-0.110816	0.578	0.634	1.08757e-05	0.056	NDUFA4	none
4.02294e-10	-0.420788	0.198	0.255	1.09215e-05	0.057	CCNDBP1	none
4.04862e-10	-0.52641	0.09	0.134	1.09912e-05	0.044	ZNF511	none
4.11874e-10	-0.849458	0.049	0.083	1.11816e-05	0.034	SMIM8	none
4.1358e-10	-0.436691	0.232	0.294	1.12279e-05	0.062	KPNB1	none
4.17895e-10	-0.662386	0.08	0.122	1.1345e-05	0.042	NBEAL1	none
4.18173e-10	-0.291074	0.366	0.431	1.13526e-05	0.065	SOD1	none
4.202e-10	-0.600115	0.114	0.162	1.14076e-05	0.048	PITHD1	none
4.2737e-10	-0.4215	0.173	0.229	1.16022e-05	0.056	NR3C1	none
4.28738e-10	-0.487471	0.167	0.222	1.16394e-05	0.055	METTL9	none
4.3354e-10	-0.929812	0.015	0.036	1.17697e-05	0.021	RNASEH2A	none
4.36583e-10	-0.656122	0.075	0.115	1.18523e-05	0.04	CBFB	none
4.40683e-10	-0.856292	0.041	0.073	1.19637e-05	0.032	PDE12	none
4.42628e-10	-0.606796	0.082	0.124	1.20165e-05	0.042	TSPAN31	none
4.44154e-10	-0.545459	0.077	0.118	1.20579e-05	0.041	HIGD1A	none
4.47416e-10	-0.384984	0.259	0.32	1.21464e-05	0.061	FGFR1OP2	none
4.53171e-10	-0.366491	0.245	0.305	1.23027e-05	0.06	CBX3	none
4.68681e-10	-0.861969	0.044	0.077	1.27238e-05	0.033	MAPK9	none
4.84341e-10	-0.330194	0.374	0.439	1.31489e-05	0.065	ANP32B	none
4.85977e-10	1.06915	0.121	0.08	1.31933e-05	0.041	HIST1H2BD	up
5.03513e-10	1.21056	0.064	0.033	1.36694e-05	0.031	FCER1G	up
5.0355e-10	-1.13846	0.041	0.073	1.36704e-05	0.032	VEZF1	down
5.06579e-10	-0.896792	0.06	0.096	1.37526e-05	0.036	USP6NL	none
5.10942e-10	-0.320878	0.244	0.305	1.3871e-05	0.061	SEPT2	none
5.21782e-10	-0.431039	0.159	0.213	1.41653e-05	0.054	TMC6	none
5.31494e-10	-0.584145	0.088	0.131	1.4429e-05	0.043	PQLC3	none
5.38617e-10	-0.65169	0.072	0.112	1.46224e-05	0.04	NFYB	none
5.57464e-10	-0.173016	0.177	0.235	1.5134e-05	0.058	MRPL33	none
5.58727e-10	-0.75184	0.056	0.091	1.51683e-05	0.035	ATXN7L3B	none
5.66044e-10	-0.391313	0.144	0.198	1.5367e-05	0.054	UGP2	none
5.6642e-10	-0.520597	0.075	0.116	1.53772e-05	0.041	ARMC1	none
5.7306e-10	-1.01431	0.038	0.015	1.55574e-05	0.023	IGKV1-9	down
5.8002e-10	-0.292168	0.407	0.47	1.57464e-05	0.063	EIF3G	none
5.81056e-10	-0.842103	0.008	0.025	1.57745e-05	0.017	KRT6A	none
5.82995e-10	-0.359255	0.193	0.251	1.58272e-05	0.058	STRAP	none
5.87522e-10	-1.57191	0.019	0.042	1.59501e-05	0.023	STRN	down
5.87647e-10	-1.28358	0.02	0.044	1.59534e-05	0.024	PGAM5	down
6.01256e-10	0.971819	0.086	0.051	1.63229e-05	0.035	UBE2V1	none
6.06889e-10	-0.267702	0.321	0.386	1.64758e-05	0.065	SRRM1	none
6.06906e-10	-0.267946	0.213	0.274	1.64763e-05	0.061	NDUFA5	none
6.08184e-10	-0.184263	0.408	0.474	1.6511e-05	0.066	PRELID1	none
6.08624e-10	-0.510272	0.144	0.195	1.65229e-05	0.051	H2AFY	none
6.10352e-10	-0.390021	0.149	0.202	1.65698e-05	0.053	IAH1	none
6.15167e-10	-0.409898	0.205	0.263	1.67005e-05	0.058	ROCK1	none
6.21906e-10	-0.661476	0.097	0.142	1.68835e-05	0.045	KATNBL1	none
6.44808e-10	-0.972278	0.068	0.105	1.75052e-05	0.037	CSNK2A2	none
6.50205e-10	-0.848383	0.046	0.079	1.76518e-05	0.033	ARL5B	none
6.53615e-10	-0.445035	0.172	0.228	1.77444e-05	0.056	PSMC4	none
6.53891e-10	-0.409495	0.117	0.165	1.77518e-05	0.048	MRPL27	none
6.57521e-10	-0.618535	0.078	0.119	1.78504e-05	0.041	COL4A3BP	none
6.60725e-10	-0.440077	0.238	0.298	1.79374e-05	0.06	ATP2B1	none
6.72097e-10	-0.983853	0.057	0.092	1.82461e-05	0.035	RBM12	none
6.73512e-10	-1.05899	0.029	0.056	1.82845e-05	0.027	OPA3	down
6.98482e-10	-1.3028	0.043	0.074	1.89624e-05	0.031	GMEB1	down
7.05717e-10	-0.60441	0.109	0.155	1.91588e-05	0.046	RAF1	none
7.2313e-10	-0.121617	0.998	0.998	1.96315e-05	0	RPLP1	none
7.38335e-10	-0.421789	0.096	0.141	2.00443e-05	0.045	REST	none
7.51954e-10	-0.470672	0.112	0.159	2.04141e-05	0.047	TM2D3	none
7.56511e-10	-0.475821	0.231	0.288	2.05378e-05	0.057	EVL	none
7.59748e-10	-2.49367	0.004	0.018	2.06256e-05	0.014	COL15A1	down
7.60449e-10	-0.53489	0.107	0.153	2.06447e-05	0.046	PNPLA8	none
7.8019e-10	-1.30593	0.013	0.032	2.11806e-05	0.019	POSTN	down
7.80778e-10	0.393556	0.576	0.54	2.11965e-05	0.036	TSC22D3	none
7.92563e-10	-1.91645	0.002	0.014	2.15165e-05	0.012	GS1-124K5.4	down
7.93014e-10	-0.766814	0.052	0.087	2.15287e-05	0.035	RSPRY1	none
7.93071e-10	-0.776974	0.084	0.125	2.15303e-05	0.041	PLEKHA3	none
8.04747e-10	-0.64719	0.102	0.146	2.18473e-05	0.044	RUNX3	none
8.07691e-10	-2.86128	0.002	0.013	2.19272e-05	0.011	DIEXF	down
8.19515e-10	-1.49894	0.002	0.013	2.22482e-05	0.011	FLJ20021	down
8.40471e-10	-0.92459	0.064	0.101	2.28171e-05	0.037	TSC22D2	none
8.48034e-10	-0.298282	0.35	0.411	2.30224e-05	0.061	MRPL20	none
8.52043e-10	-0.780722	0.023	0.048	2.31313e-05	0.025	GTSF1	none
8.5228e-10	-0.300842	0.285	0.345	2.31377e-05	0.06	RAB2A	none
8.63453e-10	-1.01679	0.059	0.094	2.3441e-05	0.035	UPF1	down
8.71879e-10	-0.150864	0.826	0.862	2.36698e-05	0.036	HLA-A	none
8.82398e-10	-0.923749	0.081	0.12	2.39554e-05	0.039	CD72	none
8.87141e-10	-0.411944	0.134	0.185	2.40841e-05	0.051	TTC1	none
8.88252e-10	-0.458876	0.133	0.183	2.41143e-05	0.05	ATG3	none
8.97534e-10	-0.625877	0.116	0.162	2.43663e-05	0.046	CPSF6	none
8.97981e-10	-0.562097	0.173	0.224	2.43784e-05	0.051	BRD4	none
9.07002e-10	-0.450663	0.144	0.195	2.46233e-05	0.051	NAA20	none
9.08217e-10	-0.136428	0.952	0.951	2.46563e-05	0.001	MT-ND3	none
9.135e-10	-0.670469	0.098	0.141	2.47997e-05	0.043	SMC1A	none
9.38417e-10	-0.710843	0.075	0.114	2.54761e-05	0.039	TMX3	none
9.41582e-10	-1.7483	0.006	0.021	2.55621e-05	0.015	AICDA	down
9.44312e-10	-0.910335	0.063	0.1	2.56362e-05	0.037	RUFY3	none
9.52159e-10	-1.17575	0.025	0.051	2.58492e-05	0.026	LFNG	down
9.60799e-10	-0.912933	0.054	0.089	2.60838e-05	0.035	INO80D	none
9.79719e-10	-0.516538	0.116	0.162	2.65974e-05	0.046	SLU7	none
9.84808e-10	-0.787678	0.056	0.091	2.67356e-05	0.035	RCC2	none
1.00188e-09	-0.763618	0.058	0.094	2.71991e-05	0.036	DESI2	none
1.00355e-09	-1.34582	0.034	0.062	2.72443e-05	0.028	C11orf68	down
1.02226e-09	-0.420389	0.161	0.215	2.77523e-05	0.054	VPS35	none
1.02431e-09	-0.676646	0.1	0.144	2.78079e-05	0.044	HDGF	none
1.03103e-09	-0.26803	0.093	0.138	2.79903e-05	0.045	TPRKB	none
1.05189e-09	-1.11375	0.03	0.057	2.85566e-05	0.027	CCDC71L	down
1.08117e-09	-0.523245	0.134	0.184	2.93515e-05	0.05	SERINC3	none
1.08854e-09	-0.48095	0.15	0.201	2.95517e-05	0.051	DNAJA2	none
1.10855e-09	-0.638812	0.111	0.156	3.00949e-05	0.045	PHC3	none
1.1173e-09	-0.784244	0.052	0.086	3.03324e-05	0.034	FAM126A	none
1.12642e-09	-0.459048	0.212	0.268	3.058e-05	0.056	EPC1	none
1.12857e-09	-0.456246	0.099	0.143	3.06383e-05	0.044	NSL1	none
1.13937e-09	-0.528421	0.147	0.197	3.09317e-05	0.05	ACAP2	none
1.14412e-09	0.748395	0.055	0.027	3.10605e-05	0.028	AIF1	none
1.15982e-09	-0.64294	0.079	0.119	3.14868e-05	0.04	KLF10	none
1.16519e-09	-0.37578	0.229	0.288	3.16325e-05	0.059	ASH1L	none
1.16809e-09	-0.616169	0.075	0.114	3.17113e-05	0.039	GALK2	none
1.19929e-09	-0.867921	0.026	0.052	3.25584e-05	0.026	RAB4B	none
1.20769e-09	-0.624031	0.086	0.128	3.27863e-05	0.042	DCUN1D5	none
1.20773e-09	-0.320452	0.249	0.309	3.27875e-05	0.06	TAX1BP1	none
1.2344e-09	-0.448927	0.139	0.19	3.35116e-05	0.051	CPNE3	none
1.27636e-09	-0.882424	0.018	0.041	3.46507e-05	0.023	FDX2	none
1.27935e-09	-0.418345	0.156	0.209	3.47317e-05	0.053	CCDC59	none
1.28134e-09	-0.414171	0.13	0.18	3.47859e-05	0.05	ATG12	none
1.28227e-09	4.31335	0.013	0.001	3.4811e-05	0.012	IGKV1D-12	up
1.29515e-09	-0.516836	0.144	0.194	3.51607e-05	0.05	CSNK2A1	none
1.29759e-09	-0.230968	0.253	0.314	3.52269e-05	0.061	CMPK1	none
1.30481e-09	0.685108	0.07	0.038	3.5423e-05	0.032	TRAPPC5	none
1.30714e-09	-0.468766	0.044	0.076	3.54863e-05	0.032	LMO2	none
1.33036e-09	-0.445864	0.123	0.171	3.61166e-05	0.048	RDX	none
1.35525e-09	-0.28871	0.247	0.307	3.67924e-05	0.06	SMIM26	none
1.3861e-09	-0.401804	0.181	0.236	3.76298e-05	0.055	FAM177A1	none
1.38991e-09	-0.561583	0.09	0.132	3.77334e-05	0.042	TSNAX	none
1.39412e-09	-0.296316	0.1	0.145	3.78475e-05	0.045	PGM3	none
1.40654e-09	-0.623304	0.065	0.102	3.81849e-05	0.037	FAM208B	none
1.41809e-09	-0.458617	0.087	0.13	3.84984e-05	0.043	TFAM	none
1.4596e-09	-0.73475	0.073	0.112	3.96253e-05	0.039	CTNNBL1	none
1.46164e-09	-1.06653	0.029	0.055	3.96806e-05	0.026	INPP5F	down
1.46455e-09	-0.335238	0.275	0.333	3.97596e-05	0.058	RER1	none
1.47231e-09	-1.4954	0.009	0.026	3.99701e-05	0.017	NNMT	down
1.4938e-09	-0.658368	0.129	0.175	4.05537e-05	0.046	TRIM56	none
1.50099e-09	-0.660556	0.07	0.107	4.0749e-05	0.037	SLC25A1	none
1.50671e-09	-0.658208	0.112	0.156	4.09042e-05	0.044	SMG1	none
1.51291e-09	-0.594808	0.081	0.121	4.10726e-05	0.04	C12orf65	none
1.51499e-09	-0.73773	0.08	0.12	4.11289e-05	0.04	MALSU1	none
1.53933e-09	-0.463964	0.215	0.27	4.17898e-05	0.055	ELL2	none
1.54147e-09	-0.126323	0.47	0.548	4.18479e-05	0.078	COMMD6	none
1.54536e-09	-0.924313	0.07	0.107	4.19536e-05	0.037	MARCH9	none
1.55997e-09	-0.53278	0.133	0.18	4.23501e-05	0.047	ARCN1	none
1.5967e-09	-0.450437	0.101	0.145	4.33473e-05	0.044	PIP4K2A	none
1.60704e-09	6.56288	0.011	0	4.36279e-05	0.011	IGKV3D-7	up
1.60704e-09	12.6058	0.011	0	4.36279e-05	0.011	IGKV2D-40	up
1.60865e-09	-1.28494	0.019	0.041	4.36715e-05	0.022	AEBP1	down
1.61299e-09	-0.605149	0.079	0.119	4.37894e-05	0.04	KRIT1	none
1.64291e-09	0.18492	0.978	0.975	4.46016e-05	0.003	FTL	none
1.64822e-09	-0.374247	0.213	0.268	4.47459e-05	0.055	SMIM7	none
1.66899e-09	-0.368738	0.236	0.291	4.53097e-05	0.055	ICAM2	none
1.716e-09	-0.543857	0.16	0.211	4.65861e-05	0.051	MXD4	none
1.72412e-09	-0.484	0.132	0.181	4.68065e-05	0.049	CYB561A3	none
1.74184e-09	-0.740951	0.078	0.116	4.72876e-05	0.038	HHEX	none
1.74843e-09	-0.587522	0.046	0.078	4.74664e-05	0.032	TMEM245	none
1.75276e-09	-0.412422	0.132	0.181	4.7584e-05	0.049	ZMAT2	none
1.75881e-09	-0.587937	0.128	0.176	4.77482e-05	0.048	EP300	none
1.7742e-09	0.198613	0.597	0.508	4.81661e-05	0.089	ATP5MC2	none
1.7762e-09	-0.391646	0.176	0.231	4.82203e-05	0.055	CCT6A	none
1.78547e-09	-0.56347	0.121	0.168	4.84719e-05	0.047	RNF113A	none
1.81072e-09	-0.491514	0.131	0.179	4.91574e-05	0.048	RNF115	none
1.87367e-09	4.1284	0.013	0.001	5.08664e-05	0.012	IGKV1D-8	up
1.87769e-09	-0.244976	0.403	0.46	5.09754e-05	0.057	UBXN4	none
1.88698e-09	-0.43402	0.173	0.227	5.12277e-05	0.054	CNOT7	none
1.8895e-09	-0.439137	0.155	0.207	5.12961e-05	0.052	LSM1	none
1.89951e-09	0.363615	0.382	0.312	5.15679e-05	0.07	ATP5MPL	none
1.90729e-09	-0.886763	0.072	0.109	5.1779e-05	0.037	PAWR	none
1.91516e-09	-2.39255	0.014	0.034	5.19926e-05	0.02	GATD3A	down
1.92989e-09	-0.889598	0.07	0.107	5.23927e-05	0.037	SYNE3	none
1.96114e-09	-0.388225	0.135	0.185	5.32409e-05	0.05	SDF2	none
1.98636e-09	-0.945571	0.08	0.119	5.39256e-05	0.039	NUP50	none
2.01153e-09	-0.45759	0.207	0.262	5.4609e-05	0.055	STX7	none
2.01976e-09	-0.180644	0.926	0.94	5.48324e-05	0.014	HLA-C	none
2.03062e-09	-0.440859	0.15	0.2	5.51273e-05	0.05	LAGE3	none
2.03318e-09	-0.592277	0.201	0.251	5.51968e-05	0.05	PCSK7	none
2.05033e-09	-0.455339	0.188	0.24	5.56624e-05	0.052	UBE2G1	none
2.10375e-09	-1.08337	0.028	0.054	5.71127e-05	0.026	SP4	down
2.10575e-09	-0.320673	0.215	0.27	5.71668e-05	0.055	MRPL40	none
2.12676e-09	-0.439675	0.095	0.138	5.77372e-05	0.043	ESF1	none
2.1272e-09	-0.454811	0.15	0.2	5.77492e-05	0.05	ECI1	none
2.13922e-09	0.58589	0.102	0.064	5.80755e-05	0.038	TNFRSF18	none
2.15848e-09	-0.373265	0.136	0.185	5.85983e-05	0.049	CD2BP2	none
2.17709e-09	-0.66539	0.108	0.152	5.91036e-05	0.044	CHMP2B	none
2.17733e-09	-1.11181	0.024	0.048	5.91102e-05	0.024	AC022182.2	down
2.20403e-09	-0.48374	0.124	0.171	5.98351e-05	0.047	DAZAP1	none
2.22971e-09	-0.814057	0.08	0.119	6.05323e-05	0.039	AGO3	none
2.25275e-09	-0.649359	0.081	0.12	6.11576e-05	0.039	UTP6	none
2.29063e-09	-0.409788	0.353	0.407	6.2186e-05	0.054	CCNL1	none
2.40145e-09	-0.523599	0.136	0.183	6.51947e-05	0.047	CDC40	none
2.40986e-09	-1.49448	0.028	0.054	6.5423e-05	0.026	TAPT1	down
2.45435e-09	-0.242641	0.254	0.316	6.66308e-05	0.062	CD55	none
2.47197e-09	-0.747106	0.08	0.119	6.71091e-05	0.039	DIAPH1	none
2.52342e-09	-0.504999	0.06	0.096	6.85057e-05	0.036	CERK	none
2.52365e-09	-0.743594	0.042	0.072	6.85121e-05	0.03	TM2D2	none
2.53256e-09	-0.205028	0.251	0.312	6.87541e-05	0.061	MRPL54	none
2.54711e-09	-0.415692	0.247	0.299	6.91491e-05	0.052	EMC7	none
2.616e-09	-0.350696	0.106	0.151	7.10193e-05	0.045	PTPMT1	none
2.63117e-09	-0.577546	0.141	0.19	7.14311e-05	0.049	RFC1	none
2.66111e-09	-0.330067	0.296	0.354	7.22438e-05	0.058	IL2RG	none
2.68276e-09	-0.335331	0.241	0.298	7.28315e-05	0.057	TMEM14B	none
2.74049e-09	-0.424841	0.134	0.182	7.43987e-05	0.048	UNC50	none
2.7838e-09	0.61734	0.097	0.06	7.55745e-05	0.037	HIST1H1D	none
2.81737e-09	-0.286267	0.186	0.239	7.64861e-05	0.053	FAM173A	none
2.84411e-09	-0.727402	0.056	0.09	7.72118e-05	0.034	ROCK2	none
2.84807e-09	-0.728581	0.071	0.108	7.73194e-05	0.037	FBXO11	none
2.84837e-09	-0.79673	0.068	0.105	7.73275e-05	0.037	ADNP	none
2.86629e-09	-0.297981	0.244	0.302	7.7814e-05	0.058	ZC3H15	none
2.8745e-09	-0.29383	0.144	0.195	7.80369e-05	0.051	BTF3L4	none
2.88112e-09	-0.581517	0.098	0.14	7.82166e-05	0.042	ELK3	none
2.93495e-09	-0.390275	0.2	0.254	7.9678e-05	0.054	GNL3	none
3.07205e-09	0.774542	0.101	0.064	8.34e-05	0.037	LGALS4	none
3.10447e-09	0.752123	0.082	0.049	8.42801e-05	0.033	HIST1H2AE	none
3.11132e-09	-1.23448	0.031	0.057	8.44661e-05	0.026	TMEM65	down
3.12659e-09	-0.27545	0.142	0.191	8.48806e-05	0.049	NDUFV3	none
3.13101e-09	-1.07012	0.032	0.059	8.50008e-05	0.027	CAMKK2	down
3.15116e-09	-1.03871	0.023	0.047	8.55476e-05	0.024	DDX60	down
3.1964e-09	-0.498281	0.347	0.396	8.67759e-05	0.049	TNFRSF17	none
3.19856e-09	-0.737196	0.082	0.12	8.68346e-05	0.038	MLLT6	none
3.19875e-09	-0.462337	0.17	0.222	8.68397e-05	0.052	TAOK3	none
3.20577e-09	-0.32749	0.213	0.269	8.70302e-05	0.056	NCF4	none
3.24031e-09	-0.374402	0.358	0.403	8.7968e-05	0.045	PLPP5	none
3.28399e-09	-0.719557	0.063	0.098	8.91538e-05	0.035	CMTR2	none
3.38162e-09	-0.364226	0.143	0.193	9.18043e-05	0.05	DNAJC19	none
3.40473e-09	-0.693631	0.099	0.14	9.24317e-05	0.041	TOP2B	none
3.40653e-09	-0.691925	0.065	0.101	9.24805e-05	0.036	ZNF330	none
3.4308e-09	-0.692635	0.105	0.147	9.31394e-05	0.042	CFAP97	none
3.44493e-09	-0.569565	0.12	0.166	9.3523e-05	0.046	ADAM19	none
3.47499e-09	-0.476324	0.071	0.108	9.4339e-05	0.037	HTATSF1	none
3.50008e-09	-0.588739	0.082	0.121	9.50201e-05	0.039	TMOD3	none
3.58054e-09	-0.398819	0.161	0.213	9.72046e-05	0.052	TMEM156	none
3.67034e-09	-0.826696	0.063	0.099	9.96424e-05	0.036	KCTD20	none
3.67532e-09	-0.910885	0.042	0.073	9.97775e-05	0.031	AGPAT5	none
3.69427e-09	-0.40807	0.121	0.168	0.000100292	0.047	TXNDC5	none
3.76166e-09	-0.66432	0.084	0.124	0.000102121	0.04	KAT6A	none
3.784e-09	-0.76098	0.04	0.069	0.000102728	0.029	RBM15B	none
3.78728e-09	-2.34146	0.001	0.011	0.000102817	0.01	C10orf76	down
3.82028e-09	-0.508742	0.1	0.143	0.000103713	0.043	TIMMDC1	none
3.87184e-09	-0.508105	0.104	0.147	0.000105113	0.043	ATG5	none
3.94094e-09	-0.900734	0.04	0.07	0.000106989	0.03	ZNF766	none
3.95639e-09	-0.319271	0.229	0.287	0.000107408	0.058	RNH1	none
4.01468e-09	-0.51953	0.091	0.132	0.000108991	0.041	CNOT1	none
4.039e-09	-0.499196	0.118	0.163	0.000109651	0.045	BAZ1B	none
4.04679e-09	-1.19469	0.011	0.028	0.000109862	0.017	AC004148.2	down
4.11285e-09	-0.323215	0.278	0.337	0.000111656	0.059	EIF3I	none
4.12851e-09	-0.588065	0.066	0.102	0.000112081	0.036	REEP3	none
4.1343e-09	-0.572603	0.082	0.122	0.000112238	0.04	BORCS7	none
4.14902e-09	-0.289872	0.206	0.263	0.000112638	0.057	TMEM165	none
4.15256e-09	-1.54277	0.018	0.04	0.000112734	0.022	SERPINF1	down
4.17805e-09	-0.671949	0.066	0.102	0.000113426	0.036	CEBPG	none
4.2056e-09	-0.202379	0.258	0.32	0.000114174	0.062	NDUFB5	none
4.20997e-09	-0.582229	0.091	0.132	0.000114292	0.041	PKHD1L1	none
4.25308e-09	-0.564369	0.131	0.177	0.000115463	0.046	SS18	none
4.26586e-09	-0.404315	0.111	0.156	0.00011581	0.045	GLRX3	none
4.28897e-09	-0.652943	0.09	0.131	0.000116437	0.041	LARP4	none
4.33973e-09	-0.499026	0.093	0.134	0.000117815	0.041	FBXO9	none
4.44178e-09	3.63696	0.024	0.007	0.000120586	0.017	IGKV1D-39	up
4.48517e-09	-0.665453	0.068	0.104	0.000121763	0.036	ZNF397	none
4.48639e-09	-0.465126	0.189	0.241	0.000121796	0.052	MED10	none
4.53974e-09	-0.459794	0.095	0.136	0.000123245	0.041	AIDA	none
4.56439e-09	-0.798268	0.061	0.095	0.000123914	0.034	RC3H2	none
4.58381e-09	0.557383	0.175	0.128	0.000124441	0.047	ERN1	none
4.58543e-09	-0.255295	0.318	0.376	0.000124485	0.058	RPS19BP1	none
4.62373e-09	-0.393812	0.184	0.236	0.000125525	0.052	MFF	none
4.70309e-09	-0.44664	0.161	0.212	0.000127679	0.051	ARPP19	none
4.74602e-09	-0.292951	0.18	0.231	0.000128845	0.051	C19orf24	none
5.01951e-09	2.37464	0.02	0.005	0.00013627	0.015	MEF2B	up
5.04169e-09	-0.547424	0.116	0.161	0.000136872	0.045	ALDH9A1	none
5.07943e-09	-0.308229	0.231	0.289	0.000137896	0.058	RNF7	none
5.1073e-09	-0.373924	0.147	0.196	0.000138653	0.049	TIMM17A	none
5.11506e-09	-0.608652	0.126	0.171	0.000138864	0.045	SIRT7	none
5.20299e-09	0.64884	0.571	0.531	0.000141251	0.04	RPS17	none
5.23476e-09	-0.173214	0.319	0.38	0.000142113	0.061	GADD45GIP1	none
5.26731e-09	-0.541724	0.098	0.14	0.000142997	0.042	TADA3	none
5.27917e-09	-0.214029	0.392	0.452	0.000143319	0.06	NDUFA11	none
5.35683e-09	-0.698349	0.062	0.097	0.000145427	0.035	BROX	none
5.41894e-09	-0.406087	0.114	0.159	0.000147113	0.045	TROVE2	none
5.42801e-09	-0.400473	0.31	0.364	0.00014736	0.054	CFLAR	none
5.44508e-09	-0.815701	0.049	0.081	0.000147823	0.032	ATL3	none
5.59984e-09	1.29125	0.068	0.038	0.000152024	0.03	TSPAN8	up
5.61627e-09	-0.747013	0.1	0.14	0.000152471	0.04	SETD2	none
5.62957e-09	-0.48536	0.063	0.099	0.000152831	0.036	RARS2	none
5.67663e-09	-0.552406	0.106	0.149	0.000154109	0.043	CDC5L	none
5.74811e-09	-0.711879	0.069	0.105	0.00015605	0.036	ISG20L2	none
5.78154e-09	-1.08671	0.036	0.064	0.000156957	0.028	RCC1L	down
5.80829e-09	-0.563014	0.091	0.132	0.000157683	0.041	LSM12	none
5.8085e-09	-1.6262	0.01	0.027	0.000157689	0.017	SDR42E2	down
5.85293e-09	-0.954722	0.035	0.062	0.000158895	0.027	SPOPL	none
5.85364e-09	-0.312756	0.132	0.18	0.000158915	0.048	VBP1	none
5.98874e-09	-0.684019	0.093	0.134	0.000162582	0.041	QKI	none
6.00807e-09	-0.471974	0.107	0.15	0.000163107	0.043	AP1S2	none
6.0092e-09	-0.235012	0.339	0.4	0.000163138	0.061	YWHAE	none
6.04445e-09	-0.413016	0.091	0.132	0.000164095	0.041	TXNDC9	none
6.07491e-09	-0.621863	0.065	0.1	0.000164922	0.035	PREX1	none
6.11224e-09	-0.620577	0.09	0.13	0.000165935	0.04	ZNF280D	none
6.12891e-09	-0.263362	0.204	0.259	0.000166388	0.055	SNRPC	none
6.14064e-09	-0.871238	0.053	0.085	0.000166706	0.032	VKORC1L1	none
6.23339e-09	-0.620253	0.127	0.172	0.000169224	0.045	PKN1	none
6.40393e-09	1.69529	0.038	0.016	0.000173854	0.022	IGLV2-8	up
6.43854e-09	-0.388384	0.144	0.193	0.000174793	0.049	CCDC90B	none
6.44751e-09	-0.347957	0.213	0.269	0.000175037	0.056	NUDC	none
6.47972e-09	-0.530896	0.123	0.168	0.000175911	0.045	C1orf122	none
6.4963e-09	-1.28952	0.023	0.046	0.000176361	0.023	IFT80	down
6.54841e-09	-0.245925	0.217	0.273	0.000177776	0.056	MORF4L2	none
6.66191e-09	-0.865707	0.041	0.071	0.000180858	0.03	RAP2B	none
6.7447e-09	-0.760912	0.107	0.148	0.000183105	0.041	ZNF652	none
6.80609e-09	-0.781529	0.043	0.072	0.000184772	0.029	FAIM	none
6.84111e-09	-0.303998	0.172	0.224	0.000185722	0.052	SBDS	none
6.84931e-09	-0.817911	0.06	0.094	0.000185945	0.034	ACSL4	none
7.06126e-09	-0.838117	0.049	0.08	0.000191699	0.031	PNPT1	none
7.11136e-09	-0.300495	0.265	0.322	0.000193059	0.057	PHB2	none
7.14755e-09	-0.515916	0.049	0.081	0.000194042	0.032	LIN7C	none
7.19864e-09	-0.55484	0.079	0.118	0.000195429	0.039	LYPLAL1	none
7.21362e-09	-2.69584	0.001	0.011	0.000195835	0.01	COMP	down
7.2317e-09	11.7121	0.01	0	0.000196326	0.01	IGLV10-54	up
7.25145e-09	-0.879726	0.049	0.08	0.000196862	0.031	PPP2R5A	none
7.41104e-09	-0.955517	0.001	0.011	0.000201195	0.01	C16orf62	none
7.4411e-09	-0.344925	0.209	0.265	0.000202011	0.056	APEX1	none
7.44679e-09	-0.666251	0.122	0.166	0.000202166	0.044	PUM1	none
7.46681e-09	1.14255	0.024	0.007	0.000202709	0.017	CCL3L1	up
7.5354e-09	-0.589466	0.12	0.164	0.000204571	0.044	ZNF148	none
7.54918e-09	-0.572706	0.105	0.148	0.000204945	0.043	AKR7A2	none
7.83184e-09	-0.305846	0.292	0.354	0.000212619	0.062	FKBP1A	none
7.9819e-09	-0.311343	0.391	0.45	0.000216693	0.059	PPP1CA	none
7.98515e-09	-0.736485	0.087	0.125	0.000216781	0.038	TRAF3	none
7.99139e-09	-0.576006	0.093	0.133	0.00021695	0.04	LARS	none
8.04751e-09	-0.342479	0.21	0.266	0.000218474	0.056	MPC2	none
8.16248e-09	-0.19949	0.315	0.375	0.000221595	0.06	C8orf59	none
8.28987e-09	-0.70487	0.049	0.08	0.000225053	0.031	RINL	none
8.29233e-09	-0.832044	0.054	0.087	0.00022512	0.033	CBFA2T3	none
8.30765e-09	-0.486868	0.155	0.202	0.000225536	0.047	IKBIP	none
8.35037e-09	-0.658936	0.042	0.071	0.000226696	0.029	FBXO33	none
8.50472e-09	-0.689285	0.07	0.105	0.000230886	0.035	FAM208A	none
8.89371e-09	-0.862594	0.023	0.047	0.000241447	0.024	AC104024.1	none
8.9405e-09	-0.796607	0.077	0.113	0.000242717	0.036	DGKD	none
9.21129e-09	-0.277078	0.205	0.257	0.000250068	0.052	IFI27L2	none
9.24101e-09	-0.433475	0.195	0.247	0.000250875	0.052	WDR33	none
9.34169e-09	-0.359312	0.176	0.227	0.000253608	0.051	TFG	none
9.34663e-09	-0.597083	0.095	0.135	0.000253742	0.04	WAPL	none
9.35358e-09	-0.68655	0.062	0.096	0.000253931	0.034	LINS1	none
9.36659e-09	-0.542441	0.182	0.231	0.000254284	0.049	FMNL1	none
9.46237e-09	-0.375193	0.166	0.216	0.000256885	0.05	VPS36	none
9.48106e-09	-0.510012	0.203	0.253	0.000257392	0.05	GLCCI1	none
9.66131e-09	-0.66961	0.112	0.154	0.000262285	0.042	BCL2	none
9.76842e-09	-0.327514	0.33	0.388	0.000265193	0.058	ARL6IP5	none
9.77212e-09	-0.346402	0.136	0.183	0.000265293	0.047	PPP2R2A	none
9.81516e-09	-0.515615	0.07	0.106	0.000266462	0.036	SOS1	none
9.83211e-09	-0.194252	0.509	0.573	0.000266922	0.064	ARHGDIB	none
9.96238e-09	-0.628304	0.057	0.09	0.000270459	0.033	OMA1	none
9.98181e-09	-0.741267	0.053	0.085	0.000270986	0.032	CDYL	none
1.00422e-08	-0.990585	0.021	0.043	0.000272627	0.022	FAM117B	none
1.01606e-08	-1.29105	0.023	0.046	0.000275839	0.023	TPM2	down
1.01695e-08	3.83824	0.037	0.016	0.000276082	0.021	IGHV3-15	up
1.02513e-08	-0.275797	0.231	0.289	0.000278301	0.058	ADRM1	none
1.04398e-08	-0.881498	0.052	0.084	0.000283419	0.032	AQR	none
1.05548e-08	0.185146	0.039	0.017	0.000286542	0.022	IGHV1-18	none
1.07208e-08	-0.476055	0.136	0.182	0.000291048	0.046	NCBP2	none
1.08192e-08	-0.735104	0.092	0.131	0.000293719	0.039	SHPRH	none
1.08199e-08	-0.391435	0.208	0.26	0.000293737	0.052	TMED5	none
1.09351e-08	-0.292313	0.229	0.285	0.000296867	0.056	SCP2	none
1.09559e-08	-0.595921	0.07	0.106	0.00029743	0.036	NAPG	none
1.10414e-08	-0.792001	0.043	0.073	0.000299751	0.03	MSMO1	none
1.10821e-08	-0.406601	0.121	0.166	0.000300857	0.045	SMIM19	none
1.12367e-08	-0.261147	0.36	0.421	0.000305055	0.061	CD164	none
1.14e-08	-0.535587	0.129	0.174	0.000309487	0.045	UBA2	none
1.14529e-08	-0.394664	0.176	0.226	0.000310922	0.05	SAMSN1	none
1.14994e-08	-0.435085	0.101	0.143	0.000312185	0.042	LLPH	none
1.15806e-08	-0.17247	0.369	0.434	0.000314391	0.065	TBCA	none
1.15841e-08	1.2979	0.032	0.012	0.000314485	0.02	AC133644.2	up
1.16349e-08	-0.296997	0.176	0.23	0.000315863	0.054	M6PR	none
1.17315e-08	-1.04027	0.017	0.037	0.000318488	0.02	WDR92	down
1.17469e-08	4.48589	0.032	0.013	0.000318905	0.019	IGHV3-74	up
1.19552e-08	1.5549	0.034	0.014	0.000324561	0.02	LAG3	up
1.20681e-08	-0.58208	0.146	0.192	0.000327626	0.046	CHD4	none
1.20878e-08	-0.308889	0.169	0.22	0.000328161	0.051	IMP3	none
1.21775e-08	-0.461015	0.096	0.137	0.000330594	0.041	PHAX	none
1.21923e-08	-0.460366	0.137	0.183	0.000330998	0.046	AHSA1	none
1.23545e-08	-0.431723	0.217	0.27	0.000335401	0.053	DGUOK	none
1.26131e-08	-0.402406	0.076	0.114	0.00034242	0.038	SCOC	none
1.26153e-08	-0.626312	0.094	0.134	0.000342479	0.04	CHMP1B	none
1.26319e-08	-0.397733	0.161	0.21	0.000342932	0.049	SYNRG	none
1.26549e-08	1.23063	0.037	0.016	0.000343555	0.021	CLDN7	up
1.28343e-08	-0.75638	0.054	0.087	0.000348425	0.033	XPOT	none
1.31722e-08	-0.510046	0.192	0.244	0.000357599	0.052	RGCC	none
1.32206e-08	-1.00727	0.045	0.075	0.000358912	0.03	ATP8B2	down
1.32571e-08	2.04784	0.049	0.025	0.000359903	0.024	KRT17	up
1.32709e-08	-2.06326	0.003	0.015	0.000360279	0.012	TMEM2	down
1.33802e-08	-0.548174	0.11	0.152	0.000363247	0.042	MITD1	none
1.34198e-08	-0.732177	0.067	0.102	0.00036432	0.035	BRI3BP	none
1.35838e-08	-1.14057	0.021	0.042	0.000368772	0.021	EID2	down
1.36016e-08	-0.722011	0.053	0.085	0.000369257	0.032	PLK3	none
1.36049e-08	-0.465402	0.096	0.137	0.000369345	0.041	SBNO1	none
1.36092e-08	-0.454353	0.276	0.33	0.000369463	0.054	GOLGA4	none
1.38475e-08	-0.653804	0.045	0.075	0.000375931	0.03	KIAA0586	none
1.38635e-08	-0.759908	0.066	0.1	0.000376367	0.034	AFF3	none
1.38794e-08	-0.699027	0.053	0.085	0.000376798	0.032	METTL2B	none
1.39081e-08	-0.673279	0.116	0.157	0.000377577	0.041	TLR10	none
1.39596e-08	-0.881152	0.052	0.083	0.000378976	0.031	CBL	none
1.40086e-08	0.350161	0.259	0.205	0.000380304	0.054	RPS4Y1	none
1.42368e-08	-0.612327	0.098	0.138	0.000386501	0.04	TMEM131	none
1.43168e-08	-0.413092	0.113	0.156	0.000388672	0.043	UBA5	none
1.44656e-08	-0.513877	0.173	0.221	0.000392713	0.048	USF2	none
1.46498e-08	0.29639	0.328	0.267	0.000397714	0.061	ZFAS1	none
1.46695e-08	-0.327685	0.306	0.365	0.000398248	0.059	SF3B1	none
1.47249e-08	-0.494559	0.137	0.182	0.000399751	0.045	SEC24D	none
1.52078e-08	-0.672282	0.059	0.092	0.000412861	0.033	TOB1	none
1.54832e-08	-1.10941	0.034	0.06	0.000420339	0.026	LUM	down
1.60606e-08	-0.507096	0.168	0.216	0.000436013	0.048	MBTPS1	none
1.62208e-08	-0.642366	0.066	0.1	0.000440362	0.034	PGGT1B	none
1.63474e-08	-0.382499	0.109	0.152	0.000443799	0.043	FNTA	none
1.65436e-08	-0.299133	0.204	0.258	0.000449126	0.054	BRI3	none
1.66908e-08	-2.79467	0.001	0.01	0.000453121	0.009	HTRA3	down
1.68217e-08	-0.557062	0.101	0.141	0.000456674	0.04	CCDC66	none
1.68652e-08	-0.55324	0.125	0.169	0.000457857	0.044	COPS5	none
1.70822e-08	-0.305314	0.166	0.216	0.000463749	0.05	MRPS31	none
1.71433e-08	-0.584111	0.127	0.171	0.000465407	0.044	SMARCA2	none
1.74028e-08	-0.454289	0.053	0.085	0.000472452	0.032	PAOX	none
1.74841e-08	-0.175547	0.413	0.478	0.00047466	0.065	UXT	none
1.75678e-08	-0.392504	0.204	0.256	0.00047693	0.052	DHX36	none
1.78729e-08	-0.826431	0.042	0.071	0.000485214	0.029	MON1B	none
1.79221e-08	-0.481988	0.109	0.152	0.00048655	0.043	DENR	none
1.81356e-08	-0.385724	0.08	0.118	0.000492344	0.038	UFSP2	none
1.82582e-08	-0.116762	0.957	0.971	0.000495673	0.014	RPS8	none
1.8916e-08	-0.207959	0.263	0.319	0.00051353	0.056	SNRPN	none
1.90325e-08	-0.524656	0.177	0.225	0.000516695	0.048	CCM2	none
1.90451e-08	-0.354711	0.304	0.359	0.000517038	0.055	HCLS1	none
1.94512e-08	-1.4643	0.01	0.025	0.000528061	0.015	CMPK2	down
1.97306e-08	-0.290628	0.209	0.263	0.000535646	0.054	AP2M1	none
1.99576e-08	-2.53321	0.001	0.01	0.000541808	0.009	NAT6	down
2.01498e-08	-0.308014	0.219	0.27	0.000547027	0.051	SH3GLB1	none
2.02104e-08	-0.935763	0.046	0.075	0.000548671	0.029	CHM	none
2.03132e-08	-0.276668	0.254	0.31	0.000551464	0.056	SRI	none
2.03711e-08	-0.536369	0.113	0.155	0.000553033	0.042	LEPROT	none
2.05286e-08	-0.58552	0.099	0.139	0.00055731	0.04	SZRD1	none
2.05867e-08	-0.267462	0.233	0.289	0.000558888	0.056	THRAP3	none
2.06558e-08	-0.564914	0.142	0.187	0.000560764	0.045	PKIG	none
2.08358e-08	-0.587269	0.097	0.138	0.000565649	0.041	AASDHPPT	none
2.0908e-08	-0.608906	0.141	0.186	0.00056761	0.045	UPF3A	none
2.09494e-08	-0.325056	0.14	0.187	0.000568733	0.047	ORMDL2	none
2.12791e-08	-0.423177	0.093	0.132	0.000577685	0.039	TMEM106B	none
2.14955e-08	-0.334944	0.078	0.115	0.000583559	0.037	ARMC10	none
2.17653e-08	-0.580663	0.089	0.127	0.000590883	0.038	RBM22	none
2.18389e-08	-0.407766	0.027	0.05	0.000592881	0.023	IGHGP	none
2.18599e-08	-0.470007	0.065	0.099	0.000593452	0.034	UBE2Q2	none
2.18998e-08	-0.275965	0.147	0.194	0.000594536	0.047	PNOC	none
2.22291e-08	-0.387234	0.1	0.142	0.000603476	0.042	YWHAG	none
2.22743e-08	-1.77006	0.005	0.018	0.000604702	0.013	RGS5	down
2.23149e-08	-2.08757	0.002	0.011	0.000605806	0.009	EIF3J-AS1	down
2.23477e-08	-0.903763	0.052	0.082	0.000606696	0.03	KLF12	none
2.26177e-08	-0.421168	0.115	0.158	0.000614024	0.043	PRELID3B	none
2.28146e-08	5.69963	0.03	0.011	0.000619371	0.019	IGHV3-43	up
2.34417e-08	-0.748401	0.071	0.106	0.000636396	0.035	CYP20A1	none
2.34648e-08	-0.40117	0.209	0.261	0.000637021	0.052	TRAF3IP3	none
2.35531e-08	-0.19522	0.33	0.394	0.000639419	0.064	SNRPB	none
2.36916e-08	-0.938308	0.045	0.073	0.000643179	0.028	GABPA	none
2.40085e-08	-0.355749	0.194	0.245	0.000651782	0.051	CDKN1B	none
2.40574e-08	-0.614145	0.089	0.128	0.000653109	0.039	SEMA4A	none
2.41362e-08	-0.745707	0.077	0.113	0.000655251	0.036	CTDSP2	none
2.42609e-08	-1.12401	0.031	0.056	0.000658636	0.025	OPN3	down
2.45125e-08	-0.537577	0.062	0.095	0.000665466	0.033	SLFN11	none
2.48471e-08	-0.794717	0.07	0.104	0.000674548	0.034	OSBP	none
2.49114e-08	-0.287448	0.362	0.417	0.000676294	0.055	RSL24D1	none
2.52164e-08	-1.02487	0.039	0.066	0.000684575	0.027	TMEM8A	down
2.54193e-08	0.36584	0.613	0.561	0.000690083	0.052	S100A6	none
2.55348e-08	-0.293965	0.255	0.31	0.000693219	0.055	ERP44	none
2.55528e-08	-2.73768	0.003	0.013	0.000693706	0.01	SFRP4	down
2.64879e-08	-1.13405	0.075	0.109	0.000719093	0.034	TCOF1	down
2.65634e-08	-0.282176	0.13	0.176	0.000721142	0.046	MRPS26	none
2.668e-08	1.60415	0.017	0.004	0.000724309	0.013	IGHJ6	up
2.67128e-08	-0.917911	0.064	0.097	0.0007252	0.033	ZNF787	none
2.69934e-08	-0.687377	0.074	0.109	0.000732816	0.035	PITPNA	none
2.70748e-08	-0.639647	0.084	0.121	0.000735028	0.037	LCOR	none
2.73793e-08	-0.489461	0.109	0.152	0.000743294	0.043	DHX9	none
2.80066e-08	-0.293272	0.152	0.2	0.000760324	0.048	COA3	none
2.82841e-08	-0.497505	0.095	0.135	0.000767858	0.04	SPTY2D1	none
2.82847e-08	-0.237691	0.115	0.159	0.000767874	0.044	ISCA2	none
2.83129e-08	-0.750889	0.076	0.112	0.000768637	0.036	GTPBP6	none
2.85738e-08	1.89914	0.026	0.009	0.00077572	0.017	FCGR3A	up
2.93303e-08	-0.617823	0.064	0.097	0.00079626	0.033	GPN3	none
2.96558e-08	-0.457424	0.076	0.112	0.000805095	0.036	IPO7	none
2.99996e-08	-0.532553	0.107	0.148	0.00081443	0.041	GFPT1	none
3.00053e-08	-1.67296	0.007	0.021	0.000814584	0.014	CAVIN1	down
3.00292e-08	-0.59582	0.075	0.111	0.000815233	0.036	PTS	none
3.0129e-08	-0.79794	0.068	0.102	0.000817943	0.034	CRTC3	none
3.02367e-08	-0.119538	0.92	0.941	0.000820866	0.021	RPS7	none
3.024e-08	-0.662374	0.089	0.126	0.000820955	0.037	CDK14	none
3.03474e-08	-0.411883	0.181	0.23	0.000823871	0.049	TIAL1	none
3.14928e-08	-0.213855	0.207	0.26	0.000854967	0.053	YIF1A	none
3.154e-08	-0.258058	0.248	0.301	0.000856248	0.053	NOL7	none
3.15623e-08	-1.05471	0.044	0.072	0.000856854	0.028	MGAT4B	down
3.17464e-08	-0.272519	0.205	0.259	0.000861851	0.054	MRPS6	none
3.22108e-08	-0.319551	0.124	0.168	0.000874459	0.044	HNRNPH2	none
3.22239e-08	-1.10034	0.008	0.023	0.000874813	0.015	COL5A2	down
3.26444e-08	-0.920556	0.058	0.089	0.000886231	0.031	UBN2	none
3.27107e-08	-0.247281	0.301	0.359	0.00088803	0.058	DDX24	none
3.2767e-08	-0.397352	0.131	0.175	0.000889557	0.044	SNW1	none
3.32986e-08	-0.706036	0.097	0.136	0.000903991	0.039	DICER1	none
3.34451e-08	0.388233	0.467	0.42	0.000907967	0.047	KRTCAP2	none
3.35315e-08	-0.341825	0.151	0.198	0.000910312	0.047	MRPL3	none
3.38727e-08	-0.447715	0.141	0.187	0.000919577	0.046	TMEM154	none
3.38895e-08	-0.835845	0.06	0.092	0.000920032	0.032	MPRIP	none
3.40914e-08	-0.195208	0.283	0.339	0.000925512	0.056	NDUFAF3	none
3.43085e-08	-0.332843	0.309	0.356	0.000931408	0.047	TXNDC15	none
3.44926e-08	-0.251048	0.204	0.257	0.000936405	0.053	NENF	none
3.52051e-08	-0.193027	0.94	0.946	0.000955749	0.006	RPL30	none
3.54068e-08	-0.244636	0.143	0.191	0.000961224	0.048	CHCHD7	none
3.55053e-08	-0.468072	0.148	0.194	0.000963899	0.046	BCAS4	none
3.56756e-08	-0.310403	0.249	0.305	0.000968521	0.056	MBD4	none
3.57616e-08	-0.51797	0.103	0.143	0.000970856	0.04	STIM2	none
3.62014e-08	-0.37583	0.095	0.135	0.000982795	0.04	MRPL13	none
3.6845e-08	-1.18355	0.042	0.069	0.00100027	0.027	LATS1	down
3.69455e-08	-0.821317	0.037	0.064	0.001003	0.027	BCL7A	none
3.70119e-08	-0.663409	0.082	0.118	0.0010048	0.036	KPNA6	none
3.72264e-08	-0.360966	0.063	0.097	0.00101062	0.034	RBM47	none
3.72806e-08	2.33843	0.018	0.004	0.00101209	0.014	AC100793.2	up
3.74995e-08	-1.16001	0.025	0.047	0.00101804	0.022	TMEM250	down
3.75032e-08	-0.504827	0.119	0.162	0.00101814	0.043	PDHB	none
3.77627e-08	0.184336	0.339	0.274	0.00102518	0.065	TENT5C	none
3.8093e-08	-0.105281	0.564	0.629	0.00103415	0.065	PSME1	none
3.89943e-08	-0.360325	0.231	0.282	0.00105862	0.051	STUB1	none
3.95251e-08	-0.15832	0.46	0.526	0.00107303	0.066	SON	none
3.96665e-08	-0.428672	0.08	0.116	0.00107687	0.036	CBR1	none
3.9977e-08	-0.393231	0.069	0.103	0.0010853	0.034	PLPBP	none
4.00506e-08	-0.370487	0.171	0.221	0.00108729	0.05	DARS	none
4.0065e-08	-0.785459	0.036	0.062	0.00108768	0.026	SULF2	none
4.07634e-08	-1.31683	0.015	0.034	0.00110664	0.019	RARRES2	down
4.1483e-08	-0.695905	0.091	0.129	0.00112618	0.038	DDX42	none
4.2148e-08	-0.736473	0.108	0.147	0.00114423	0.039	UBR5	none
4.24097e-08	-0.433631	0.097	0.136	0.00115134	0.039	TMED7	none
4.24938e-08	-0.290724	0.199	0.251	0.00115362	0.052	GLIPR1	none
4.25097e-08	-0.375843	0.092	0.13	0.00115405	0.038	HDDC3	none
4.28214e-08	-0.327311	0.177	0.226	0.00116251	0.049	YTHDF2	none
4.30251e-08	-1.16145	0.019	0.04	0.00116805	0.021	WDR12	down
4.34645e-08	-0.544087	0.107	0.146	0.00117997	0.039	PFDN1	none
4.37312e-08	-0.333118	0.31	0.356	0.00118722	0.046	SEL1L	none
4.41821e-08	-0.655901	0.076	0.111	0.00119945	0.035	TPP2	none
4.53594e-08	-0.459396	0.152	0.197	0.00123142	0.045	EMB	none
4.5397e-08	1.23389	0.05	0.026	0.00123244	0.024	GPX2	up
4.54701e-08	-0.649769	0.094	0.132	0.00123442	0.038	ESCO1	none
4.56244e-08	-0.605749	0.105	0.145	0.00123861	0.04	SEC24A	none
4.56732e-08	0.587545	0.216	0.169	0.00123994	0.047	CTSB	none
4.57188e-08	-0.294883	0.329	0.387	0.00124117	0.058	CSNK2B	none
4.63444e-08	-0.414029	0.105	0.146	0.00125816	0.041	MRPL17	none
4.69663e-08	-0.62955	0.056	0.088	0.00127504	0.032	CDC34	none
4.76087e-08	-0.724673	0.033	0.059	0.00129248	0.026	TIGAR	none
4.77869e-08	-0.294506	0.133	0.178	0.00129732	0.045	DECR1	none
4.8092e-08	2.82275	0.016	0.003	0.0013056	0.013	SCO2	up
4.86348e-08	-0.44371	0.147	0.193	0.00132034	0.046	SPOP	none
4.88322e-08	-0.573578	0.039	0.067	0.0013257	0.028	GBP3	none
4.95815e-08	-0.276277	0.078	0.115	0.00134604	0.037	MTX2	none
4.96728e-08	-0.434433	0.08	0.117	0.00134852	0.037	COMMD2	none
4.97726e-08	-0.593198	0.125	0.167	0.00135123	0.042	NFATC2IP	none
5.0318e-08	-0.440081	0.114	0.155	0.00136603	0.041	RALBP1	none
5.04031e-08	-0.4315	0.155	0.201	0.00136834	0.046	TMEM70	none
5.04823e-08	-1.39893	0.011	0.028	0.00137049	0.017	PRSS23	down
5.06161e-08	-0.231073	0.46	0.51	0.00137412	0.05	ARF1	none
5.06176e-08	-0.598245	0.065	0.099	0.00137417	0.034	ZNF770	none
5.06649e-08	-0.252019	0.588	0.634	0.00137545	0.046	HLA-DPA1	none
5.1238e-08	1.35199	0.068	0.041	0.00139101	0.027	MT1E	up
5.17538e-08	0.218373	0.537	0.475	0.00140501	0.062	DERL3	none
5.19542e-08	-0.777463	0.046	0.074	0.00141045	0.028	GPATCH11	none
5.26187e-08	-0.568935	0.136	0.178	0.00142849	0.042	MANEA	none
5.27404e-08	-0.881176	0.057	0.088	0.0014318	0.031	BRCA2	none
5.30973e-08	-0.60268	0.067	0.1	0.00144149	0.033	MINDY2	none
5.33544e-08	-0.49048	0.117	0.159	0.00144847	0.042	COX20	none
5.34219e-08	3.08233	0.017	0.004	0.0014503	0.013	IGKV3D-15	up
5.36776e-08	-0.515607	0.129	0.171	0.00145724	0.042	ABI1	none
5.49044e-08	-0.64905	0.066	0.099	0.00149055	0.033	RAB22A	none
5.50909e-08	-0.205126	0.382	0.441	0.00149561	0.059	SELENOH	none
5.53503e-08	-0.343582	0.159	0.206	0.00150265	0.047	C9orf78	none
5.57512e-08	-0.605927	0.119	0.159	0.00151353	0.04	DCAF7	none
5.59938e-08	-0.698138	0.072	0.105	0.00152012	0.033	ASAP1	none
5.67723e-08	-0.265463	0.242	0.296	0.00154125	0.054	RNASEH2C	none
5.75533e-08	-0.775536	0.013	0.031	0.00156246	0.018	COL6A3	none
5.76234e-08	-0.820193	0.047	0.075	0.00156436	0.028	SEC22C	none
5.76625e-08	-0.37036	0.229	0.281	0.00156542	0.052	MSI2	none
5.76972e-08	-0.326882	0.083	0.121	0.00156636	0.038	EBNA1BP2	none
5.77637e-08	-0.445549	0.146	0.191	0.00156817	0.045	SUCLG1	none
5.86161e-08	-0.154039	0.281	0.338	0.00159131	0.057	DNAJC15	none
5.97696e-08	-0.487876	0.143	0.187	0.00162263	0.044	STMP1	none
6.05195e-08	-0.33917	0.267	0.318	0.00164298	0.051	RAD23A	none
6.11431e-08	-0.619392	0.077	0.112	0.00165991	0.035	USP9X	none
6.12663e-08	-0.62992	0.071	0.104	0.00166326	0.033	NUBP1	none
6.23609e-08	-0.892048	0.033	0.058	0.00169297	0.025	ARHGEF3	none
6.24179e-08	-0.453106	0.091	0.128	0.00169452	0.037	CAV1	none
6.25652e-08	-0.661721	0.087	0.124	0.00169852	0.037	RASGEF1B	none
6.34419e-08	0.621024	0.083	0.052	0.00172232	0.031	HIST1H2AG	none
6.37884e-08	-0.796393	0.053	0.083	0.00173173	0.03	PIEZO1	none
6.42166e-08	-0.32439	0.188	0.238	0.00174335	0.05	TCP1	none
6.43142e-08	-0.645176	0.181	0.223	0.001746	0.042	CREBRF	none
6.44037e-08	-0.395734	0.21	0.259	0.00174843	0.049	CD40	none
6.49736e-08	-0.739341	0.044	0.072	0.0017639	0.028	ABHD10	none
6.54776e-08	-0.69397	0.057	0.087	0.00177758	0.03	ASF1A	none
6.6293e-08	-0.58142	0.091	0.129	0.00179972	0.038	PEF1	none
6.7857e-08	-0.446598	0.153	0.197	0.00184218	0.044	MAN1A1	none
6.85028e-08	-1.14048	0.026	0.048	0.00185971	0.022	TOR4A	down
6.8611e-08	-0.744132	0.051	0.081	0.00186265	0.03	TERF2	none
7.03959e-08	-0.416103	0.132	0.174	0.00191111	0.042	SNRNP200	none
7.0652e-08	-0.574219	0.058	0.089	0.00191806	0.031	WIPF2	none
7.09738e-08	-0.115443	0.194	0.246	0.0019268	0.052	TXNDC17	none
7.14018e-08	-0.897699	0.035	0.06	0.00193842	0.025	ZNF395	none
7.17418e-08	-0.976096	0.047	0.075	0.00194765	0.028	DBP	none
7.23032e-08	-0.393411	0.175	0.222	0.00196289	0.047	MRPL43	none
7.23645e-08	1.60636	0.026	0.009	0.00196455	0.017	MS4A6A	up
7.29509e-08	-0.445286	0.073	0.107	0.00198047	0.034	TRMT13	none
7.38309e-08	-0.748001	0.069	0.101	0.00200436	0.032	ARL8A	none
7.45729e-08	-0.504708	0.127	0.169	0.00202451	0.042	LARP7	none
7.49574e-08	-0.509219	0.088	0.125	0.00203494	0.037	CXXC1	none
7.52205e-08	-0.702209	0.07	0.103	0.00204209	0.033	C3orf38	none
7.58986e-08	-0.585678	0.168	0.213	0.00206049	0.045	CREBZF	none
7.59178e-08	-0.509793	0.125	0.166	0.00206102	0.041	MSL3	none
7.60461e-08	-0.353039	0.147	0.192	0.0020645	0.045	FAM136A	none
7.60716e-08	-0.225978	0.176	0.224	0.00206519	0.048	MRPS16	none
7.60748e-08	-1.1208	0.027	0.05	0.00206528	0.023	HERC3	down
7.62452e-08	-0.29725	0.191	0.24	0.0020699	0.049	PSMC5	none
7.72586e-08	-0.487565	0.126	0.168	0.00209742	0.042	OSBPL8	none
7.80206e-08	-0.505785	0.036	0.061	0.0021181	0.025	GGPS1	none
7.84311e-08	-0.499075	0.132	0.174	0.00212925	0.042	GRHPR	none
8.0524e-08	-0.534036	0.082	0.117	0.00218606	0.035	ZNF281	none
8.08613e-08	-0.560055	0.086	0.122	0.00219522	0.036	ATP6V1D	none
8.0886e-08	-0.520674	0.105	0.144	0.00219589	0.039	GAPT	none
8.1047e-08	-0.513495	0.14	0.182	0.00220027	0.042	DNAJB14	none
8.20281e-08	-0.371969	0.097	0.135	0.0022269	0.038	PHF11	none
8.21541e-08	-0.822238	0.056	0.087	0.00223032	0.031	SQLE	none
8.23237e-08	-0.975237	0.003	0.014	0.00223492	0.011	SPRR3	none
8.3031e-08	-0.644068	0.057	0.088	0.00225412	0.031	AL365361.1	none
8.40956e-08	-0.809286	0.031	0.055	0.00228303	0.024	ZRANB1	none
8.45353e-08	-0.752314	0.063	0.094	0.00229496	0.031	UBN1	none
8.47579e-08	-0.333093	0.069	0.104	0.00230101	0.035	AZI2	none
8.49158e-08	-0.540724	0.055	0.086	0.00230529	0.031	RUFY1	none
8.51771e-08	1.71838	0.167	0.135	0.00231239	0.032	S100A9	up
8.56972e-08	0.700286	0.658	0.635	0.00232651	0.023	RPL36A	none
8.627e-08	-0.59001	0.14	0.181	0.00234206	0.041	NCKAP1L	none
8.63737e-08	-0.507353	0.117	0.157	0.00234487	0.04	SYS1	none
8.65482e-08	-0.497618	0.084	0.12	0.00234961	0.036	CDC73	none
8.68488e-08	-0.711283	0.039	0.065	0.00235777	0.026	C19orf12	none
8.7264e-08	-1.45866	0.005	0.016	0.00236904	0.011	PINX1	down
8.7656e-08	1.16152	0.099	0.067	0.00237968	0.032	AC114760.2	up
8.81974e-08	-0.319065	0.21	0.26	0.00239438	0.05	MCTS1	none
8.86598e-08	-0.635797	0.054	0.084	0.00240694	0.03	RPRD2	none
8.86866e-08	-0.640404	0.055	0.086	0.00240766	0.031	YTHDF1	none
8.91463e-08	-0.234241	0.15	0.196	0.00242014	0.046	EAPP	none
8.9305e-08	-0.79855	0.089	0.124	0.00242445	0.035	RABL6	none
9.13723e-08	-0.821922	0.061	0.092	0.00248058	0.031	UTP3	none
9.15859e-08	-0.853181	0.064	0.096	0.00248637	0.032	ARL4C	none
9.30602e-08	-0.376324	0.016	0.034	0.0025264	0.018	TACSTD2	none
9.33114e-08	-0.390598	0.097	0.135	0.00253322	0.038	EMC2	none
9.68812e-08	-0.685794	0.073	0.107	0.00263013	0.034	TMEM18	none
9.69489e-08	-0.634758	0.065	0.098	0.00263197	0.033	RNF216	none
9.77946e-08	-0.471424	0.145	0.188	0.00265493	0.043	TRBC2	none
9.78168e-08	-0.243725	0.362	0.419	0.00265553	0.057	EIF5A	none
9.78497e-08	-0.375279	0.158	0.205	0.00265642	0.047	TLK1	none
9.81972e-08	-0.380579	0.132	0.175	0.00266586	0.043	MRPL21	none
9.95456e-08	-0.74393	0.071	0.103	0.00270246	0.032	TNIP2	none
1.01219e-07	1.49887	0.021	0.007	0.00274791	0.014	TMEM35B	up
1.01677e-07	-0.665136	0.077	0.112	0.00276032	0.035	UBL3	none
1.01703e-07	-0.427019	0.086	0.122	0.00276103	0.036	POLE3	none
1.02276e-07	-0.334089	0.165	0.211	0.00277658	0.046	BAG1	none
1.03211e-07	-0.274836	0.269	0.32	0.00280196	0.051	SRPRA	none
1.05064e-07	-0.677013	0.087	0.123	0.00285228	0.036	ATP2B1-AS1	none
1.06132e-07	-0.567261	0.072	0.105	0.00288127	0.033	KDM4C	none
1.06477e-07	-0.433971	0.045	0.073	0.00289064	0.028	PIP5K1B	none
1.06639e-07	0.537864	0.193	0.151	0.00289503	0.042	HIST1H2AC	none
1.06675e-07	-0.583555	0.07	0.103	0.00289602	0.033	KIDINS220	none
1.07252e-07	-0.633734	0.083	0.118	0.00291167	0.035	RAB8B	none
1.07596e-07	-0.586029	0.134	0.175	0.00292101	0.041	PHACTR1	none
1.08944e-07	-0.277884	0.175	0.224	0.00295761	0.049	ECHS1	none
1.09632e-07	6.68471	0.01	0.001	0.00297628	0.009	IGKV1D-16	up
1.09869e-07	-0.116136	0.9	0.927	0.00298271	0.027	RPS5	none
1.1023e-07	0.990179	0.082	0.052	0.00299254	0.03	AC004687.1	none
1.10797e-07	1.05127	0.108	0.074	0.00300792	0.034	CCL5	up
1.1104e-07	-0.972288	0.025	0.046	0.00301452	0.021	SHISA8	none
1.11793e-07	-0.477495	0.201	0.249	0.00303496	0.048	HMGA1	none
1.12807e-07	-0.426468	0.113	0.152	0.00306249	0.039	PPP4R2	none
1.13222e-07	-0.459923	0.07	0.104	0.00307376	0.034	COPS4	none
1.13742e-07	-0.415195	0.14	0.183	0.00308787	0.043	ADH5	none
1.14266e-07	1.74464	0.022	0.007	0.00310209	0.015	AD000671.2	up
1.14421e-07	-0.552447	0.058	0.089	0.00310631	0.031	NFE2L1	none
1.14562e-07	-0.457807	0.131	0.174	0.00311012	0.043	MRPS5	none
1.1468e-07	-0.54343	0.168	0.212	0.00311333	0.044	SYK	none
1.15499e-07	-0.442681	0.121	0.162	0.00313556	0.041	TMX1	none
1.15829e-07	-0.555005	0.042	0.068	0.00314453	0.026	USF3	none
1.17461e-07	-0.437874	0.17	0.216	0.00318882	0.046	XRN1	none
1.17561e-07	-0.17039	0.465	0.521	0.00319155	0.056	PSMB1	none
1.17682e-07	-0.833472	0.027	0.049	0.00319484	0.022	TRIM5	none
1.18767e-07	-0.672279	0.087	0.122	0.00322428	0.035	WDR82	none
1.19243e-07	-2.05103	0.004	0.016	0.00323721	0.012	ANGPTL1	down
1.19345e-07	-0.642723	0.049	0.077	0.00323997	0.028	SERTAD3	none
1.19891e-07	-0.635277	0.074	0.107	0.00325481	0.033	RREB1	none
1.19994e-07	-1.00073	0.037	0.063	0.00325761	0.026	BCOR	down
1.22054e-07	-0.582741	0.048	0.076	0.00331353	0.028	HMGXB3	none
1.22832e-07	-0.282132	0.165	0.212	0.00333465	0.047	MRPS36	none
1.24468e-07	-0.679795	0.035	0.059	0.00337905	0.024	EPC2	none
1.25451e-07	-0.354365	0.321	0.373	0.00340574	0.052	EIF2S3	none
1.26422e-07	-0.818496	0.053	0.082	0.0034321	0.029	PCNX1	none
1.26507e-07	-0.726546	0.078	0.112	0.0034344	0.034	ASB8	none
1.26896e-07	-0.544669	0.08	0.115	0.00344498	0.035	CSNK1G3	none
1.27847e-07	-0.746797	0.115	0.153	0.00347078	0.038	ZMYND8	none
1.29306e-07	-0.392334	0.116	0.156	0.00351041	0.04	PTP4A1	none
1.30093e-07	-1.04296	0.024	0.044	0.00353178	0.02	MOSPD2	down
1.30564e-07	-0.235851	0.375	0.428	0.00354454	0.053	TOMM20	none
1.30598e-07	-0.264053	0.226	0.279	0.00354547	0.053	PDCD6	none
1.31471e-07	-0.223885	0.431	0.488	0.00356919	0.057	SLC25A5	none
1.3213e-07	-0.512486	0.086	0.122	0.00358707	0.036	MRPL44	none
1.33718e-07	-0.197485	0.354	0.412	0.00363019	0.058	DBI	none
1.34308e-07	-0.567504	0.078	0.112	0.00364619	0.034	RELA	none
1.34619e-07	-0.301636	0.152	0.198	0.00365463	0.046	AHNAK	none
1.35176e-07	-0.6598	0.105	0.143	0.00366977	0.038	GIGYF2	none
1.35578e-07	-0.301626	0.187	0.233	0.00368067	0.046	USO1	none
1.38058e-07	-1.00138	0.04	0.066	0.00374799	0.026	SLC16A7	down
1.38146e-07	-0.556133	0.092	0.128	0.00375038	0.036	KIAA2026	none
1.38693e-07	-0.357883	0.15	0.194	0.00376525	0.044	CLTB	none
1.39787e-07	-0.46466	0.114	0.154	0.00379494	0.04	VPS4B	none
1.3984e-07	-0.312832	0.157	0.203	0.00379637	0.046	PPP1R12A	none
1.40044e-07	-0.541921	0.128	0.168	0.00380191	0.04	USP3	none
1.40804e-07	-0.890316	0.039	0.065	0.00382254	0.026	MIEF1	none
1.42014e-07	2.37071	0.02	0.006	0.00385539	0.014	AC007569.1	up
1.4316e-07	-0.406083	0.107	0.146	0.0038865	0.039	UBE2J2	none
1.43725e-07	-0.235494	0.114	0.155	0.00390184	0.041	TIMM10	none
1.4491e-07	-0.259907	0.088	0.125	0.00393402	0.037	RPL26L1	none
1.45581e-07	-0.305652	0.085	0.122	0.00395224	0.037	NFU1	none
1.46119e-07	-0.563937	0.11	0.148	0.00396683	0.038	EDEM3	none
1.46402e-07	-0.708033	0.054	0.083	0.00397453	0.029	HPF1	none
1.47447e-07	-0.373287	0.099	0.137	0.00400288	0.038	PAIP1	none
1.47788e-07	-0.532497	0.131	0.172	0.00401214	0.041	SPPL2A	none
1.48991e-07	-0.206928	0.253	0.308	0.00404482	0.055	NDUFA12	none
1.51515e-07	-1.88227	0.004	0.015	0.00411333	0.011	KCNA2	down
1.52999e-07	-0.545338	0.135	0.176	0.00415362	0.041	AQP3	none
1.53823e-07	-0.475097	0.202	0.247	0.00417598	0.045	STT3B	none
1.53951e-07	-2.16773	0.002	0.01	0.00417947	0.008	CU639417.1	down
1.54979e-07	-0.359419	0.076	0.11	0.00420736	0.034	SUCO	none
1.55347e-07	-0.797755	0.096	0.132	0.00421735	0.036	EIF4G3	none
1.5762e-07	-0.236646	0.198	0.248	0.00427906	0.05	ANP32A	none
1.5806e-07	-0.262823	0.341	0.394	0.004291	0.053	SRSF11	none
1.58213e-07	-0.417148	0.103	0.141	0.00429518	0.038	MMP24OS	none
1.59381e-07	-0.469607	0.125	0.166	0.00432686	0.041	TACC1	none
1.60811e-07	-0.573061	0.083	0.118	0.0043657	0.035	BCL7B	none
1.62059e-07	-0.24069	0.222	0.273	0.00439958	0.051	NME1	none
1.65748e-07	-1.15219	0.019	0.038	0.00449974	0.019	TP53I11	down
1.66343e-07	-0.488736	0.075	0.108	0.00451587	0.033	SIKE1	none
1.66806e-07	-0.173426	0.287	0.339	0.00452846	0.052	NDUFAB1	none
1.68266e-07	-0.516769	0.068	0.1	0.00456809	0.032	ECI2	none
1.68958e-07	-0.301791	0.262	0.314	0.00458688	0.052	TPM4	none
1.69332e-07	-0.370051	0.235	0.282	0.00459704	0.047	CASP4	none
1.72246e-07	-0.775731	0.089	0.124	0.00467615	0.035	ATXN2	none
1.78649e-07	-0.100978	0.979	0.988	0.00484997	0.009	RPL13	none
1.79057e-07	-1.08554	0.023	0.044	0.00486103	0.021	SPSB1	down
1.79782e-07	-0.266697	0.112	0.152	0.00488073	0.04	TMEM50B	none
1.83095e-07	-0.365904	0.114	0.154	0.00497066	0.04	EPM2AIP1	none
1.84239e-07	-0.754633	0.034	0.058	0.00500173	0.024	ZNF26	none
1.84436e-07	-0.510566	0.142	0.184	0.00500708	0.042	CGGBP1	none
1.87516e-07	-0.637463	0.102	0.138	0.00509068	0.036	SIPA1	none
1.89065e-07	-0.4126	0.159	0.202	0.00513273	0.043	CAMLG	none
1.89738e-07	-0.327548	0.051	0.08	0.00515102	0.029	GON7	none
1.91751e-07	0.589777	0.093	0.061	0.00520565	0.032	AC103591.3	none
[truncated: 7,692 more rows]

## Sheet: Endothelial
Table S4 Differentially expressed genes of endothelial cells after treatment compared to baseline
p_val	avg_log2FC	pct.1	pct.2	p_val_adj	pct.diff	gene	change
9.03052e-267	-0.82759	0.98	0.99	2.45161e-262	0.01	SERF2	none
2.72891e-251	-1.75807	0.392	0.803	7.40844e-247	0.411	CAVIN3	down
4.59695e-245	-1.42475	0.512	0.868	1.24798e-240	0.356	ELOB	down
3.02641e-243	-1.40855	0.6	0.882	8.2161e-239	0.282	ATP5F1E	down
2.29284e-233	-1.3248	0.67	0.927	6.22459e-229	0.257	LGALS1	down
3.02911e-205	-1.00556	0.926	0.958	8.22343e-201	0.032	PFN1	down
1.66461e-195	-0.794156	0.999	1	4.51909e-191	0.001	TMSB10	none
1.96994e-169	1.66673	0.765	0.447	5.34799e-165	0.318	SYNE2	up
4.01891e-166	-1.73123	0.238	0.586	1.09105e-161	0.348	CYTOR	down
4.68032e-166	1.15067	0.933	0.796	1.27061e-161	0.137	JUND	up
1.18023e-165	0.863183	0.972	0.931	3.20408e-161	0.041	HLA-E	none
1.12198e-164	-0.890768	0.93	0.962	3.04594e-160	0.032	CRIP2	none
2.72551e-157	1.01145	0.915	0.766	7.39922e-153	0.149	YBX3	up
9.72849e-155	-1.21741	0.528	0.792	2.64109e-150	0.264	ATP5MG	down
1.09588e-153	1.12909	0.929	0.768	2.97509e-149	0.161	CAV1	up
2.02046e-153	-1.16746	0.495	0.805	5.48514e-149	0.31	SEM1	down
2.45456e-152	-0.939505	0.906	0.944	6.66363e-148	0.038	SH3BGRL3	none
1.9245e-150	0.690703	0.99	0.964	5.22463e-146	0.026	MT-ND1	none
1.46774e-149	-0.782642	0.661	0.949	3.98462e-145	0.288	H3F3A	none
8.03969e-149	2.28796	0.61	0.252	2.18262e-144	0.358	CLU	up
1.24925e-147	-2.7589	0.12	0.391	3.39146e-143	0.271	COL1A1	down
7.00476e-144	-1.34558	0.33	0.653	1.90165e-139	0.323	ATP5MF	down
6.73313e-143	-2.53257	0.141	0.41	1.82791e-138	0.269	IGHG3	down
9.65052e-143	0.741864	0.996	0.969	2.61992e-138	0.027	MT-ATP6	none
2.28398e-141	1.40445	0.745	0.449	6.20054e-137	0.296	MTUS1	up
1.61943e-139	-1.36004	0.406	0.705	4.39642e-135	0.299	COPS9	down
1.76692e-137	1.35844	0.832	0.638	4.79683e-133	0.194	HLA-DRA	up
4.59077e-136	-2.47567	0.119	0.379	1.2463e-131	0.26	COL1A2	down
3.47244e-133	-1.10008	0.532	0.794	9.42697e-129	0.262	H2AFZ	down
1.34599e-132	-3.48249	0.012	0.167	3.6541e-128	0.155	SFRP2	down
8.85412e-132	0.796031	0.965	0.876	2.40372e-127	0.089	SPARCL1	none
4.53743e-131	-1.23497	0.422	0.716	1.23182e-126	0.294	ATP5ME	down
5.64763e-129	-1.2229	0.402	0.701	1.53322e-124	0.299	ATP5MPL	down
7.90847e-128	-1.08325	0.515	0.756	2.14699e-123	0.241	ATP5PF	down
1.25315e-127	-2.90494	0.091	0.325	3.40205e-123	0.234	ACTA2	down
4.09545e-127	2.33275	0.493	0.16	1.11183e-122	0.333	LIFR	up
1.04857e-126	1.49027	0.721	0.426	2.84665e-122	0.295	NCOA7	up
6.39206e-126	-3.39615	0.042	0.237	1.73532e-121	0.195	APOC1	down
2.1248e-123	-0.730861	0.943	0.975	5.76841e-119	0.032	SPARC	none
5.014e-120	-3.08199	0.035	0.218	1.3612e-115	0.183	SERPINF1	down
2.36837e-117	-1.18375	0.415	0.701	6.42965e-113	0.286	MINOS1	down
1.06696e-116	1.08897	0.784	0.538	2.89659e-112	0.246	PALMD	up
8.74568e-116	1.25107	0.787	0.571	2.37428e-111	0.216	HLA-DPA1	up
3.77694e-114	-2.5649	0.094	0.318	1.02536e-109	0.224	APOE	down
9.47284e-114	1.38954	0.748	0.517	2.57169e-109	0.231	HLA-DPB1	up
1.66075e-112	0.503939	0.996	0.982	4.50859e-108	0.014	MT-ND4	none
6.35875e-112	-1.07851	0.435	0.703	1.72627e-107	0.268	ATP5MD	down
1.31132e-111	-0.961621	0.677	0.833	3.55997e-107	0.156	UQCRQ	none
2.82337e-111	-0.597902	0.98	0.979	7.66489e-107	0.001	GAPDH	none
4.99931e-111	5.94637	0.284	0.013	1.35721e-106	0.271	HLA-DQA2	up
6.18458e-111	1.27473	0.709	0.447	1.67899e-106	0.262	NEDD9	up
1.76854e-110	-0.562701	0.963	0.963	4.80125e-106	0	CFL1	none
4.54174e-110	-0.798683	0.638	0.91	1.23299e-105	0.272	SELENOW	none
5.3335e-110	-0.40132	0.999	0.998	1.44794e-105	0.001	PTMA	none
8.03102e-110	-0.954098	0.726	0.842	2.18026e-105	0.116	HTRA1	none
8.0897e-110	-0.740279	0.856	0.903	2.19619e-105	0.047	OST4	none
2.75399e-108	-0.9789	0.741	0.849	7.47653e-104	0.108	VWA1	none
6.95218e-108	-1.9688	0.137	0.375	1.88738e-103	0.238	COL3A1	down
9.92773e-108	-2.0771	0.078	0.288	2.69518e-103	0.21	LUM	down
1.91333e-107	1.85383	0.709	0.473	5.19431e-103	0.236	TXNIP	up
9.10475e-107	1.37429	0.773	0.558	2.47176e-102	0.215	SPRY1	up
1.02516e-105	1.8137	0.59	0.3	2.78312e-101	0.29	CEBPD	up
1.14226e-104	-0.756754	0.895	0.941	3.10101e-100	0.046	PLVAP	none
5.14268e-103	-1.79408	0.24	0.496	1.39614e-98	0.256	S100A4	down
2.90172e-102	0.993249	0.809	0.586	7.87759e-98	0.223	LGALS3	none
3.9013e-102	-1.93296	0.182	0.432	1.05912e-97	0.25	HLA-DRB5	down
2.51033e-100	1.2656	0.632	0.336	6.81504e-96	0.296	HLA-DMA	up
4.63033e-100	-1.14193	0.397	0.666	1.25704e-95	0.269	BEX3	down
1.12201e-99	0.462382	0.997	0.992	3.04605e-95	0.005	MALAT1	none
3.36561e-96	-0.490546	0.99	0.994	9.13696e-92	0.004	IFITM3	none
4.42315e-96	-0.595704	0.936	0.968	1.2008e-91	0.032	HSPG2	none
4.65374e-96	3.93128	0.275	0.025	1.2634e-91	0.25	ZBTB16	up
1.83923e-95	-0.733345	0.867	0.928	4.99313e-91	0.061	TMA7	none
4.91695e-95	1.8591	0.476	0.192	1.33485e-90	0.284	RPGR	up
3.59063e-94	-0.530984	0.976	0.97	9.74785e-90	0.006	FKBP1A	none
6.35215e-94	-1.53784	0.233	0.482	1.72448e-89	0.249	BGN	down
7.61022e-94	0.477686	0.994	0.989	2.06602e-89	0.005	TPT1	none
9.11946e-94	-1.07139	0.427	0.674	2.47575e-89	0.247	ATP5IF1	down
2.23704e-93	1.51349	0.571	0.306	6.07311e-89	0.265	KLF9	up
4.02756e-93	1.14899	0.736	0.525	1.0934e-88	0.211	TACC1	up
9.83054e-93	-1.51074	0.198	0.449	2.6688e-88	0.251	H2AFJ	down
1.39197e-92	-1.25834	0.392	0.625	3.77893e-88	0.233	ATP5MC3	down
7.87362e-92	-1.76308	0.202	0.444	2.13753e-87	0.242	TNFRSF4	down
8.4866e-92	1.24706	0.644	0.389	2.30394e-87	0.255	TSPAN7	up
2.68024e-91	-0.803099	0.761	0.848	7.27633e-87	0.087	SERPINH1	none
7.4145e-91	-0.960167	0.456	0.706	2.01289e-86	0.25	AES	none
1.88134e-90	-0.594116	0.928	0.944	5.10746e-86	0.016	UBB	none
3.18912e-89	-1.07734	0.45	0.696	8.65783e-85	0.246	SELENOH	down
9.01068e-89	-0.794569	0.762	0.854	2.44622e-84	0.092	UQCR11	none
2.8027e-88	1.08943	0.755	0.541	7.60878e-84	0.214	NKTR	up
3.28706e-88	2.22696	0.508	0.288	8.92372e-84	0.22	CAVIN2	up
7.42065e-88	-1.53494	0.164	0.395	2.01456e-83	0.231	THY1	down
2.53848e-87	1.74306	0.496	0.23	6.89146e-83	0.266	APOLD1	up
2.68321e-87	1.04332	0.727	0.503	7.28438e-83	0.224	SH3BP5	up
6.78153e-87	-0.57102	0.918	0.952	1.84105e-82	0.034	RAMP2	none
4.3734e-86	-0.77055	0.755	0.851	1.18729e-81	0.096	SEC61G	none
5.35215e-86	-7.4129	0	0.08	1.453e-81	0.08	COMP	down
1.40809e-85	3.1718	0.334	0.089	3.82269e-81	0.245	S100A9	up
1.09199e-84	0.919924	0.896	0.746	2.96454e-80	0.15	DUSP1	none
1.2344e-84	1.31754	0.598	0.354	3.35114e-80	0.244	HIPK3	up
7.36906e-84	-0.654764	0.796	0.914	2.00055e-79	0.118	COL4A2	none
9.18663e-84	-0.74874	0.901	0.929	2.49399e-79	0.028	RPS26	none
7.91298e-83	0.893017	0.772	0.563	2.14822e-78	0.209	CAV2	none
1.91392e-82	-1.054	0.454	0.688	5.1959e-78	0.234	C9orf16	down
2.11655e-82	-0.785079	0.562	0.805	5.746e-78	0.243	TRIR	none
6.97334e-82	0.751241	0.865	0.701	1.89312e-77	0.164	ARGLU1	none
1.60064e-81	0.76561	0.854	0.714	4.34542e-77	0.14	SRSF5	none
2.48125e-81	-0.740091	0.762	0.86	6.73609e-77	0.098	POLR2L	none
7.38448e-81	1.293	0.638	0.407	2.00474e-76	0.231	ARID5B	up
1.09286e-80	0.399758	0.981	0.963	2.96691e-76	0.018	RPL9	none
1.19547e-80	-0.678388	0.762	0.847	3.24547e-76	0.085	COX7A2	none
2.10918e-80	2.27877	0.323	0.079	5.72601e-76	0.244	LRRC1	up
2.45725e-80	-1.06061	0.393	0.633	6.67094e-76	0.24	TCEAL9	down
3.05484e-80	0.890349	0.776	0.591	8.29328e-76	0.185	MBNL1	none
3.54681e-80	1.42981	0.488	0.225	9.62887e-76	0.263	EVA1C	up
1.9353e-79	-0.707649	0.775	0.86	5.25395e-75	0.085	UBL5	none
2.11818e-79	-0.726078	0.587	0.805	5.75044e-75	0.218	ATP5MC2	none
3.7372e-79	0.456365	0.996	0.986	1.01457e-74	0.01	MT-CO3	none
3.88384e-79	1.57829	0.418	0.152	1.05439e-74	0.266	MMRN1	up
7.55268e-79	-0.817015	0.73	0.825	2.0504e-74	0.095	TMEM258	none
9.71253e-79	-1.65701	0.207	0.429	2.63676e-74	0.222	PTP4A3	down
5.11404e-78	-0.978973	0.412	0.65	1.38836e-73	0.238	FAM96B	none
1.58931e-77	0.6096	0.916	0.849	4.31466e-73	0.067	CD74	none
1.69419e-77	0.425754	0.997	0.98	4.59938e-73	0.017	MT-CYB	none
2.53219e-77	-0.758349	0.787	0.838	6.8744e-73	0.051	CSTB	none
1.67386e-76	-0.908904	0.613	0.754	4.54421e-72	0.141	C12orf57	none
1.90575e-76	-1.17927	0.485	0.68	5.17373e-72	0.195	IL32	down
1.9321e-76	-3.03633	0.046	0.19	5.24527e-72	0.144	TPPP3	down
2.17924e-76	-1.33954	0.258	0.492	5.91621e-72	0.234	RFLNB	down
3.51827e-76	-1.25907	0.25	0.482	9.55141e-72	0.232	JPT1	down
8.58722e-76	2.27838	0.341	0.102	2.33126e-71	0.239	ANKRD29	up
1.2497e-75	-1.17155	0.54	0.692	3.3927e-71	0.152	FSCN1	down
3.21267e-75	1.27283	0.622	0.392	8.72177e-71	0.23	KCTD12	up
3.97063e-75	0.739085	0.842	0.655	1.07795e-70	0.187	IFI16	none
5.46767e-75	1.22682	0.827	0.668	1.48436e-70	0.159	ZFP36	up
7.61553e-75	0.641236	0.983	0.937	2.06746e-70	0.046	NEAT1	none
8.30613e-75	1.42488	0.563	0.331	2.25495e-70	0.232	NRN1	up
1.14072e-74	0.688075	0.854	0.674	3.09683e-70	0.18	NFIB	none
2.57646e-74	-1.13567	0.353	0.588	6.99458e-70	0.235	C19orf70	down
3.45931e-74	-0.75339	0.713	0.836	9.39133e-70	0.123	COL18A1	none
9.52549e-74	-3.04691	0.013	0.113	2.58598e-69	0.1	CFD	down
1.39802e-73	-1.20232	0.279	0.51	3.79534e-69	0.231	STMP1	down
2.41106e-73	-0.616502	0.857	0.901	6.54554e-69	0.044	COX7C	none
2.63688e-73	-2.83356	0.021	0.134	7.15859e-69	0.113	HAPLN1	down
4.04097e-73	-0.678955	0.795	0.854	1.09704e-68	0.059	COX6A1	none
4.50417e-73	2.80151	0.288	0.068	1.22279e-68	0.22	S100A8	up
9.71068e-73	-0.427116	0.958	0.96	2.63626e-68	0.002	PPIA	none
3.46828e-72	-0.608683	0.841	0.914	9.41568e-68	0.073	COL4A1	none
5.35865e-72	3.31071	0.256	0.044	1.45477e-67	0.212	AKAP12	up
6.47889e-72	0.881445	0.752	0.555	1.75889e-67	0.197	UTRN	none
8.87904e-72	-1.09835	0.379	0.605	2.41048e-67	0.226	FKBP2	down
1.02308e-71	-0.865308	0.677	0.779	2.77746e-67	0.102	ARHGDIB	none
3.17936e-71	0.707426	0.814	0.63	8.63133e-67	0.184	AHNAK	none
1.65989e-70	-0.770865	0.751	0.823	4.50628e-66	0.072	COX6B1	none
5.99035e-70	-0.97474	0.369	0.605	1.62626e-65	0.236	SELENOS	none
8.87564e-70	-0.775141	0.664	0.775	2.40956e-65	0.111	SNRPG	none
1.29913e-69	1.21744	0.597	0.375	3.52689e-65	0.222	UGCG	up
1.75523e-69	-0.964191	0.433	0.656	4.76509e-65	0.223	SELENOM	none
2.92379e-69	-2.91315	0.013	0.109	7.9375e-65	0.096	REG1A	down
4.40819e-69	0.399243	0.98	0.937	1.19674e-64	0.043	ITM2B	none
4.55486e-69	-0.733467	0.739	0.823	1.23655e-64	0.084	NDUFB2	none
5.0757e-69	-2.14691	0.129	0.305	1.37795e-64	0.176	TPM2	down
5.71153e-69	-1.05378	0.354	0.575	1.55057e-64	0.221	H2AFV	down
7.12818e-69	-1.02834	0.486	0.675	1.93516e-64	0.189	CYBA	down
7.37251e-69	0.904412	0.689	0.482	2.00149e-64	0.207	NASP	none
1.44018e-68	-1.9806	0.064	0.216	3.90981e-64	0.152	RARRES2	down
1.59739e-68	0.39898	0.968	0.926	4.33658e-64	0.042	DDX5	none
3.55469e-68	-2.40563	0.04	0.171	9.65028e-64	0.131	NDUFA4L2	down
4.04487e-68	-4.29442	0.005	0.084	1.0981e-63	0.079	ASPN	down
8.11708e-68	-1.53003	0.147	0.344	2.20363e-63	0.197	PTPA	down
1.23227e-67	-0.834638	0.585	0.744	3.34537e-63	0.159	NDUFB1	none
1.41122e-67	-0.595229	0.805	0.849	3.83118e-63	0.044	SEC61B	none
2.44125e-67	-0.837855	0.501	0.706	6.62751e-63	0.205	ATP5F1D	none
3.4766e-67	-3.91989	0.005	0.081	9.43826e-63	0.076	SFRP4	down
5.0568e-67	0.905992	0.644	0.415	1.37282e-62	0.229	MYCBP2	none
7.03674e-67	1.15846	0.548	0.308	1.91034e-62	0.24	DST	up
9.45683e-67	-0.873331	0.425	0.652	2.56734e-62	0.227	ELOC	none
1.01076e-66	-0.384386	0.998	0.997	2.74402e-62	0.001	RPLP1	none
3.46975e-66	1.13469	0.554	0.323	9.41969e-62	0.231	MYOF	up
4.17701e-66	0.802902	0.793	0.627	1.13398e-61	0.166	WWTR1	none
5.53141e-66	0.988656	0.62	0.404	1.50167e-61	0.216	ABLIM1	none
6.0276e-66	0.694864	0.834	0.69	1.63637e-61	0.144	CNN3	none
2.34823e-65	-3.18079	0.012	0.103	6.37497e-61	0.091	THBS2	down
2.36899e-65	-1.76626	0.227	0.394	6.43134e-61	0.167	IGHG1	down
3.04299e-65	1.00862	0.475	0.221	8.26111e-61	0.254	IL33	up
3.51215e-65	0.812145	0.775	0.593	9.5348e-61	0.182	LIMS1	none
3.66156e-65	1.33742	0.495	0.265	9.94041e-61	0.23	REV3L	up
8.0475e-65	-3.35485	0.009	0.092	2.18474e-60	0.083	MXRA8	down
8.55055e-65	1.53933	0.365	0.137	2.3213e-60	0.228	PLCB4	up
8.59832e-65	0.662033	0.85	0.71	2.33427e-60	0.14	TGFBR2	none
8.7713e-65	-0.739277	0.662	0.781	2.38123e-60	0.119	DBI	none
1.22101e-64	0.713958	0.78	0.54	3.31479e-60	0.24	CRIM1	none
1.94555e-64	-4.76993	0.002	0.068	5.28179e-60	0.066	MFAP5	down
3.19691e-64	0.929273	0.535	0.292	8.67896e-60	0.243	TFPI	none
6.67652e-64	1.67299	0.58	0.381	1.81254e-59	0.199	SOD2	up
8.31071e-64	-1.85692	0.071	0.221	2.25619e-59	0.15	GNG2	down
1.0558e-63	1.32916	0.415	0.183	2.86629e-59	0.232	EPS8	up
1.82385e-63	-3.70387	0.015	0.109	4.95139e-59	0.094	PLA2G2A	down
2.02093e-63	0.868019	0.707	0.519	5.48643e-59	0.188	FOSL2	none
3.10737e-63	0.725223	0.769	0.594	8.4359e-59	0.175	FOXP1	none
5.06907e-63	0.899848	0.623	0.404	1.37615e-58	0.219	SASH1	none
7.38609e-63	0.875603	0.668	0.466	2.00518e-58	0.202	ANKRD12	none
1.28119e-62	-1.6148	0.057	0.197	3.47817e-58	0.14	DCN	down
1.92579e-62	0.774106	0.738	0.563	5.22815e-58	0.175	CCDC50	none
2.76455e-62	0.548414	0.892	0.738	7.50519e-58	0.154	DDX17	none
4.53917e-62	-1.12797	0.365	0.562	1.23229e-57	0.197	OAF	down
5.36362e-62	-0.41139	0.936	0.951	1.45611e-57	0.015	S100A11	none
9.18911e-62	-0.523621	0.988	0.99	2.49466e-57	0.002	RPLP2	none
1.94982e-61	-2.12987	0.046	0.173	5.29337e-57	0.127	CCL3	down
3.2411e-61	-1.07543	0.287	0.501	8.79893e-57	0.214	METTL26	down
4.3152e-61	-1.02184	0.397	0.601	1.17149e-56	0.204	ATP5PD	down
7.46023e-61	1.59679	0.337	0.122	2.0253e-56	0.215	PGM5	up
1.06751e-60	-1.43739	0.098	0.266	2.89807e-56	0.168	UNC5B	down
1.09922e-60	0.941378	0.642	0.449	2.98415e-56	0.193	SPAG9	none
1.23025e-60	-1.1391	0.266	0.477	3.33988e-56	0.211	RTL8C	down
1.45992e-60	1.39609	0.502	0.281	3.96338e-56	0.221	BTG2	up
2.4041e-60	-2.46227	0.039	0.158	6.52664e-56	0.119	GABRD	down
3.50737e-60	-0.656835	0.57	0.743	9.5218e-56	0.173	COL6A2	none
3.56686e-60	-0.597184	0.784	0.872	9.68332e-56	0.088	COX6C	none
4.13394e-60	-0.49752	0.954	0.958	1.12228e-55	0.004	IFITM2	none
4.3544e-60	0.755219	0.684	0.484	1.18213e-55	0.2	PNN	none
4.66399e-60	1.30764	0.418	0.192	1.26618e-55	0.226	CNTNAP3B	up
4.99802e-60	0.888606	0.656	0.457	1.35686e-55	0.199	WNK1	none
5.1831e-60	-0.751884	0.823	0.864	1.40711e-55	0.041	FXYD5	none
7.66712e-60	2.39538	0.269	0.074	2.08147e-55	0.195	FKBP5	up
8.66673e-60	0.994966	0.556	0.329	2.35284e-55	0.227	FTX	none
1.23421e-59	-1.17091	0.245	0.455	3.35065e-55	0.21	SMIM37	down
3.60552e-59	-0.457134	0.918	0.949	9.78827e-55	0.031	ENG	none
3.6329e-59	-0.481448	0.916	0.906	9.86259e-55	0.01	DYNLL1	none
3.76057e-59	-0.582635	0.825	0.904	1.02092e-54	0.079	ID3	none
5.20938e-59	0.701896	0.81	0.64	1.41424e-54	0.17	CFLAR	none
6.21009e-59	-1.0976	0.23	0.437	1.68591e-54	0.207	NDUFAF8	down
6.54323e-59	1.19394	0.45	0.219	1.77636e-54	0.231	IL1R1	up
7.73585e-59	-0.76082	0.491	0.694	2.10013e-54	0.203	SEPT2	none
1.57383e-58	0.370464	0.996	0.995	4.27263e-54	0.001	VIM	none
1.58547e-58	-0.571228	0.832	0.864	4.30424e-54	0.032	COX5B	none
3.85235e-58	0.539712	0.835	0.694	1.04584e-53	0.141	SDCBP	none
4.56667e-58	0.737511	0.793	0.644	1.23976e-53	0.149	NNMT	none
4.9592e-58	0.643716	0.786	0.624	1.34632e-53	0.162	PRRC2C	none
9.31503e-58	0.963373	0.525	0.299	2.52884e-53	0.226	GBP2	none
1.07681e-57	-0.952501	0.349	0.565	2.92332e-53	0.216	REX1BD	none
4.47896e-57	-0.538592	0.978	0.982	1.21595e-52	0.004	S100A6	none
6.11502e-57	-1.91453	0.061	0.193	1.66011e-52	0.132	PCOLCE	down
6.98221e-57	-0.819789	0.403	0.606	1.89553e-52	0.203	NBDY	none
8.10301e-57	-0.765271	0.681	0.793	2.19981e-52	0.112	SLC9A3R2	none
1.20489e-56	-0.781806	0.884	0.905	3.27102e-52	0.021	TIMP1	none
1.23124e-56	1.70229	0.373	0.164	3.34258e-52	0.209	FAM107A	up
1.29889e-56	-0.858303	0.411	0.616	3.52623e-52	0.205	SELENOK	none
1.80082e-56	-1.02718	0.51	0.659	4.88888e-52	0.149	ROMO1	down
2.44091e-56	0.853401	0.749	0.583	6.62659e-52	0.166	NAMPT	none
3.10579e-56	0.618756	0.935	0.858	8.4316e-52	0.077	TM4SF1	none
3.72847e-56	-2.14469	0.122	0.279	1.0122e-51	0.157	EEF1G	down
4.16379e-56	0.844887	0.652	0.46	1.13039e-51	0.192	NFIA	none
4.18806e-56	-2.86301	0.023	0.119	1.13698e-51	0.096	SDC2	down
4.60665e-56	-6.44509	0.001	0.058	1.25061e-51	0.057	CALML5	down
4.82679e-56	-0.64998	0.699	0.79	1.31038e-51	0.091	ATOX1	none
6.06855e-56	-1.09084	0.901	0.906	1.64749e-51	0.005	RPL31	down
8.49756e-56	-0.8426	0.49	0.695	2.30692e-51	0.205	MMP2	none
8.81899e-56	1.24413	0.434	0.215	2.39418e-51	0.219	EXOC6	up
2.88892e-55	0.569107	0.991	0.945	7.84285e-51	0.046	MT-ND3	none
3.07653e-55	0.431658	0.96	0.884	8.35216e-51	0.076	TCF4	none
3.62075e-55	1.23869	0.476	0.258	9.82962e-51	0.218	FOXC1	up
4.1904e-55	-0.475392	0.996	0.993	1.13761e-50	0.003	ACTB	none
7.30504e-55	0.978677	0.617	0.423	1.98317e-50	0.194	CD55	none
1.95397e-54	0.738842	0.693	0.515	5.30463e-50	0.178	ANP32B	none
3.69366e-54	-0.843424	0.385	0.59	1.00276e-49	0.205	FAM198B	none
8.62057e-54	-0.594068	0.756	0.809	2.34031e-49	0.053	NOP10	none
8.89378e-54	1.00368	0.408	0.185	2.41448e-49	0.223	FBLN2	up
1.23478e-53	0.844115	0.626	0.411	3.35218e-49	0.215	NOSTRIN	none
1.28769e-53	0.600059	0.803	0.642	3.49582e-49	0.161	LEPROT	none
1.6041e-53	1.15648	0.48	0.267	4.35481e-49	0.213	SMCHD1	up
1.76616e-53	0.637978	0.771	0.607	4.79478e-49	0.164	ATRX	none
1.96856e-53	-0.804029	0.463	0.647	5.34424e-49	0.184	ATP5F1B	none
2.01443e-53	-0.441223	0.978	0.979	5.46878e-49	0.001	RPL35	none
2.48865e-53	1.03621	0.596	0.408	6.7562e-49	0.188	NUAK1	up
4.27276e-53	3.07433	0.22	0.052	1.15997e-48	0.168	S100A2	up
4.37313e-53	-1.04861	0.246	0.435	1.18722e-48	0.189	ANGPTL2	down
5.24196e-53	1.45147	0.318	0.121	1.42309e-48	0.197	GOLGA8A	up
9.11339e-53	-0.901567	0.438	0.607	2.4741e-48	0.169	NDUFA6	none
1.17671e-52	0.855926	0.607	0.41	3.19452e-48	0.197	ELF1	none
1.51165e-52	0.740381	0.658	0.468	4.10384e-48	0.19	PIK3C2A	none
1.63073e-52	-0.47397	0.9	0.906	4.4271e-48	0.006	CD99	none
1.87146e-52	1.5672	0.449	0.255	5.08065e-48	0.194	CNKSR3	up
2.3622e-52	0.865645	0.682	0.509	6.41291e-48	0.173	ARL4A	none
2.68949e-52	-2.79161	0.028	0.127	7.30144e-48	0.099	LSP1	down
2.84799e-52	-0.621929	0.79	0.844	7.73173e-48	0.054	NDUFS5	none
4.88448e-52	-1.01799	0.387	0.558	1.32604e-47	0.171	PMEPA1	down
6.63744e-52	0.896188	0.603	0.418	1.80193e-47	0.185	DAAM1	none
1.39557e-51	-0.551474	0.853	0.868	3.78869e-47	0.015	RHOC	none
2.19047e-51	-0.671398	0.923	0.951	5.94669e-47	0.028	HSPB1	none
3.47286e-51	0.868694	0.625	0.445	9.42813e-47	0.18	CDC42EP3	none
3.72795e-51	0.575765	0.883	0.779	1.01206e-46	0.104	ANXA1	none
3.76456e-51	-0.834371	0.381	0.579	1.022e-46	0.198	H2AFY	none
4.06732e-51	0.947817	0.481	0.276	1.1042e-46	0.205	GBP1	none
4.14502e-51	-0.500233	0.877	0.868	1.12529e-46	0.009	PPIB	none
4.29601e-51	1.03873	0.512	0.308	1.16628e-46	0.204	VPS13C	up
5.41442e-51	0.919694	0.599	0.394	1.46991e-46	0.205	CTSH	none
5.65473e-51	0.556369	0.84	0.726	1.53515e-46	0.114	WSB1	none
6.66773e-51	-1.00087	0.482	0.634	1.81016e-46	0.152	NDUFA3	down
6.73639e-51	-0.640409	0.751	0.838	1.8288e-46	0.087	COL15A1	none
9.51889e-51	-4.25158	0.006	0.07	2.58419e-46	0.064	WISP2	down
1.18899e-50	0.92865	0.569	0.368	3.22786e-46	0.201	ZNF385D	none
1.43014e-50	-0.530567	0.887	0.899	3.88256e-46	0.012	CCDC85B	none
1.46408e-50	-1.16217	0.377	0.542	3.97469e-46	0.165	COL6A1	down
2.21342e-50	-0.571935	0.829	0.853	6.00899e-46	0.024	POMP	none
2.86159e-50	0.823076	0.611	0.416	7.76864e-46	0.195	SLK	none
3.97279e-50	-0.789239	0.554	0.685	1.07853e-45	0.131	UQCR10	none
4.20055e-50	0.584109	0.818	0.691	1.14037e-45	0.127	SRRM2	none
4.92356e-50	1.02582	0.476	0.268	1.33665e-45	0.208	TGFBR3	up
6.10335e-50	1.0156	0.532	0.337	1.65694e-45	0.195	KLF7	up
6.74367e-50	1.37797	0.345	0.15	1.83077e-45	0.195	TEAD1	up
8.04665e-50	-1.13737	0.277	0.467	2.1845e-45	0.19	SELENON	down
8.15075e-50	-0.801162	0.42	0.625	2.21276e-45	0.205	TMEM173	none
1.08395e-49	-0.942627	0.332	0.518	2.9427e-45	0.186	ATP5MC1	none
1.12931e-49	1.08603	0.471	0.278	3.06585e-45	0.193	TNFRSF10B	up
2.28195e-49	2.0585	0.221	0.054	6.19503e-45	0.167	MYRIP	up
2.46705e-49	0.625134	0.833	0.68	6.69755e-45	0.153	ITGA6	none
2.90421e-49	0.577264	0.831	0.69	7.88434e-45	0.141	MACF1	none
4.39545e-49	2.85593	0.177	0.027	1.19328e-44	0.15	GALNT15	up
4.85692e-49	1.21889	0.399	0.2	1.31856e-44	0.199	TMTC1	up
8.42083e-49	-0.695614	0.687	0.769	2.28609e-44	0.082	NDUFB4	none
1.12696e-48	0.864034	0.519	0.324	3.05948e-44	0.195	MED13L	none
1.28818e-48	-0.361397	0.985	0.982	3.49714e-44	0.003	MYL6	none
1.33732e-48	-0.718166	0.483	0.687	3.63057e-44	0.204	NECTIN2	none
1.36842e-48	-1.67508	0.046	0.158	3.71499e-44	0.112	COL6A3	down
1.76977e-48	0.490616	0.944	0.86	4.80456e-44	0.084	CD59	none
1.82231e-48	-1.4526	0.174	0.34	4.9472e-44	0.166	KIAA1147	down
1.97255e-48	0.672883	0.802	0.662	5.35507e-44	0.14	EIF4A1	none
2.17643e-48	1.50842	0.263	0.084	5.90858e-44	0.179	METTL7A	up
2.46747e-48	0.978038	0.418	0.21	6.6987e-44	0.208	EPB41L3	none
3.11131e-48	0.22211	0.986	0.969	8.44659e-44	0.017	RPL30	none
3.28533e-48	-0.916603	0.304	0.496	8.91903e-44	0.192	SELENOT	none
3.5183e-48	4.43449	0.151	0.014	9.55147e-44	0.137	KRT17	up
5.0638e-48	1.0682	0.441	0.242	1.37472e-43	0.199	GATAD1	up
6.56858e-48	-0.548681	0.985	0.986	1.78324e-43	0.001	RPL36	none
7.40563e-48	1.27093	0.288	0.101	2.01048e-43	0.187	ADGRG6	up
8.12635e-48	-1.01707	0.266	0.457	2.20614e-43	0.191	RIPOR1	down
1.04473e-47	0.828067	0.543	0.327	2.83624e-43	0.216	THSD7A	none
1.09004e-47	0.647668	0.873	0.774	2.95924e-43	0.099	ZFP36L1	none
1.4023e-47	0.893527	0.594	0.407	3.80698e-43	0.187	BAZ2B	none
1.53468e-47	1.67356	0.38	0.189	4.16636e-43	0.191	VCAM1	up
1.72882e-47	-0.848617	0.335	0.518	4.6934e-43	0.183	MIR4435-2HG	none
1.74453e-47	0.4565	0.864	0.745	4.73605e-43	0.119	KLF6	none
1.75162e-47	0.6852	0.597	0.39	4.75529e-43	0.207	PREX2	none
2.16543e-47	0.522607	0.805	0.665	5.87871e-43	0.14	PNISR	none
2.61898e-47	-2.75573	0.021	0.105	7.11002e-43	0.084	AC245595.1	down
3.13386e-47	-1.33322	0.371	0.536	8.50781e-43	0.165	CRIP1	down
3.23317e-47	-1.33884	0.178	0.342	8.77742e-43	0.164	P2RY6	down
3.80682e-47	-0.453339	0.989	0.991	1.03348e-42	0.002	IGFBP7	none
3.80837e-47	-2.9729	0.016	0.093	1.0339e-42	0.077	ATP6V0C	down
5.00753e-47	1.22565	0.502	0.304	1.35945e-42	0.198	IFI44L	up
5.76931e-47	1.51941	0.316	0.133	1.56625e-42	0.183	SH3BGRL2	up
6.31267e-47	1.55881	0.461	0.275	1.71376e-42	0.186	C2CD4B	up
8.40311e-47	0.821628	0.612	0.432	2.28128e-42	0.18	GOLGA4	none
1.03996e-46	-2.53875	0.015	0.091	2.82328e-42	0.076	LINC01943	down
1.36074e-46	0.859169	0.86	0.76	3.69414e-42	0.1	NFKBIA	none
1.46932e-46	-4.78791	0.002	0.051	3.98891e-42	0.049	PTPRCAP	down
1.60842e-46	1.10263	0.482	0.287	4.36655e-42	0.195	GADD45A	up
3.26485e-46	-0.638779	0.709	0.784	8.86342e-42	0.075	SNRPD2	none
3.53977e-46	0.750517	0.716	0.563	9.60976e-42	0.153	JMJD1C	none
3.7262e-46	0.6125	0.687	0.512	1.01159e-41	0.175	CMIP	none
7.02752e-46	-0.848673	0.431	0.61	1.90783e-41	0.179	C4orf48	none
1.19875e-45	0.643618	0.712	0.536	3.25438e-41	0.176	SRSF4	none
1.82191e-45	-2.12218	0.027	0.116	4.94612e-41	0.089	FBLN1	down
1.91356e-45	-0.709024	0.487	0.668	5.19493e-41	0.181	RTRAF	none
2.01682e-45	-0.949791	0.273	0.456	5.47527e-41	0.183	FAM129B	none
3.43706e-45	0.658034	0.579	0.392	9.33093e-41	0.187	BOD1L1	none
5.63726e-45	0.727374	0.657	0.482	1.5304e-40	0.175	PPP3CA	none
6.96857e-45	-0.498666	0.866	0.875	1.89183e-40	0.009	RPL36AL	none
1.04894e-44	0.308177	0.975	0.944	2.84766e-40	0.031	NACA	none
1.19328e-44	0.505863	0.809	0.67	3.23953e-40	0.139	N4BP2L2	none
1.37789e-44	0.821932	0.551	0.364	3.74068e-40	0.187	RALGAPA2	none
1.93013e-44	-1.35873	0.117	0.262	5.23992e-40	0.145	AC010642.2	down
6.22892e-44	-1.02216	0.284	0.464	1.69103e-39	0.18	PAXX	down
8.66071e-44	0.564949	0.85	0.717	2.35121e-39	0.133	ETS2	none
9.5134e-44	1.52722	0.249	0.082	2.5827e-39	0.167	PLSCR4	up
9.92018e-44	-1.51916	0.092	0.223	2.69313e-39	0.131	NID2	down
1.10871e-43	-2.22008	0.015	0.087	3.00993e-39	0.072	CD248	down
1.58094e-43	-0.704149	0.443	0.612	4.29195e-39	0.169	ATP5F1C	none
2.2648e-43	1.93557	0.212	0.058	6.14848e-39	0.154	CADM3-AS1	up
3.92181e-43	0.940258	0.489	0.306	1.06469e-38	0.183	CALCOCO2	none
4.43552e-43	-1.16932	0.184	0.346	1.20415e-38	0.162	TSTA3	down
5.67852e-43	1.00786	0.496	0.311	1.5416e-38	0.185	NFKBIZ	up
6.82171e-43	-0.943294	0.302	0.486	1.85196e-38	0.184	MCRIP1	none
7.96541e-43	4.89304	0.127	0.008	2.16245e-38	0.119	HIF3A	up
8.10508e-43	1.30825	0.285	0.112	2.20037e-38	0.173	MET	up
1.11519e-42	-1.15051	0.124	0.268	3.02751e-38	0.144	COL12A1	down
1.56575e-42	0.763961	0.594	0.423	4.25069e-38	0.171	GOLGB1	none
2.16916e-42	1.20354	0.282	0.109	5.88883e-38	0.173	LRP5	up
3.10678e-42	-0.987016	0.243	0.413	8.43429e-38	0.17	RAB5IF	none
3.84604e-42	-2.2384	0.044	0.143	1.04412e-37	0.099	TYROBP	down
5.33104e-42	-0.937885	0.239	0.416	1.44727e-37	0.177	C19orf24	none
5.52291e-42	0.866816	0.483	0.298	1.49936e-37	0.185	FOXO1	none
6.04858e-42	-0.610155	0.729	0.785	1.64207e-37	0.056	C19orf53	none
6.96828e-42	1.24365	0.302	0.129	1.89175e-37	0.173	MYO5C	up
7.4074e-42	0.435669	0.833	0.717	2.01096e-37	0.116	EIF3E	none
8.55958e-42	-0.826879	0.371	0.555	2.32376e-37	0.184	SMIM26	none
1.02275e-41	0.477557	0.885	0.77	2.77657e-37	0.115	EPAS1	none
1.02505e-41	-0.636455	0.474	0.673	2.78279e-37	0.199	CXorf36	none
1.02552e-41	0.782458	0.863	0.733	2.78408e-37	0.13	JUN	none
1.30932e-41	1.14094	0.366	0.184	3.55455e-37	0.182	SMAD9	up
1.68373e-41	0.468284	0.684	0.488	4.57099e-37	0.196	TSHZ2	none
2.2441e-41	0.825966	0.521	0.332	6.09229e-37	0.189	FNBP4	none
2.33195e-41	-0.910529	0.275	0.451	6.33079e-37	0.176	TLNRD1	none
4.46707e-41	1.53876	0.345	0.179	1.21272e-36	0.166	RELL1	up
4.48936e-41	1.17716	0.325	0.151	1.21877e-36	0.174	STARD9	up
4.80717e-41	0.898986	0.701	0.556	1.30505e-36	0.145	VMP1	none
7.92145e-41	-1.14472	0.156	0.311	2.15052e-36	0.155	NCBP2-AS2	down
9.85677e-41	1.36421	0.389	0.221	2.67592e-36	0.168	LYST	up
1.05147e-40	0.579529	0.709	0.551	2.85454e-36	0.158	JAM2	none
1.30908e-40	-2.56057	0.017	0.087	3.55389e-36	0.07	SOD3	down
1.45743e-40	0.616649	0.698	0.533	3.95664e-36	0.165	PHACTR2	none
1.47317e-40	0.797726	0.547	0.369	3.99935e-36	0.178	GCC2	none
1.53001e-40	0.770922	0.551	0.379	4.15366e-36	0.172	CYTH1	none
2.11866e-40	-1.01826	0.236	0.403	5.75173e-36	0.167	SMIM30	down
3.06758e-40	0.913468	0.472	0.295	8.32786e-36	0.177	FNIP2	none
5.0142e-40	0.691909	0.574	0.395	1.36125e-35	0.179	SUN1	none
6.16454e-40	1.42411	0.315	0.147	1.67355e-35	0.168	ANKRD36C	up
6.72687e-40	0.811819	0.715	0.582	1.82621e-35	0.133	SLC2A3	none
7.50707e-40	-0.719815	0.525	0.662	2.03802e-35	0.137	SYNPO	none
8.54403e-40	0.509094	0.804	0.664	2.31953e-35	0.14	FCGRT	none
1.0686e-39	-0.844446	0.273	0.449	2.90104e-35	0.176	UFD1	none
1.17734e-39	0.911716	0.425	0.242	3.19623e-35	0.183	AFF1	none
1.25871e-39	-1.32261	0.06	0.168	3.41716e-35	0.108	INKA1	down
1.31035e-39	0.821783	0.461	0.274	3.55733e-35	0.187	AKR1C3	none
1.4572e-39	0.262941	0.99	0.982	3.95601e-35	0.008	RPL3	none
2.03439e-39	0.446258	0.76	0.585	5.52297e-35	0.175	LMO2	none
2.07379e-39	1.29571	0.401	0.22	5.62992e-35	0.181	EDN1	up
3.56506e-39	1.02437	0.391	0.218	9.67841e-35	0.173	SEMA6A	up
3.61291e-39	0.85811	0.495	0.325	9.80834e-35	0.17	KAT6A	none
3.75011e-39	-1.14331	0.13	0.271	1.01808e-34	0.141	TMEM8A	down
3.84016e-39	-3.22918	0.014	0.079	1.04253e-34	0.065	CHPF	down
6.5595e-39	-1.56352	0.106	0.234	1.78077e-34	0.128	CXCR4	down
7.79262e-39	-1.0269	0.466	0.592	2.11554e-34	0.126	EFNA1	down
9.40196e-39	0.745983	0.767	0.647	2.55244e-34	0.12	SRSF7	none
1.05243e-38	-0.527265	0.724	0.775	2.85713e-34	0.051	AP2S1	none
1.40872e-38	0.993466	0.487	0.32	3.82439e-34	0.167	ATP8B1	none
2.24411e-38	0.935337	0.462	0.284	6.0923e-34	0.178	MYC	none
2.47514e-38	-1.26441	0.147	0.286	6.71952e-34	0.139	ADAMTS7	down
2.7604e-38	0.842434	0.425	0.251	7.49394e-34	0.174	POLK	none
3.04179e-38	-0.478878	0.829	0.82	8.25786e-34	0.009	SNX3	none
4.39386e-38	0.722509	0.678	0.535	1.19285e-33	0.143	DLC1	none
4.89851e-38	-0.386978	0.91	0.913	1.32985e-33	0.003	COX4I1	none
5.65104e-38	0.695376	0.585	0.401	1.53414e-33	0.184	PARP14	none
5.80404e-38	0.820202	0.817	0.706	1.57568e-33	0.111	SOCS3	none
7.28544e-38	0.578935	0.571	0.379	1.97785e-33	0.192	GBP4	none
7.28628e-38	-0.477936	0.832	0.838	1.97808e-33	0.006	GNG5	none
1.11274e-37	0.378286	0.905	0.832	3.02087e-33	0.073	EEF1B2	none
1.29914e-37	-1.85248	0.088	0.204	3.52689e-33	0.116	C1QTNF6	down
1.35655e-37	0.607564	0.814	0.726	3.68275e-33	0.088	NPC2	none
1.36917e-37	1.15975	0.323	0.153	3.71703e-33	0.17	HLA-DMB	up
1.43298e-37	0.726755	0.499	0.321	3.89026e-33	0.178	TBC1D15	none
1.45182e-37	0.593102	0.752	0.616	3.9414e-33	0.136	PIM3	none
1.64385e-37	0.471338	0.786	0.632	4.46274e-33	0.154	NUCKS1	none
1.78906e-37	0.657372	0.62	0.467	4.85694e-33	0.153	IRF2BP2	none
1.78983e-37	-0.320497	0.988	0.982	4.85902e-33	0.006	RPS15	none
2.61222e-37	0.448872	0.399	0.213	7.09166e-33	0.186	CCL14	none
2.8441e-37	-1.2221	0.146	0.286	7.72117e-33	0.14	FMC1	down
3.4848e-37	-2.78425	0.012	0.072	9.46053e-33	0.06	ISLR	down
3.6016e-37	-0.745671	0.502	0.622	9.77763e-33	0.12	SLIRP	none
4.3161e-37	0.765225	0.722	0.617	1.17174e-32	0.105	NDRG1	none
4.37333e-37	0.652752	0.63	0.461	1.18727e-32	0.169	BCLAF1	none
4.94267e-37	0.753603	0.561	0.39	1.34184e-32	0.171	SMAD1	none
5.04812e-37	0.555913	0.791	0.669	1.37046e-32	0.122	DDX3X	none
5.3674e-37	-0.695846	0.622	0.714	1.45714e-32	0.092	NDUFA1	none
6.13409e-37	0.525708	0.714	0.566	1.66528e-32	0.148	LUC7L3	none
7.56607e-37	-0.856661	0.653	0.731	2.05404e-32	0.078	PPDPF	none
8.16654e-37	0.734319	0.525	0.346	2.21705e-32	0.179	HLA-DQB1	none
9.96472e-37	0.882598	0.483	0.325	2.70522e-32	0.158	RNF115	none
1.20414e-36	0.771592	0.429	0.247	3.26899e-32	0.182	PDE2A	none
1.304e-36	-1.06427	0.241	0.394	3.54009e-32	0.153	UQCC2	down
1.31002e-36	-0.468148	0.792	0.823	3.55645e-32	0.031	TPI1	none
1.42851e-36	0.876002	0.428	0.258	3.87812e-32	0.17	MPDZ	none
2.319e-36	1.01633	0.381	0.213	6.29562e-32	0.168	FILIP1L	up
2.43202e-36	0.776089	0.478	0.306	6.60245e-32	0.172	CREBRF	none
2.89118e-36	1.04662	0.358	0.192	7.84897e-32	0.166	RUFY3	up
3.25335e-36	-0.296039	0.661	0.947	8.8322e-32	0.286	H3F3B	none
3.53348e-36	0.627305	0.64	0.487	9.5927e-32	0.153	GNAQ	none
3.61949e-36	-0.538062	0.785	0.814	9.82618e-32	0.029	ESAM	none
3.79121e-36	1.6135	0.218	0.076	1.02924e-31	0.142	AASS	up
4.28642e-36	0.575559	0.672	0.514	1.16368e-31	0.158	ASPH	none
4.29625e-36	-0.77412	0.389	0.542	1.16635e-31	0.153	ATP5PB	none
4.30408e-36	-0.947351	0.448	0.576	1.16847e-31	0.128	MYL9	none
4.54456e-36	-2.05555	0.022	0.094	1.23376e-31	0.072	EMILIN1	down
4.55698e-36	-0.917605	0.224	0.384	1.23713e-31	0.16	DMAC1	none
4.70022e-36	0.528379	0.667	0.486	1.27602e-31	0.181	UACA	none
6.19281e-36	-0.368351	0.832	0.845	1.68122e-31	0.013	NDUFA4	none
6.48612e-36	0.253795	0.985	0.975	1.76085e-31	0.01	RPS3A	none
7.54537e-36	0.99276	0.396	0.232	2.04842e-31	0.164	UVRAG	none
9.0764e-36	-1.20049	0.221	0.366	2.46406e-31	0.145	AEBP1	down
9.39806e-36	0.417756	0.857	0.777	2.55139e-31	0.08	HLA-DRB1	none
1.07005e-35	0.571298	0.749	0.616	2.90497e-31	0.133	CCNL1	none
1.13376e-35	-1.15591	0.13	0.262	3.07794e-31	0.132	FAM173A	down
1.35624e-35	-0.605165	0.693	0.792	3.68193e-31	0.099	WDR83OS	none
1.4105e-35	-0.542101	0.736	0.771	3.82923e-31	0.035	RBX1	none
1.48416e-35	-0.866254	0.364	0.51	4.0292e-31	0.146	LBH	none
1.74469e-35	-0.972903	0.2	0.353	4.73649e-31	0.153	ASNA1	none
2.00133e-35	0.530118	0.779	0.665	5.43322e-31	0.114	LRRFIP1	none
2.03065e-35	-0.622939	0.661	0.744	5.51281e-31	0.083	NAA38	none
2.22081e-35	0.598151	0.01	0.064	6.02905e-31	0.054	IGKV3-20	none
2.64177e-35	-2.59635	0.027	0.102	7.17188e-31	0.075	LTB	down
2.94615e-35	1.14811	0.263	0.11	7.9982e-31	0.153	MEOX2	up
3.46996e-35	0.912851	0.392	0.219	9.42026e-31	0.173	GFOD1	none
3.4739e-35	-0.659804	0.207	0.366	9.43094e-31	0.159	IGFBP5	none
5.02573e-35	1.81351	0.177	0.049	1.36439e-30	0.128	MAOA	up
5.50526e-35	-0.716548	0.53	0.642	1.49457e-30	0.112	MRPL41	none
5.59396e-35	-0.663094	0.639	0.707	1.51865e-30	0.068	BANF1	none
6.0508e-35	-0.745949	0.506	0.634	1.64267e-30	0.128	C1orf54	none
6.45994e-35	0.794142	0.46	0.289	1.75374e-30	0.171	FCHO2	none
8.12449e-35	-1.0048	0.257	0.414	2.20564e-30	0.157	JCAD	down
8.29255e-35	1.55472	0.26	0.114	2.25126e-30	0.146	NTN4	up
1.30662e-34	-2.34843	0.021	0.089	3.54721e-30	0.068	CRABP2	down
1.6108e-34	0.611237	0.641	0.489	4.373e-30	0.152	ASAP1	none
1.70592e-34	0.54128	0.761	0.632	4.63123e-30	0.129	ZBTB20	none
1.71931e-34	0.294308	0.969	0.915	4.66758e-30	0.054	PECAM1	none
2.06926e-34	-0.614545	0.421	0.596	5.61763e-30	0.175	SELENOF	none
2.20292e-34	0.346153	0.94	0.847	5.9805e-30	0.093	RPS10	none
2.50252e-34	1.00346	0.545	0.387	6.79384e-30	0.158	RCAN1	up
2.82322e-34	-2.15375	0.043	0.129	7.66449e-30	0.086	HTRA3	down
3.08844e-34	-1.65333	0.043	0.131	8.38449e-30	0.088	C1QA	down
3.37844e-34	0.973864	0.552	0.373	9.17178e-30	0.179	EGR1	none
3.53825e-34	-1.00137	0.269	0.418	9.60565e-30	0.149	PCDH12	down
3.70852e-34	-1.27172	0.107	0.227	1.00679e-29	0.12	ADAMTS5	down
3.72489e-34	-0.390998	0.998	0.997	1.01123e-29	0.001	TMSB4X	none
3.98421e-34	-2.0508	0.025	0.097	1.08163e-29	0.072	AC068491.3	down
6.56608e-34	-1.48421	0.078	0.186	1.78256e-29	0.108	MFAP2	down
6.72665e-34	-0.589609	0.635	0.683	1.82615e-29	0.048	IGKC	none
9.13603e-34	-4.2433	0.003	0.042	2.48025e-29	0.039	DPT	down
9.95062e-34	0.643218	0.682	0.54	2.70139e-29	0.142	ARL6IP1	none
1.07666e-33	0.681143	0.531	0.362	2.92292e-29	0.169	MDM4	none
1.30055e-33	0.473374	0.766	0.617	3.53072e-29	0.149	HNRNPD	none
1.48814e-33	0.951755	0.405	0.244	4.04001e-29	0.161	NXN	none
1.59977e-33	-1.54326	0.063	0.162	4.34304e-29	0.099	C11orf95	down
1.61305e-33	0.470891	0.734	0.609	4.37911e-29	0.125	KMT2E	none
1.76017e-33	-0.486734	0.814	0.836	4.77851e-29	0.022	MARCKSL1	none
1.76021e-33	0.730286	0.538	0.376	4.77863e-29	0.162	TRIM56	none
1.93741e-33	-0.337861	0.988	0.993	5.25968e-29	0.005	RPS15A	none
2.78168e-33	-1.22955	0.041	0.125	7.5517e-29	0.084	MAF	down
3.02769e-33	-0.924408	0.21	0.357	8.21956e-29	0.147	MMP24OS	none
3.05172e-33	-0.999908	0.224	0.368	8.28481e-29	0.144	CD276	none
3.07886e-33	-6.04491	0	0.032	8.35848e-29	0.032	LRRC15	down
3.15251e-33	-1.09317	0.172	0.308	8.55844e-29	0.136	FAM96A	down
3.45968e-33	0.574503	0.605	0.446	9.39233e-29	0.159	EIF2S3	none
3.58243e-33	0.550323	0.748	0.623	9.72558e-29	0.125	PDLIM5	none
3.85686e-33	-0.320643	0.989	0.985	1.04706e-28	0.004	RPL18A	none
3.86181e-33	0.423285	0.836	0.733	1.0484e-28	0.103	CCNI	none
4.1609e-33	0.50225	0.711	0.575	1.1296e-28	0.136	RBM25	none
4.25608e-33	-0.741022	0.306	0.474	1.15544e-28	0.168	SEPT9	none
4.979e-33	0.470039	0.859	0.749	1.3517e-28	0.11	HNRNPU	none
5.96301e-33	-0.354616	0.861	0.871	1.61884e-28	0.01	OAZ1	none
6.34516e-33	-0.733002	0.37	0.518	1.72258e-28	0.148	DYSF	none
7.2402e-33	1.53617	0.245	0.106	1.96557e-28	0.139	ITPKC	up
7.36314e-33	-1.50963	0.089	0.199	1.99895e-28	0.11	GJA4	down
7.59746e-33	2.74377	0.126	0.021	2.06256e-28	0.105	PCDH19	up
7.92488e-33	0.663665	0.657	0.508	2.15145e-28	0.149	LIMA1	none
9.30188e-33	0.623838	0.671	0.525	2.52527e-28	0.146	LMCD1	none
1.27094e-32	0.726085	0.517	0.353	3.45035e-28	0.164	SETX	none
1.30372e-32	-1.02442	0.209	0.355	3.53935e-28	0.146	CENPX	down
1.44924e-32	-0.708087	0.489	0.614	3.93439e-28	0.125	MRPL52	none
1.65317e-32	0.800531	0.306	0.155	4.48803e-28	0.151	TMCC3	none
1.70147e-32	-1.59556	0.018	0.08	4.61915e-28	0.062	PI16	down
1.7598e-32	-1.25188	0.21	0.343	4.77752e-28	0.133	TP53I11	down
2.20515e-32	2.45099	0.147	0.035	5.98655e-28	0.112	ADAMTS9-AS2	up
2.34256e-32	0.912132	0.385	0.227	6.35958e-28	0.158	CREBZF	none
2.40304e-32	0.751604	0.505	0.342	6.52377e-28	0.163	CRYBG3	none
2.79625e-32	-3.92781	0.005	0.048	7.59126e-28	0.043	LOXL1	down
3.07394e-32	0.504472	0.756	0.617	8.34514e-28	0.139	CAST	none
3.55893e-32	1.25327	0.304	0.159	9.66178e-28	0.145	DDX60L	up
4.01378e-32	0.536426	0.64	0.49	1.08966e-27	0.15	ARID4B	none
4.18703e-32	-0.763607	0.458	0.581	1.1367e-27	0.123	POLR2J	none
5.01966e-32	0.437526	0.745	0.58	1.36274e-27	0.165	SWAP70	none
5.4655e-32	0.684618	0.627	0.477	1.48377e-27	0.15	XAF1	none
5.93255e-32	1.10925	0.253	0.11	1.61057e-27	0.143	MIR222HG	up
6.55506e-32	0.440163	0.726	0.551	1.77957e-27	0.175	SEC14L1	none
7.16441e-32	1.50882	0.245	0.108	1.94499e-27	0.137	ANKS1A	up
8.32666e-32	-0.892134	0.178	0.319	2.26052e-27	0.141	PTP4A1	none
9.07101e-32	-1.51743	0.068	0.163	2.4626e-27	0.095	CCL4	down
1.04746e-31	1.85832	0.168	0.05	2.84365e-27	0.118	PVT1	up
1.10355e-31	-0.892182	0.448	0.566	2.9959e-27	0.118	RGS3	none
1.11264e-31	0.767127	0.421	0.261	3.02058e-27	0.16	FNBP1L	none
1.20776e-31	-0.505141	0.312	0.482	3.27882e-27	0.17	TCIM	none
1.45295e-31	-1.50641	0.077	0.178	3.94446e-27	0.101	SNAI2	down
1.78875e-31	0.631727	0.699	0.569	4.85611e-27	0.13	GIMAP7	none
1.83824e-31	0.59828	0.584	0.436	4.99046e-27	0.148	PPP1R12A	none
2.28306e-31	0.528661	0.638	0.475	6.19805e-27	0.163	NR2F2	none
2.40996e-31	1.22597	0.329	0.181	6.54256e-27	0.148	SESN3	up
2.81438e-31	0.868906	0.423	0.273	7.64048e-27	0.15	STX16	none
2.86558e-31	0.649266	0.483	0.324	7.77949e-27	0.159	DICER1	none
3.10646e-31	0.626329	0.601	0.445	8.43343e-27	0.156	MCTP1	none
3.53846e-31	1.87892	0.172	0.053	9.60621e-27	0.119	CCL23	up
3.58001e-31	0.345289	0.759	0.608	9.71901e-27	0.151	PTPRB	none
3.58942e-31	1.00016	0.281	0.132	9.74456e-27	0.149	PER1	up
3.63671e-31	0.256554	0.998	0.994	9.87295e-27	0.004	EEF1A1	none
3.7823e-31	-2.04908	0.015	0.071	1.02682e-26	0.056	C3	down
3.94585e-31	-0.801429	0.448	0.578	1.07122e-26	0.13	NOTCH4	none
4.00541e-31	0.430489	0.796	0.678	1.08739e-26	0.118	ACTN1	none
4.39803e-31	0.73826	0.472	0.314	1.19398e-26	0.158	PPP2R5A	none
4.65331e-31	0.776676	0.691	0.581	1.26328e-26	0.11	ADAMTS9	none
5.1796e-31	0.734243	0.437	0.276	1.40616e-26	0.161	CFAP97	none
6.08706e-31	0.587458	0.874	0.794	1.65252e-26	0.08	EMP1	none
6.3273e-31	-0.281774	0.947	0.928	1.71773e-26	0.019	RAC1	none
6.88856e-31	0.260525	0.963	0.921	1.87011e-26	0.042	RPL23	none
1.0097e-30	0.186327	0.993	0.984	2.74113e-26	0.009	RPS24	none
1.02089e-30	0.791621	0.467	0.316	2.77152e-26	0.151	SPTLC2	none
1.02552e-30	0.936306	0.375	0.223	2.78407e-26	0.152	TPD52L1	none
1.05346e-30	0.363708	0.817	0.698	2.85992e-26	0.119	EMCN	none
1.0878e-30	0.585626	0.582	0.431	2.95315e-26	0.151	ROCK1	none
1.10533e-30	-0.829012	0.268	0.421	3.00074e-26	0.153	RTL8A	none
1.12151e-30	1.21934	0.208	0.08	3.04469e-26	0.128	ACACB	up
1.13953e-30	-0.854466	0.259	0.406	3.0936e-26	0.147	DARS	none
1.31254e-30	0.709686	0.532	0.387	3.56328e-26	0.145	CHD1	none
1.42015e-30	0.745612	0.325	0.17	3.85543e-26	0.155	ST6GAL1	none
1.6523e-30	-1.89612	0.028	0.097	4.48566e-26	0.069	PDE1C	down
1.83848e-30	1.15181	0.282	0.14	4.99111e-26	0.142	IRAK3	up
1.93848e-30	0.832709	0.379	0.224	5.26258e-26	0.155	PRKAG2	none
2.0501e-30	-2.33007	0.008	0.054	5.5656e-26	0.046	AC017002.3	down
2.05156e-30	0.77781	0.461	0.308	5.56958e-26	0.153	SPEN	none
2.11426e-30	-0.78581	0.571	0.656	5.73979e-26	0.085	APLNR	none
2.5661e-30	-2.2042	0.018	0.077	6.96644e-26	0.059	NLGN4Y	down
2.60404e-30	-1.09884	0.149	0.275	7.06945e-26	0.126	TMEM189	down
4.03912e-30	0.860019	0.358	0.206	1.09654e-25	0.152	IKBKB	none
4.04666e-30	0.447962	0.754	0.611	1.09859e-25	0.143	GIMAP4	none
4.58576e-30	0.481843	0.647	0.497	1.24494e-25	0.15	SNTB2	none
4.68519e-30	-1.24937	0.349	0.481	1.27193e-25	0.132	IGFBP3	down
5.1831e-30	0.872119	0.351	0.201	1.40711e-25	0.15	CNST	none
5.25649e-30	-0.603119	0.663	0.771	1.42703e-25	0.108	MIF	none
5.80054e-30	1.2249	0.255	0.12	1.57473e-25	0.135	KIAA0232	up
6.79846e-30	0.643826	0.573	0.428	1.84565e-25	0.145	KMT2A	none
6.8483e-30	0.656062	0.464	0.305	1.85918e-25	0.159	ZNF292	none
6.90963e-30	-3.49918	0.007	0.051	1.87583e-25	0.044	TMEM35B	down
7.60356e-30	0.423025	0.673	0.522	2.06421e-25	0.151	TJP1	none
7.63552e-30	0.625806	0.567	0.416	2.07289e-25	0.151	FERMT2	none
8.35111e-30	-0.567128	0.654	0.717	2.26716e-25	0.063	COX7B	none
8.53907e-30	0.662856	0.471	0.318	2.31819e-25	0.153	BDP1	none
1.10676e-29	1.59564	0.239	0.11	3.00464e-25	0.129	AL359220.1	up
1.22883e-29	-2.35775	0.019	0.079	3.33603e-25	0.06	TGFBI	down
1.24597e-29	-0.756865	0.444	0.562	3.38256e-25	0.118	TIMM8B	none
1.28405e-29	1.22286	0.239	0.106	3.48593e-25	0.133	KLHL3	up
1.36464e-29	-0.67635	0.802	0.845	3.70473e-25	0.043	RPS17	none
1.40017e-29	2.81515	0.112	0.018	3.80119e-25	0.094	C1QTNF9	up
1.44413e-29	-0.367296	0.659	0.937	3.92052e-25	0.278	RACK1	none
1.57138e-29	0.891892	0.38	0.23	4.26597e-25	0.15	MAP3K8	none
1.98147e-29	0.924064	0.409	0.257	5.3793e-25	0.152	SLC4A7	none
2.08e-29	0.663918	0.368	0.214	5.64678e-25	0.154	PDK4	none
2.20873e-29	-2.38838	0.019	0.079	5.99625e-25	0.06	SPON2	down
2.78778e-29	-1.04397	0.184	0.316	7.56826e-25	0.132	H1F0	down
3.428e-29	1.20494	0.299	0.163	9.30635e-25	0.136	NRARP	up
3.57767e-29	-0.397393	0.927	0.934	9.71266e-25	0.007	GUK1	none
3.58677e-29	0.613232	0.603	0.465	9.73736e-25	0.138	SNRK	none
3.93491e-29	-0.574227	0.536	0.674	1.06825e-24	0.138	RGCC	none
4.1544e-29	0.508339	0.634	0.479	1.12784e-24	0.155	MPZL2	none
4.45037e-29	0.451513	0.694	0.544	1.20819e-24	0.15	HLA-F	none
4.83908e-29	-0.296426	0.993	0.994	1.31371e-24	0.001	RPS28	none
5.29126e-29	0.658589	0.472	0.311	1.43647e-24	0.161	BCL10	none
5.34296e-29	0.213814	0.984	0.976	1.45051e-24	0.008	RPL7A	none
6.32826e-29	0.719297	0.35	0.197	1.718e-24	0.153	EPB41L4A-AS1	none
6.51516e-29	1.19452	0.197	0.074	1.76873e-24	0.123	COBLL1	up
6.74153e-29	0.632774	0.589	0.441	1.83019e-24	0.148	BPTF	none
8.30154e-29	0.822413	0.341	0.193	2.2537e-24	0.148	FRY	none
8.53088e-29	0.953123	0.31	0.167	2.31596e-24	0.143	LEPR	none
8.56343e-29	0.59559	0.524	0.372	2.3248e-24	0.152	CTTNBP2NL	none
1.04326e-28	-0.686921	0.588	0.662	2.83224e-24	0.074	ANAPC11	none
1.05018e-28	0.427529	0.688	0.543	2.85103e-24	0.145	DEK	none
1.11534e-28	-0.950052	0.106	0.218	3.02792e-24	0.112	ESM1	none
1.31596e-28	-0.950865	0.298	0.44	3.57257e-24	0.142	C6orf48	none
1.47506e-28	1.79076	0.158	0.049	4.00448e-24	0.109	ALDH6A1	up
1.47853e-28	0.451583	0.713	0.549	4.01392e-24	0.164	PLSCR1	none
1.6045e-28	1.32159	0.219	0.094	4.35588e-24	0.125	SLC25A29	up
1.79281e-28	0.364188	0.834	0.71	4.86711e-24	0.124	SERBP1	none
1.89395e-28	0.940216	0.225	0.095	5.14169e-24	0.13	MMP28	none
2.01735e-28	0.971752	0.272	0.136	5.47669e-24	0.136	ABLIM3	none
2.10362e-28	-1.86934	0.042	0.119	5.71091e-24	0.077	C1QB	down
2.11449e-28	0.843159	0.359	0.212	5.74042e-24	0.147	RAB27A	none
2.17065e-28	1.13633	0.24	0.108	5.89289e-24	0.132	SNCA	up
2.17849e-28	0.947637	0.414	0.271	5.91418e-24	0.143	UHRF2	none
2.20396e-28	-0.521708	0.717	0.744	5.98332e-24	0.027	GNB2	none
2.37547e-28	0.741996	0.417	0.266	6.44894e-24	0.151	ARID4A	none
2.47231e-28	-2.25669	0.025	0.088	6.71182e-24	0.063	C11orf98	down
2.77942e-28	0.667849	0.476	0.323	7.54557e-24	0.153	DNAJC21	none
3.12241e-28	-1.60175	0.057	0.142	8.47671e-24	0.085	APOL4	down
3.41012e-28	0.765804	0.395	0.245	9.25779e-24	0.15	WWP1	none
3.45197e-28	0.363725	0.846	0.715	9.37141e-24	0.131	HNRNPH1	none
3.47034e-28	-1.94965	0.072	0.164	9.42128e-24	0.092	AL118516.1	down
3.51206e-28	-3.52605	0.006	0.046	9.53454e-24	0.04	COX4I2	down
3.68592e-28	1.55922	0.203	0.082	1.00065e-23	0.121	RHOU	up
3.70296e-28	-2.10376	0.026	0.09	1.00528e-23	0.064	PLSCR3	down
3.95186e-28	-1.54038	0.111	0.214	1.07285e-23	0.103	COL5A1	down
4.04598e-28	0.752451	0.568	0.438	1.0984e-23	0.13	ANKRD28	none
4.34563e-28	-0.371058	0.86	0.853	1.17975e-23	0.007	CALR	none
4.52171e-28	1.45472	0.192	0.074	1.22755e-23	0.118	CSPP1	up
5.35474e-28	0.526215	0.67	0.544	1.45371e-23	0.126	DOCK9	none
5.6095e-28	1.41341	0.164	0.053	1.52287e-23	0.111	CPVL	up
5.70771e-28	-1.52107	0.153	0.262	1.54953e-23	0.109	ALDOA	down
6.52373e-28	-0.386277	0.83	0.849	1.77106e-23	0.019	SSR4	none
7.16293e-28	1.23125	0.23	0.103	1.94459e-23	0.127	SCAPER	up
7.3588e-28	1.05137	0.28	0.144	1.99777e-23	0.136	MID1	up
8.01025e-28	0.702962	0.487	0.338	2.17462e-23	0.149	CEP68	none
8.17865e-28	-0.817539	0.391	0.522	2.22034e-23	0.131	TGFB1	none
8.37171e-28	0.481739	0.673	0.54	2.27275e-23	0.133	NFE2L2	none
8.43262e-28	-1.1883	0.097	0.201	2.28929e-23	0.104	RCN3	down
8.63875e-28	-1.19604	0.124	0.234	2.34525e-23	0.11	S100A3	down
8.6555e-28	-0.671391	0.813	0.855	2.34979e-23	0.042	MGP	none
9.07797e-28	0.595179	0.553	0.405	2.46449e-23	0.148	CRBN	none
1.02385e-27	-1.7539	0.018	0.073	2.77954e-23	0.055	PDGFRB	down
1.03181e-27	0.649583	0.498	0.351	2.80116e-23	0.147	ZBTB7A	none
1.12673e-27	-0.614725	0.578	0.671	3.05885e-23	0.093	LSM7	none
1.23129e-27	-0.72336	0.25	0.391	3.34271e-23	0.141	HIKESHI	none
1.37959e-27	-2.86159	0.006	0.047	3.74531e-23	0.041	COL11A1	down
1.4627e-27	0.672686	0.428	0.276	3.97094e-23	0.152	EEA1	none
1.52554e-27	0.468498	0.607	0.471	4.14155e-23	0.136	SLC25A37	none
1.53047e-27	0.749677	0.421	0.28	4.15492e-23	0.141	ICA1	none
1.55634e-27	-1.04144	0.151	0.271	4.22514e-23	0.12	NAXE	down
2.07258e-27	-1.20294	0.111	0.219	5.62664e-23	0.108	VARS	down
2.12388e-27	0.870877	0.251	0.116	5.76591e-23	0.135	RAB3C	none
2.23089e-27	0.671752	0.415	0.261	6.05642e-23	0.154	SLC25A36	none
2.25865e-27	-2.42813	0.016	0.068	6.13178e-23	0.052	NOTCH3	down
2.28577e-27	0.592493	0.57	0.423	6.20542e-23	0.147	NFAT5	none
2.86112e-27	0.619448	0.506	0.356	7.76737e-23	0.15	NIPBL	none
2.93983e-27	0.455978	0.797	0.669	7.98105e-23	0.128	IL6ST	none
3.1023e-27	0.515124	0.675	0.544	8.42213e-23	0.131	FLNB	none
3.22139e-27	-0.451438	0.745	0.795	8.74542e-23	0.05	BSG	none
3.90394e-27	0.575227	0.527	0.377	1.05984e-22	0.15	ASH1L	none
4.08058e-27	1.76276	0.151	0.046	1.10779e-22	0.105	SLCO4A1	up
4.3087e-27	1.07462	0.277	0.144	1.16973e-22	0.133	VEGFB	up
4.68995e-27	0.233992	0.609	0.447	1.27323e-22	0.162	ADIRF	none
4.7504e-27	-1.8085	0.047	0.123	1.28964e-22	0.076	CORO1A	down
5.623e-27	-2.23448	0.019	0.075	1.52653e-22	0.056	GASAL1	down
5.74019e-27	-3.23069	0.016	0.069	1.55835e-22	0.053	CD3E	down
5.90913e-27	-1.42557	0.101	0.201	1.60421e-22	0.1	NT5DC2	down
6.05006e-27	0.753003	0.377	0.234	1.64247e-22	0.143	CHD2	none
6.76354e-27	-2.44616	0.024	0.084	1.83617e-22	0.06	CD3D	down
6.94034e-27	-1.01735	0.139	0.253	1.88416e-22	0.114	HEY1	down
7.68189e-27	0.667818	0.423	0.274	2.08548e-22	0.149	LRRC32	none
7.96382e-27	0.206238	0.994	0.984	2.16202e-22	0.01	HLA-A	none
8.61017e-27	0.992046	0.235	0.108	2.33749e-22	0.127	TESC	none
9.03182e-27	0.834576	0.442	0.303	2.45196e-22	0.139	RORA	none
9.06457e-27	0.710222	0.437	0.292	2.46085e-22	0.145	GNG12	none
9.16357e-27	0.54389	0.622	0.487	2.48772e-22	0.135	TAF1D	none
9.18577e-27	0.58343	0.495	0.352	2.49375e-22	0.143	KMT2C	none
9.39996e-27	2.34563	0.112	0.022	2.5519e-22	0.09	LAMA3	up
9.85062e-27	-5.30347	0.001	0.027	2.67425e-22	0.026	IGLV1-47	down
1.00811e-26	-0.98095	0.174	0.295	2.73683e-22	0.121	ATP13A2	none
1.03985e-26	0.701223	0.434	0.281	2.82299e-22	0.153	CHD7	none
1.04332e-26	0.698765	0.483	0.342	2.8324e-22	0.141	AKT3	none
1.10052e-26	0.362506	0.795	0.675	2.98768e-22	0.12	EIF4A2	none
1.11471e-26	0.766225	0.356	0.209	3.0262e-22	0.147	HLA-DQA1	none
1.18654e-26	-1.73112	0.032	0.099	3.22123e-22	0.067	MMP11	down
1.18962e-26	1.53646	0.158	0.051	3.22958e-22	0.107	PLEKHA7	up
1.22868e-26	0.570474	0.605	0.471	3.33561e-22	0.134	PPFIBP1	none
1.34579e-26	0.737516	0.459	0.318	3.65355e-22	0.141	PHF3	none
1.62937e-26	-2.45785	0.008	0.049	4.42342e-22	0.041	CD79A	down
1.63689e-26	-1.10485	0.09	0.188	4.44382e-22	0.098	TEN1	down
1.67314e-26	0.702828	0.444	0.297	4.54224e-22	0.147	PHKB	none
1.68176e-26	0.41055	0.796	0.676	4.56563e-22	0.12	FABP5	none
1.75427e-26	2.13244	0.123	0.03	4.76249e-22	0.093	SULT1C2	up
1.8473e-26	-0.664584	0.212	0.344	5.01504e-22	0.132	PLAU	none
2.1117e-26	0.654958	0.411	0.264	5.73284e-22	0.147	EBF1	none
2.16188e-26	0.765972	0.404	0.257	5.86907e-22	0.147	NEURL1B	none
2.19045e-26	-0.596529	0.421	0.553	5.94663e-22	0.132	SEMA3F	none
2.24513e-26	-0.784338	0.381	0.501	6.09509e-22	0.12	ABRACL	none
2.40881e-26	-0.907307	0.144	0.262	6.53943e-22	0.118	ERG28	none
2.44858e-26	-0.788495	0.582	0.698	6.64741e-22	0.116	FN1	none
2.46953e-26	0.979278	0.299	0.164	6.70428e-22	0.135	ZNF83	none
2.73536e-26	0.972441	0.344	0.207	7.42596e-22	0.137	SAMD4A	none
2.76947e-26	-0.480322	0.672	0.738	7.51855e-22	0.066	GADD45GIP1	none
3.22576e-26	0.465181	0.624	0.477	8.75729e-22	0.147	BNIP2	none
3.51149e-26	1.56936	0.163	0.056	9.53301e-22	0.107	SYT15	up
3.67698e-26	0.711081	0.463	0.322	9.98226e-22	0.141	PHIP	none
3.82612e-26	0.429478	0.701	0.578	1.03872e-21	0.123	TMOD3	none
4.37269e-26	0.901893	0.338	0.201	1.1871e-21	0.137	PDIA5	none
4.71072e-26	0.42185	0.718	0.595	1.27887e-21	0.123	UBXN4	none
4.88677e-26	0.634148	0.515	0.37	1.32666e-21	0.145	ZNF638	none
4.94449e-26	0.179293	0.979	0.947	1.34233e-21	0.032	RPL21	none
5.01776e-26	-0.371685	0.987	0.988	1.36222e-21	0.001	RPS27	none
5.46355e-26	-0.845559	0.318	0.443	1.48324e-21	0.125	EIF4EBP1	none
5.4954e-26	-0.241286	0.976	0.971	1.49189e-21	0.005	SRP14	none
6.06143e-26	1.04148	0.282	0.151	1.64556e-21	0.131	RASA2	up
6.32372e-26	1.08002	0.43	0.29	1.71676e-21	0.14	ATF3	up
6.84682e-26	-0.752063	0.336	0.466	1.85878e-21	0.13	EMP3	none
7.08036e-26	0.767651	0.447	0.303	1.92218e-21	0.144	TRIM22	none
7.30684e-26	0.191549	0.987	0.979	1.98366e-21	0.008	RPS9	none
7.57633e-26	-3.24712	0.003	0.036	2.05682e-21	0.033	LINC01303	down
8.41698e-26	-3.15829	0.009	0.052	2.28504e-21	0.043	CD27	down
8.62975e-26	-0.734125	0.439	0.538	2.3428e-21	0.099	SSNA1	none
9.72442e-26	-1.85867	0.029	0.093	2.63999e-21	0.064	AC026979.2	down
9.87032e-26	1.16866	0.237	0.113	2.67959e-21	0.124	MTURN	up
1.03401e-25	-1.32872	0.077	0.168	2.80714e-21	0.091	ZSCAN16-AS1	down
1.05983e-25	0.77874	0.45	0.306	2.87723e-21	0.144	FILIP1	none
1.14153e-25	-0.437154	0.714	0.757	3.09902e-21	0.043	YWHAH	none
1.15695e-25	0.431002	0.676	0.532	3.14089e-21	0.144	ARL6IP5	none
1.48505e-25	0.298186	0.914	0.816	4.03161e-21	0.098	SPTBN1	none
1.88158e-25	1.08548	0.256	0.131	5.10812e-21	0.125	FGD4	up
1.97704e-25	0.649364	0.393	0.251	5.36727e-21	0.142	MAN1A1	none
2.03571e-25	0.46697	0.63	0.494	5.52655e-21	0.136	SP100	none
2.12157e-25	0.55205	0.51	0.363	5.75963e-21	0.147	LENG8	none
2.57418e-25	0.622989	0.469	0.322	6.98839e-21	0.147	TNFRSF1B	none
2.60783e-25	-0.523883	0.685	0.735	7.07973e-21	0.05	LAMTOR5	none
2.66359e-25	0.440544	0.659	0.512	7.23112e-21	0.147	PAK2	none
2.79134e-25	-0.750255	0.373	0.495	7.57794e-21	0.122	RASGRP3	none
2.92627e-25	0.543527	0.557	0.419	7.94423e-21	0.138	ATP2B1	none
3.03743e-25	-2.29486	0.013	0.059	8.24601e-21	0.046	KLHDC8A	down
3.77847e-25	-1.56842	0.053	0.13	1.02578e-20	0.077	AC004918.1	down
4.05261e-25	0.317778	0.777	0.664	1.1002e-20	0.113	SRSF11	none
4.18439e-25	0.965837	0.283	0.153	1.13598e-20	0.13	AMOTL2	none
4.24291e-25	-0.833431	0.344	0.467	1.15187e-20	0.123	NME4	none
4.73547e-25	1.02968	0.296	0.168	1.28559e-20	0.128	RAPH1	up
4.74928e-25	1.56535	0.173	0.067	1.28934e-20	0.106	LRIG3	up
4.79555e-25	1.49024	0.155	0.054	1.3019e-20	0.101	SSBP2	up
5.43989e-25	-2.58289	0.007	0.045	1.47682e-20	0.038	OLFML2B	down
5.84061e-25	-1.49085	0.137	0.238	1.58561e-20	0.101	GADD45G	down
5.87508e-25	0.528128	0.601	0.479	1.59497e-20	0.122	CDV3	none
6.08919e-25	0.754477	0.374	0.234	1.65309e-20	0.14	SBF2	none
6.53446e-25	1.15548	0.172	0.066	1.77397e-20	0.106	KRT19	up
9.34511e-25	-0.786144	0.342	0.462	2.53701e-20	0.12	COLGALT1	none
9.90885e-25	0.464493	0.736	0.638	2.69006e-20	0.098	AKAP13	none
1.01206e-24	0.8992	0.272	0.144	2.74753e-20	0.128	TNFRSF10A	none
1.01391e-24	-1.36159	0.064	0.147	2.75257e-20	0.083	EIF1AY	down
1.02621e-24	-3.70331	0.004	0.037	2.78596e-20	0.033	RMRP	down
1.04985e-24	0.369711	0.714	0.588	2.85012e-20	0.126	SF3B1	none
1.05124e-24	0.618671	0.487	0.351	2.85389e-20	0.136	PITPNB	none
1.06661e-24	0.591738	0.433	0.291	2.89563e-20	0.142	MLLT6	none
1.13718e-24	0.978362	0.275	0.147	3.08723e-20	0.128	SCN1B	none
1.17061e-24	1.33329	0.201	0.089	3.17798e-20	0.112	SLC8A1	up
1.17765e-24	-3.29797	0.004	0.036	3.19708e-20	0.032	SIT1	down
1.1965e-24	0.550208	0.479	0.331	3.24826e-20	0.148	CCDC47	none
1.27287e-24	1.05204	0.29	0.163	3.45559e-20	0.127	ARHGAP26	up
1.28118e-24	0.387166	0.775	0.669	3.47815e-20	0.106	EIF4B	none
1.32726e-24	0.369526	0.741	0.634	3.60324e-20	0.107	TOMM20	none
1.45836e-24	0.61267	0.439	0.297	3.95915e-20	0.142	MSRB3	none
1.4685e-24	0.845146	0.277	0.151	3.98668e-20	0.126	ZNF462	none
1.61818e-24	0.577048	0.439	0.299	4.39304e-20	0.14	HMGB2	none
1.65722e-24	0.314533	0.858	0.75	4.49902e-20	0.108	HNRNPA3	none
1.67715e-24	1.12565	0.147	0.047	4.55314e-20	0.1	CNTNAP3	up
1.75884e-24	0.504763	0.63	0.508	4.77489e-20	0.122	AKAP9	none
1.94752e-24	1.10723	0.221	0.105	5.28712e-20	0.116	NPIPB5	up
1.97613e-24	-0.61224	0.598	0.668	5.36481e-20	0.07	SCAND1	none
2.10832e-24	0.535128	0.553	0.402	5.72366e-20	0.151	PCM1	none
2.1829e-24	0.463637	0.672	0.55	5.92612e-20	0.122	TSPAN4	none
2.27566e-24	1.0985	0.203	0.091	6.17796e-20	0.112	NFIL3	up
2.37497e-24	0.576508	0.522	0.373	6.44758e-20	0.149	PTBP3	none
2.39083e-24	0.835877	0.331	0.197	6.49064e-20	0.134	FAM89A	none
2.41137e-24	0.631216	0.434	0.295	6.54639e-20	0.139	RIOK3	none
2.57245e-24	-0.68797	0.256	0.375	6.98369e-20	0.119	TAGLN	none
2.63839e-24	0.331186	0.507	0.336	7.1627e-20	0.171	ITGB4	none
2.74323e-24	0.206201	0.992	0.981	7.44733e-20	0.011	RPS2	none
2.77049e-24	0.602787	0.51	0.371	7.52132e-20	0.139	NUFIP2	none
2.98285e-24	-1.10563	0.207	0.322	8.09785e-20	0.115	MMP15	down
3.00702e-24	2.52728	0.094	0.016	8.16347e-20	0.078	AKR1C1	up
3.0323e-24	0.38021	0.507	0.342	8.23208e-20	0.165	MDK	none
3.03453e-24	-0.544572	0.656	0.693	8.23815e-20	0.037	KRT10	none
3.03628e-24	0.550435	0.542	0.401	8.24289e-20	0.141	HSD17B12	none
3.0383e-24	-0.55664	0.638	0.702	8.24837e-20	0.064	MRPS21	none
3.35007e-24	-4.52878	0.001	0.026	9.09478e-20	0.025	AC087627.1	down
3.54322e-24	0.719902	0.366	0.23	9.61915e-20	0.136	RABGAP1	none
3.61481e-24	0.430812	0.581	0.447	9.81349e-20	0.134	CHD9	none
3.74264e-24	-2.90996	0.005	0.038	1.01605e-19	0.033	COL22A1	down
3.88613e-24	-2.12816	0.015	0.062	1.05501e-19	0.047	AC108463.3	down
3.90129e-24	0.847394	0.553	0.421	1.05912e-19	0.132	CDKN1A	none
4.07531e-24	1.19741	0.219	0.105	1.10637e-19	0.114	TACSTD2	up
4.12656e-24	0.408318	0.756	0.653	1.12028e-19	0.103	MCL1	none
4.49175e-24	-3.92355	0.002	0.031	1.21942e-19	0.029	TMEM119	down
4.72374e-24	1.10736	0.19	0.081	1.2824e-19	0.109	CIITA	up
4.84606e-24	0.220631	0.971	0.952	1.31561e-19	0.019	RPL5	none
5.44594e-24	0.564114	0.505	0.352	1.47846e-19	0.153	ABCE1	none
5.60081e-24	-0.685759	0.489	0.586	1.52051e-19	0.097	RNF181	none
6.09027e-24	-0.641661	0.53	0.621	1.65339e-19	0.091	TAX1BP3	none
6.77031e-24	0.562814	0.533	0.398	1.838e-19	0.135	ZBTB38	none
6.86722e-24	1.04531	0.306	0.177	1.86431e-19	0.129	ITPR2	up
7.20155e-24	1.05273	0.324	0.193	1.95508e-19	0.131	MX1	up
7.36156e-24	-1.10897	0.1	0.197	1.99852e-19	0.097	RTL8B	down
9.279e-24	1.03925	0.235	0.116	2.51906e-19	0.119	DNM3	up
9.74571e-24	-0.201939	0.993	0.992	2.64577e-19	0.001	RPL28	none
9.76702e-24	0.414333	0.688	0.567	2.65155e-19	0.121	SCAF11	none
1.32801e-23	-1.85956	0.05	0.122	3.60529e-19	0.072	CTSK	down
1.36106e-23	0.698794	0.454	0.329	3.69501e-19	0.125	CLIP1	none
1.48575e-23	1.40984	0.228	0.114	4.03351e-19	0.114	EGR3	up
1.56606e-23	1.104	0.263	0.143	4.25154e-19	0.12	DDX60	up
1.57376e-23	0.443151	0.684	0.558	4.27243e-19	0.126	SRRM1	none
1.60418e-23	0.220521	0.966	0.939	4.35504e-19	0.027	RPL10A	none
1.60562e-23	0.380634	0.872	0.788	4.35894e-19	0.084	BTG1	none
1.64858e-23	0.864216	0.783	0.714	4.47555e-19	0.069	KLF2	none
1.67142e-23	0.444361	0.634	0.505	4.53758e-19	0.129	ARID1B	none
1.68966e-23	-0.774362	0.256	0.382	4.58708e-19	0.126	LAPTM5	none
1.71997e-23	0.869481	0.343	0.215	4.66938e-19	0.128	N4BP1	none
1.73369e-23	0.334258	0.755	0.637	4.70663e-19	0.118	CNBP	none
1.77335e-23	1.73661	0.118	0.031	4.81429e-19	0.087	HLA-DOA	up
1.79894e-23	-0.817197	0.103	0.201	4.88375e-19	0.098	FCN3	none
1.85161e-23	0.745069	0.368	0.238	5.02675e-19	0.13	DDX39B	none
1.85341e-23	-0.631095	0.47	0.568	5.03164e-19	0.098	KDR	none
1.93192e-23	-0.711604	0.379	0.506	5.24478e-19	0.127	JAG2	none
1.9374e-23	0.722012	0.566	0.456	5.25964e-19	0.11	GIMAP1	none
2.0249e-23	0.432422	0.735	0.612	5.49719e-19	0.123	CLEC2B	none
2.16238e-23	-0.722112	0.257	0.39	5.87042e-19	0.133	VSIR	none
2.45761e-23	0.631191	0.495	0.361	6.67193e-19	0.134	RB1CC1	none
2.49786e-23	0.458287	0.581	0.441	6.7812e-19	0.14	WAC	none
2.74213e-23	-0.64018	0.385	0.519	7.44432e-19	0.134	C8orf59	none
3.41474e-23	0.546695	0.469	0.331	9.27034e-19	0.138	PPP1R10	none
3.62343e-23	-1.00821	0.191	0.301	9.83689e-19	0.11	FHL3	down
3.62955e-23	0.610575	0.471	0.337	9.85351e-19	0.134	CHSY1	none
3.83522e-23	-0.331697	0.892	0.888	1.04119e-18	0.004	EDF1	none
3.95595e-23	-0.45366	0.647	0.767	1.07396e-18	0.12	SOX4	none
4.12702e-23	0.471619	0.597	0.46	1.1204e-18	0.137	GPBP1	none
4.25558e-23	1.93399	0.172	0.071	1.1553e-18	0.101	CH25H	up
4.49239e-23	-4.00762	0.002	0.027	1.21959e-18	0.025	PDCD1	down
4.66855e-23	0.47636	0.42	0.277	1.26742e-18	0.143	IGFBP2	none
5.07739e-23	-0.991581	0.546	0.621	1.37841e-18	0.075	STMN1	none
5.28938e-23	0.416599	0.766	0.656	1.43596e-18	0.11	RSRP1	none
5.50929e-23	0.656895	0.42	0.291	1.49566e-18	0.129	TSNAX	none
6.66363e-23	-0.8814	0.188	0.305	1.80904e-18	0.117	GARS	none
7.08205e-23	0.36748	0.754	0.64	1.92264e-18	0.114	ITM2A	none
8.00881e-23	1.07571	0.508	0.456	2.17423e-18	0.052	ACKR1	up
8.23466e-23	-0.927519	0.144	0.251	2.23554e-18	0.107	SEPT8	none
8.75647e-23	-1.58388	0.112	0.203	2.37721e-18	0.091	IGFBP6	down
8.77971e-23	0.461507	0.66	0.54	2.38351e-18	0.12	MYCT1	none
9.85645e-23	0.708992	0.335	0.203	2.67583e-18	0.132	REV1	none
1.04971e-22	1.14844	0.182	0.077	2.84976e-18	0.105	PDE7B	up
1.10168e-22	0.617978	0.468	0.336	2.99084e-18	0.132	DNAJB4	none
1.12722e-22	0.315029	0.767	0.652	3.06017e-18	0.115	STAT3	none
1.13662e-22	0.608834	0.385	0.252	3.08571e-18	0.133	MIS18BP1	none
1.15494e-22	-2.13994	0.016	0.064	3.13544e-18	0.048	LRP1	down
1.29073e-22	-0.512494	0.516	0.618	3.50407e-18	0.102	MLEC	none
1.35732e-22	0.651448	0.413	0.274	3.68486e-18	0.139	SORBS2	none
1.3669e-22	0.510824	0.552	0.413	3.71087e-18	0.139	CDC42EP5	none
1.55285e-22	-1.53459	0.046	0.115	4.21567e-18	0.069	N4BP3	down
1.57955e-22	-2.06724	0.042	0.108	4.28816e-18	0.066	RGS1	down
1.67298e-22	0.708336	0.331	0.201	4.54181e-18	0.13	GSE1	none
1.70695e-22	0.150823	0.992	0.981	4.63403e-18	0.011	RPS27A	none
1.88706e-22	0.400986	0.506	0.35	5.12298e-18	0.156	CTSS	none
1.9732e-22	-0.516516	0.699	0.732	5.35685e-18	0.033	HSBP1	none
2.05515e-22	0.853142	0.265	0.143	5.57933e-18	0.122	OSBPL1A	none
2.07914e-22	0.378595	0.791	0.689	5.64446e-18	0.102	SFPQ	none
2.11295e-22	0.727527	0.335	0.205	5.73622e-18	0.13	ZFC3H1	none
2.27555e-22	-0.441891	0.796	0.823	6.17767e-18	0.027	SEC62	none
2.37178e-22	0.211272	0.998	0.99	6.43891e-18	0.008	MT-CO1	none
2.47811e-22	1.29182	0.203	0.095	6.72759e-18	0.108	ITSN1	up
2.58779e-22	0.464264	0.622	0.486	7.02532e-18	0.136	TPR	none
2.59895e-22	0.826524	0.308	0.182	7.05564e-18	0.126	CEP112	none
2.75498e-22	0.90182	0.246	0.128	7.47921e-18	0.118	DDB2	none
2.82359e-22	-0.634464	0.451	0.553	7.66548e-18	0.102	POLR2F	none
2.9222e-22	1.37263	0.114	0.031	7.93319e-18	0.083	SFN	up
3.12215e-22	-2.94179	0.006	0.04	8.47602e-18	0.034	CLDN14	down
3.55556e-22	-1.68543	0.045	0.112	9.65263e-18	0.067	ST5	down
3.65399e-22	-2.23776	0.026	0.081	9.91986e-18	0.055	AC015912.3	down
3.67871e-22	1.50396	0.168	0.069	9.98697e-18	0.099	FAM13C	up
4.66472e-22	0.590341	0.596	0.469	1.26638e-17	0.127	YPEL2	none
4.74763e-22	-0.581321	0.307	0.431	1.28889e-17	0.124	NES	none
4.96501e-22	1.316	0.191	0.087	1.3479e-17	0.104	BMP2	up
5.20927e-22	1.24517	0.175	0.073	1.41421e-17	0.102	MMP16	up
6.25616e-22	0.786574	0.323	0.198	1.69842e-17	0.125	ENDOD1	none
6.25901e-22	-2.3333	0.038	0.099	1.6992e-17	0.061	HCST	down
6.31553e-22	-1.26092	0.081	0.165	1.71454e-17	0.084	AL135925.1	down
6.46248e-22	0.636488	0.468	0.336	1.75443e-17	0.132	TTC14	none
6.61566e-22	0.817441	0.369	0.242	1.79602e-17	0.127	SP110	none
6.67646e-22	0.502203	0.523	0.396	1.81253e-17	0.127	UBE2H	none
6.85126e-22	0.719341	0.3	0.175	1.85998e-17	0.125	CMTM8	none
7.4489e-22	-6.84254	0	0.02	2.02223e-17	0.02	IGLV5-45	down
7.98672e-22	0.366478	0.709	0.595	2.16823e-17	0.114	S1PR1	none
8.01016e-22	-1.15506	0.108	0.201	2.1746e-17	0.093	CHTF8	down
8.48197e-22	0.734442	0.444	0.319	2.30269e-17	0.125	MAT2A	none
9.29265e-22	0.639996	0.417	0.281	2.52277e-17	0.136	RIF1	none
9.36363e-22	-1.53997	0.057	0.13	2.54204e-17	0.073	LGALS3BP	down
9.41424e-22	0.232403	0.888	0.784	2.55578e-17	0.104	STOM	none
9.96654e-22	-2.11425	0.019	0.068	2.70572e-17	0.049	C1QC	down
1.00095e-21	-1.1785	0.087	0.173	2.71738e-17	0.086	AGAP2-AS1	down
1.03227e-21	0.529029	0.498	0.36	2.80242e-17	0.138	DNAJB14	none
1.05442e-21	0.573057	0.432	0.303	2.86255e-17	0.129	UBR5	none
1.13338e-21	0.522494	0.425	0.293	3.0769e-17	0.132	KIDINS220	none
1.24081e-21	0.649518	0.461	0.334	3.36856e-17	0.127	CDK17	none
1.41978e-21	-0.492799	0.654	0.703	3.85441e-17	0.049	COX5A	none
1.45771e-21	-3.6834	0.004	0.032	3.95739e-17	0.028	SMOC2	down
1.48922e-21	1.39202	0.18	0.081	4.04293e-17	0.099	ANKRD36B	up
1.49321e-21	-0.585306	0.522	0.612	4.05377e-17	0.09	LAMTOR2	none
1.55299e-21	-1.68689	0.024	0.077	4.21605e-17	0.053	KMT2E-AS1	down
1.56583e-21	1.59497	0.112	0.031	4.25093e-17	0.081	TPO	up
1.68887e-21	-0.190726	0.995	0.992	4.58496e-17	0.003	HLA-B	none
1.73494e-21	0.72139	0.163	0.064	4.71001e-17	0.099	ABCG2	none
1.77186e-21	1.26733	0.211	0.105	4.81025e-17	0.106	PPP1R3B	up
1.93554e-21	0.4157	0.646	0.517	5.2546e-17	0.129	ODF2L	none
1.95565e-21	0.413615	0.423	0.281	5.30919e-17	0.142	RAPGEF3	none
2.03522e-21	0.257507	0.854	0.72	5.52522e-17	0.134	SET	none
2.17053e-21	0.623375	0.427	0.296	5.89255e-17	0.131	ZNF644	none
2.32392e-21	-0.503455	0.689	0.733	6.30897e-17	0.044	COX8A	none
2.38434e-21	0.830027	0.288	0.169	6.47301e-17	0.119	LRRC75A	none
2.40846e-21	-0.559447	0.671	0.69	6.53848e-17	0.019	LDHB	none
2.51955e-21	-0.552857	0.621	0.671	6.84008e-17	0.05	ARF4	none
2.84102e-21	-0.721299	0.424	0.522	7.71281e-17	0.098	NDUFB6	none
2.84856e-21	-0.817917	0.303	0.415	7.73326e-17	0.112	MMP14	none
2.89706e-21	1.04967	0.249	0.136	7.86495e-17	0.113	HIVEP1	up
3.02515e-21	0.304807	0.859	0.769	8.21267e-17	0.09	KTN1	none
3.02923e-21	-0.568719	0.55	0.612	8.22377e-17	0.062	PEA15	none
3.03753e-21	-0.864696	0.179	0.29	8.24628e-17	0.111	IMPAD1	none
3.12398e-21	-1.04554	0.107	0.198	8.48098e-17	0.091	HAGLROS	down
3.1426e-21	0.424195	0.519	0.373	8.53152e-17	0.146	CCDC69	none
3.63473e-21	-0.40361	0.691	0.728	9.86756e-17	0.037	PRDX5	none
3.64567e-21	-7.05573	0	0.019	9.89727e-17	0.019	CST1	down
3.85316e-21	-0.871095	0.236	0.347	1.04606e-16	0.111	IFI27L2	none
3.92535e-21	-0.712768	0.619	0.673	1.06565e-16	0.054	INSR	none
4.34078e-21	0.784349	0.557	0.442	1.17843e-16	0.115	IRF1	none
4.35051e-21	-2.74358	0.01	0.047	1.18108e-16	0.037	AC008556.1	down
4.57256e-21	-0.606662	0.489	0.58	1.24136e-16	0.091	TMEM204	none
4.61469e-21	0.656323	0.592	0.49	1.2528e-16	0.102	PTPRE	none
4.61869e-21	-0.330833	0.877	0.863	1.25388e-16	0.014	PSMA7	none
4.95179e-21	0.365898	0.956	0.891	1.34431e-16	0.065	HSP90AA1	none
5.57574e-21	0.565261	0.435	0.305	1.5137e-16	0.13	ABCG1	none
5.9075e-21	-4.44164	0.008	0.042	1.60377e-16	0.034	CCL21	down
6.02707e-21	-1.4832	0.04	0.103	1.63623e-16	0.063	FCER1G	down
6.45775e-21	-2.18042	0.026	0.078	1.75315e-16	0.052	AL365205.1	down
6.6752e-21	-0.801707	0.234	0.353	1.81218e-16	0.119	UTP11	none
7.26944e-21	-0.522132	0.467	0.6	1.97351e-16	0.133	ZFAS1	none
7.71675e-21	0.554391	0.491	0.36	2.09494e-16	0.131	EIF2A	none
8.25867e-21	0.732626	0.36	0.233	2.24206e-16	0.127	CDKN1C	none
8.26601e-21	-0.557914	0.403	0.54	2.24406e-16	0.137	NORAD	none
8.28772e-21	-0.257529	0.959	0.945	2.24995e-16	0.014	CD63	none
8.7531e-21	0.820734	0.239	0.127	2.37629e-16	0.112	TM7SF3	none
8.94625e-21	0.364196	0.602	0.471	2.42873e-16	0.131	SNCG	none
9.05991e-21	0.53882	0.473	0.345	2.45958e-16	0.128	DOCK4	none
9.53115e-21	0.191931	0.86	0.735	2.58752e-16	0.125	SRGN	none
9.53914e-21	0.341237	0.729	0.6	2.58969e-16	0.129	TINAGL1	none
1.03162e-20	-1.11797	0.102	0.189	2.80063e-16	0.087	RARG	down
1.0613e-20	-0.598884	0.509	0.604	2.88121e-16	0.095	PET100	none
1.07876e-20	1.50915	0.15	0.059	2.92863e-16	0.091	FOSL1	up
1.17161e-20	0.836595	0.327	0.208	3.18069e-16	0.119	SAMD9L	none
1.17598e-20	0.502903	0.384	0.252	3.19256e-16	0.132	ZNF791	none
1.23461e-20	1.10311	0.241	0.133	3.35171e-16	0.108	TDRD3	up
1.23746e-20	-0.46427	0.74	0.762	3.35945e-16	0.022	PKM	none
1.24245e-20	-0.343343	0.824	0.814	3.373e-16	0.01	SUB1	none
1.25824e-20	1.025	0.252	0.142	3.41587e-16	0.11	EZH1	up
1.29101e-20	0.8291	0.156	0.062	3.50482e-16	0.094	GIMAP5	none
1.36382e-20	-0.432435	0.711	0.736	3.7025e-16	0.025	P4HB	none
1.41017e-20	0.801733	0.317	0.199	3.82833e-16	0.118	PPP1R35	none
1.42305e-20	2.98008	0.095	0.023	3.8633e-16	0.072	CCL20	up
1.57633e-20	-0.428669	0.658	0.732	4.27941e-16	0.074	CTSB	none
1.65395e-20	0.74483	0.344	0.223	4.49013e-16	0.121	C1orf115	none
1.97538e-20	0.685817	0.301	0.182	5.36275e-16	0.119	NET1	none
1.9806e-20	-1.35997	0.095	0.179	5.37692e-16	0.084	VAMP8	down
2.03071e-20	0.441155	0.571	0.449	5.51297e-16	0.122	RSF1	none
2.07876e-20	0.594245	0.399	0.274	5.64342e-16	0.125	KIAA1109	none
2.11703e-20	0.585631	0.432	0.303	5.74732e-16	0.129	DDX42	none
2.21501e-20	-0.903641	0.233	0.342	6.01332e-16	0.109	EXOC3L2	none
2.24736e-20	0.298458	0.767	0.638	6.10114e-16	0.129	TMBIM4	none
2.33382e-20	-0.707516	0.291	0.403	6.33586e-16	0.112	PLOD1	none
2.45197e-20	0.527938	0.466	0.337	6.65662e-16	0.129	MIER1	none
2.4569e-20	-0.676321	0.392	0.494	6.67e-16	0.102	JUP	none
2.56769e-20	0.614741	0.323	0.2	6.97075e-16	0.123	LPCAT4	none
2.64047e-20	0.663332	0.361	0.241	7.16834e-16	0.12	SFSWAP	none
2.68785e-20	0.532087	0.441	0.316	7.29698e-16	0.125	KDSR	none
2.69067e-20	-3.0812	0.005	0.036	7.30463e-16	0.031	AC004922.1	down
2.69131e-20	-0.811789	0.173	0.279	7.30638e-16	0.106	EXOC3L1	none
2.70099e-20	-0.723061	0.444	0.537	7.33264e-16	0.093	PDLIM7	none
2.70915e-20	0.635439	0.335	0.212	7.3548e-16	0.123	EPHX1	none
3.04783e-20	0.858682	0.626	0.513	8.27424e-16	0.113	IER3	none
3.06199e-20	-0.340199	0.839	0.832	8.31269e-16	0.007	RABAC1	none
3.13669e-20	0.687394	0.632	0.55	8.51549e-16	0.082	UPP1	none
3.21399e-20	0.226031	0.976	0.927	8.72534e-16	0.049	MT-ND5	none
3.24443e-20	0.630553	0.398	0.273	8.80798e-16	0.125	ARHGAP21	none
3.25991e-20	-3.17361	0.003	0.028	8.85001e-16	0.025	IGHV3-23	down
3.44152e-20	0.758132	0.282	0.166	9.34304e-16	0.116	SERTAD2	none
3.44354e-20	-1.63581	0.102	0.184	9.34853e-16	0.082	NUPR1	down
3.45052e-20	0.246572	0.963	0.926	9.36748e-16	0.037	HSP90AB1	none
3.69665e-20	-0.781614	0.228	0.344	1.00357e-15	0.116	QARS	none
3.7446e-20	0.823941	0.218	0.11	1.01658e-15	0.108	USP53	none
3.89925e-20	0.558351	0.455	0.333	1.05857e-15	0.122	CPNE3	none
4.17504e-20	0.353306	0.664	0.536	1.13344e-15	0.128	SERINC1	none
4.32942e-20	-0.948122	0.112	0.202	1.17535e-15	0.09	MICALL2	none
4.3338e-20	-0.297072	0.981	0.979	1.17654e-15	0.002	FTL	none
4.58961e-20	0.544551	0.349	0.223	1.24599e-15	0.126	DIXDC1	none
4.73021e-20	-1.04291	0.081	0.162	1.28416e-15	0.081	FAM92A	down
4.7402e-20	0.684057	0.373	0.247	1.28687e-15	0.126	OLFM1	none
4.82555e-20	0.606346	0.397	0.271	1.31004e-15	0.126	KIAA2026	none
4.84734e-20	-0.51875	0.619	0.671	1.31595e-15	0.052	AURKAIP1	none
4.88041e-20	0.773471	0.28	0.164	1.32493e-15	0.116	ITPR1	none
5.15299e-20	0.81311	0.274	0.159	1.39893e-15	0.115	USP36	none
5.2084e-20	0.764327	0.235	0.127	1.41398e-15	0.108	BRD1	none
5.20887e-20	0.508652	0.508	0.382	1.4141e-15	0.126	STX12	none
5.3242e-20	0.594251	0.343	0.214	1.44541e-15	0.129	ARFGEF1	none
5.5315e-20	0.486152	0.472	0.342	1.50169e-15	0.13	THOC2	none
6.0143e-20	0.690195	0.399	0.279	1.63276e-15	0.12	ITPRIP	none
6.27967e-20	0.337861	0.718	0.583	1.7048e-15	0.135	KIF5B	none
6.39258e-20	0.696339	0.34	0.221	1.73546e-15	0.119	BRAF	none
6.64228e-20	0.535622	0.517	0.395	1.80325e-15	0.122	VCL	none
6.89691e-20	-2.88955	0.007	0.039	1.87237e-15	0.032	AC025171.3	down
6.982e-20	-0.335291	0.949	0.914	1.89547e-15	0.035	CALM1	none
7.23016e-20	0.597268	0.393	0.265	1.96284e-15	0.128	LRCH1	none
7.3442e-20	0.493764	0.513	0.384	1.9938e-15	0.129	HOOK3	none
8.21844e-20	0.586046	0.318	0.197	2.23114e-15	0.121	PTPN1	none
8.33834e-20	-1.77009	0.109	0.192	2.26369e-15	0.083	ZNF436	down
8.51311e-20	0.324571	0.772	0.655	2.31114e-15	0.117	CSDE1	none
8.68895e-20	0.291129	0.783	0.687	2.35888e-15	0.096	NCL	none
8.81862e-20	0.853243	0.3	0.185	2.39408e-15	0.115	STK38L	none
9.15659e-20	0.996128	0.187	0.087	2.48583e-15	0.1	DNMBP	none
9.65381e-20	-2.18273	0.012	0.051	2.62082e-15	0.039	AC040169.1	down
1.06321e-19	-3.75022	0.002	0.025	2.8864e-15	0.023	FNDC1	down
1.08705e-19	-0.443397	0.719	0.753	2.95114e-15	0.034	HSPE1	none
1.13566e-19	-1.61738	0.027	0.078	3.08309e-15	0.051	TRBC2	down
1.21398e-19	0.54726	0.448	0.32	3.2957e-15	0.128	SMG1	none
1.24974e-19	-0.73347	0.342	0.445	3.39279e-15	0.103	HMOX2	none
1.25171e-19	-3.01655	0.02	0.066	3.39814e-15	0.046	CST7	down
1.25955e-19	0.55466	0.445	0.318	3.41942e-15	0.127	NFATC2IP	none
1.27428e-19	-1.03194	0.123	0.214	3.45941e-15	0.091	NUTM2A-AS1	down
1.29115e-19	0.721435	0.433	0.32	3.50523e-15	0.113	LDLR	none
1.33978e-19	-0.935347	0.375	0.468	3.63723e-15	0.093	OAZ2	none
1.34604e-19	0.665055	0.319	0.199	3.65423e-15	0.12	CHD6	none
1.35273e-19	0.623779	0.511	0.392	3.67239e-15	0.119	SERPINB1	none
1.36494e-19	0.923397	0.27	0.161	3.70553e-15	0.109	ZNF267	none
1.36666e-19	-2.17909	0.024	0.073	3.71021e-15	0.049	LCK	down
1.38876e-19	0.39765	0.498	0.364	3.77019e-15	0.134	MBD2	none
1.46646e-19	0.559421	0.483	0.357	3.98114e-15	0.126	ARRDC3	none
1.6113e-19	0.462267	0.524	0.403	4.37435e-15	0.121	WTAP	none
1.68761e-19	-0.814205	0.179	0.28	4.58154e-15	0.101	CCDC167	none
1.80584e-19	0.970288	0.206	0.105	4.90248e-15	0.101	ANKHD1	none
1.89897e-19	1.41106	0.126	0.045	5.15532e-15	0.081	LINC00342	up
1.91482e-19	0.610321	0.333	0.212	5.19837e-15	0.121	SLC2A4RG	none
2.10995e-19	0.480817	0.543	0.413	5.7281e-15	0.13	IFNGR1	none
2.11805e-19	0.369038	0.527	0.396	5.75009e-15	0.131	PJA2	none
2.22023e-19	1.16084	0.151	0.062	6.02749e-15	0.089	GOLGA8B	up
2.29202e-19	-2.28678	0.012	0.05	6.22237e-15	0.038	RHOH	down
2.33646e-19	0.526697	0.465	0.344	6.34301e-15	0.121	ZFYVE21	none
2.35735e-19	0.159912	0.974	0.947	6.39973e-15	0.027	RPS11	none
2.464e-19	-1.50988	0.064	0.134	6.68927e-15	0.07	RGS10	down
2.49419e-19	0.860527	0.245	0.136	6.77121e-15	0.109	ZNF608	none
2.51384e-19	0.598861	0.302	0.183	6.82457e-15	0.119	DENND3	none
2.62036e-19	-1.45302	0.017	0.06	7.11376e-15	0.043	MZB1	down
2.65954e-19	0.393588	0.624	0.508	7.22013e-15	0.116	ZEB1	none
2.67849e-19	1.96545	0.091	0.022	7.27156e-15	0.069	FRMD3	up
2.70266e-19	1.38019	0.126	0.045	7.33719e-15	0.081	ZNF395	up
2.76947e-19	-1.17605	0.083	0.162	7.51854e-15	0.079	TCTEX1D2	down
2.90414e-19	-0.525976	0.585	0.651	7.88417e-15	0.066	NDUFC1	none
2.93944e-19	1.01048	0.239	0.133	7.97998e-15	0.106	CEP290	up
3.02533e-19	0.432567	0.514	0.383	8.21316e-15	0.131	HSD17B11	none
3.3045e-19	0.876897	0.262	0.152	8.97105e-15	0.11	MYSM1	none
3.41654e-19	-1.43274	0.061	0.13	9.27522e-15	0.069	MRC2	down
3.7235e-19	-3.26227	0.004	0.031	1.01085e-14	0.027	CNN1	down
3.82053e-19	7.651	0.057	0.003	1.0372e-14	0.054	S100A7	up
3.84539e-19	-0.71424	0.384	0.484	1.04395e-14	0.1	NUDT14	none
4.04716e-19	-0.955446	0.189	0.292	1.09872e-14	0.103	HOTAIRM1	none
4.28672e-19	-2.71669	0.006	0.037	1.16376e-14	0.031	ADAMTS2	down
4.40266e-19	-2.19779	0.056	0.121	1.19523e-14	0.065	RAC2	down
4.41921e-19	0.77102	0.267	0.156	1.19973e-14	0.111	IRF9	none
4.55116e-19	0.390766	0.675	0.554	1.23555e-14	0.121	EMP2	none
4.61757e-19	-1.37312	0.065	0.135	1.25358e-14	0.07	FAM110A	down
4.82117e-19	-0.71915	0.392	0.49	1.30885e-14	0.098	TMEM160	none
4.95559e-19	-0.356131	0.807	0.812	1.34534e-14	0.005	UQCRH	none
5.04675e-19	-0.717279	0.368	0.467	1.37009e-14	0.099	MYO1B	none
5.16993e-19	-0.678355	0.476	0.564	1.40353e-14	0.088	CTHRC1	none
5.23435e-19	-2.2677	0.005	0.034	1.42102e-14	0.029	LRRC36	down
5.48009e-19	0.574695	0.422	0.303	1.48773e-14	0.119	RBM26	none
5.58168e-19	0.165739	0.968	0.938	1.51531e-14	0.03	RPL7	none
5.7524e-19	-1.94343	0.021	0.068	1.56166e-14	0.047	HIST1H4J	down
5.78718e-19	0.579107	0.366	0.249	1.5711e-14	0.117	ZNF326	none
6.1793e-19	0.213086	0.933	0.883	1.67756e-14	0.05	RPSA	none
6.57428e-19	0.490946	0.46	0.336	1.78479e-14	0.124	TAF15	none
6.6059e-19	0.447016	0.54	0.416	1.79337e-14	0.124	RASAL2	none
6.60661e-19	0.624546	0.283	0.168	1.79356e-14	0.115	CAMK2D	none
6.62281e-19	0.316395	0.696	0.58	1.79796e-14	0.116	IQGAP1	none
6.6381e-19	-0.672442	0.509	0.586	1.80211e-14	0.077	NDUFA2	none
6.77958e-19	-0.483991	0.559	0.626	1.84052e-14	0.067	SDF4	none
7.37928e-19	0.713537	0.309	0.196	2.00333e-14	0.113	PHF10	none
8.06277e-19	0.917	0.219	0.12	2.18888e-14	0.099	TLL1	none
8.1582e-19	0.599547	0.428	0.307	2.21479e-14	0.121	ACKR3	none
8.40199e-19	-2.21003	0.01	0.045	2.28097e-14	0.035	APBB1IP	down
8.42033e-19	1.41926	0.109	0.034	2.28595e-14	0.075	SNAP25	up
8.42203e-19	-2.46387	0.013	0.051	2.28641e-14	0.038	C1QTNF3	down
8.45065e-19	0.790144	0.29	0.179	2.29418e-14	0.111	SLC25A25	none
8.50909e-19	0.380719	0.542	0.416	2.31005e-14	0.126	HEBP2	none
8.56206e-19	0.53381	0.427	0.305	2.32443e-14	0.122	ATP11C	none
8.60992e-19	-0.549937	0.581	0.638	2.33742e-14	0.057	TBCB	none
8.69279e-19	0.545816	0.487	0.364	2.35992e-14	0.123	EIF2AK2	none
8.8663e-19	0.46458	0.356	0.232	2.40702e-14	0.124	PBX1	none
9.10688e-19	0.775563	0.312	0.197	2.47234e-14	0.115	RBMS3	none
9.36015e-19	0.605605	0.65	0.553	2.54109e-14	0.097	TIMP3	none
9.43463e-19	-1.60191	0.048	0.111	2.56131e-14	0.063	C21orf2	down
1.08193e-18	0.322063	0.834	0.731	2.93723e-14	0.103	ARHGAP29	none
1.15414e-18	0.494173	0.44	0.312	3.13327e-14	0.128	EPS15	none
1.19356e-18	-0.553704	0.58	0.644	3.24028e-14	0.064	COPE	none
1.20675e-18	0.890619	0.593	0.479	3.27609e-14	0.114	ADAMTS1	none
1.2479e-18	0.360091	0.612	0.481	3.38781e-14	0.131	FEZ2	none
1.28389e-18	1.38719	0.132	0.05	3.4855e-14	0.082	C7	up
1.36115e-18	0.542476	0.496	0.379	3.69526e-14	0.117	CD109	none
1.42325e-18	-0.618748	0.474	0.549	3.86383e-14	0.075	UBE2J1	none
1.44254e-18	1.02938	0.194	0.097	3.91622e-14	0.097	CRACR2B	up
1.70408e-18	-1.45665	0.073	0.145	4.62624e-14	0.072	SMIM27	down
1.71924e-18	1.04245	0.141	0.056	4.66738e-14	0.085	PCAT1	up
1.7238e-18	0.266015	0.921	0.855	4.67978e-14	0.066	TPM4	none
1.83807e-18	-2.01797	0.02	0.064	4.99e-14	0.044	CD2	down
1.89921e-18	0.428728	0.506	0.384	5.15596e-14	0.122	CPLX1	none
1.96591e-18	-0.32014	0.835	0.819	5.33705e-14	0.016	EIF4G2	none
2.02434e-18	0.853492	0.277	0.166	5.49569e-14	0.111	RND1	none
2.13107e-18	-0.699462	0.25	0.363	5.78543e-14	0.113	ERBIN	none
2.13231e-18	0.374657	0.428	0.302	5.7888e-14	0.126	FZD6	none
2.22384e-18	0.411759	0.583	0.46	6.03728e-14	0.123	PRPF40A	none
2.4761e-18	0.413451	0.453	0.324	6.72212e-14	0.129	GNB4	none
2.56853e-18	-0.651177	0.099	0.184	6.97305e-14	0.085	FAM213B	none
2.61425e-18	-0.731082	0.219	0.326	7.09718e-14	0.107	KARS	none
2.67024e-18	0.450534	0.482	0.36	7.24918e-14	0.122	TRIM44	none
2.68092e-18	-4.29151	0.001	0.019	7.27816e-14	0.018	AD000671.2	down
2.88582e-18	0.450681	0.499	0.369	7.83442e-14	0.13	PKN2	none
2.93372e-18	0.585467	0.391	0.275	7.96447e-14	0.116	ZNF521	none
2.98761e-18	-0.393694	0.683	0.729	8.11075e-14	0.046	NDUFB11	none
3.01828e-18	0.660129	0.327	0.21	8.19402e-14	0.117	TMEM44	none
3.13822e-18	0.851522	0.263	0.155	8.51964e-14	0.108	ZNF91	none
3.15348e-18	0.767841	0.327	0.218	8.56107e-14	0.109	CENPC	none
3.39398e-18	1.00459	0.24	0.136	9.21399e-14	0.104	RUFY2	up
3.50019e-18	1.03514	0.2	0.104	9.50232e-14	0.096	N4BP2L1	up
3.54871e-18	0.616367	0.292	0.181	9.63404e-14	0.111	ARRB1	none
3.72351e-18	1.03713	0.119	0.042	1.01086e-13	0.077	ACCS	up
3.91856e-18	0.531841	0.41	0.287	1.06381e-13	0.123	CAMSAP2	none
3.92771e-18	0.379067	0.601	0.474	1.06629e-13	0.127	MGMT	none
4.35271e-18	-1.41195	0.036	0.092	1.18167e-13	0.056	FAM84A	down
4.40627e-18	0.518307	0.331	0.212	1.19622e-13	0.119	AHI1	none
4.56351e-18	1.20435	0.17	0.081	1.2389e-13	0.089	ZMAT1	up
4.61291e-18	-1.211	0.223	0.32	1.25231e-13	0.097	PGF	down
4.64093e-18	0.67471	0.29	0.178	1.25992e-13	0.112	RFX3	none
5.36923e-18	0.2831	0.658	0.541	1.45764e-13	0.117	DDX24	none
5.54589e-18	2.14248	0.078	0.016	1.5056e-13	0.062	RARB	up
5.60358e-18	1.60724	0.115	0.04	1.52126e-13	0.075	FGF2	up
5.64193e-18	-1.33133	0.039	0.095	1.53167e-13	0.056	NOV	down
5.7289e-18	-0.21456	0.976	0.966	1.55528e-13	0.01	IFI27	none
5.85909e-18	-1.93308	0.019	0.062	1.59062e-13	0.043	NECTIN1	down
6.21466e-18	-0.931372	0.111	0.197	1.68716e-13	0.086	C12orf49	none
6.41545e-18	0.248856	0.892	0.821	1.74167e-13	0.071	PABPC1	none
6.64595e-18	0.487881	0.462	0.339	1.80424e-13	0.123	MKNK2	none
7.41043e-18	0.660043	0.357	0.244	2.01178e-13	0.113	FBXW7	none
7.84014e-18	-0.205164	0.995	0.994	2.12844e-13	0.001	RPS19	none
7.86143e-18	0.555855	0.438	0.33	2.13422e-13	0.108	SNX9	none
7.93851e-18	-3.99225	0.002	0.022	2.15515e-13	0.02	IGHV1-46	down
8.39026e-18	1.39815	0.106	0.034	2.27779e-13	0.072	DPP4	up
8.63735e-18	0.499854	0.457	0.34	2.34487e-13	0.117	DIAPH1	none
8.74289e-18	-1.53863	0.03	0.081	2.37352e-13	0.051	RCSD1	down
8.78699e-18	0.273113	0.741	0.625	2.38549e-13	0.116	LDB2	none
8.87309e-18	1.82005	0.106	0.035	2.40887e-13	0.071	RGS7BP	up
8.92886e-18	-1.92568	0.015	0.053	2.42401e-13	0.038	CD3G	down
9.00955e-18	-2.84327	0.026	0.072	2.44591e-13	0.046	CD7	down
9.05856e-18	0.340598	0.478	0.35	2.45922e-13	0.128	BBX	none
9.426e-18	-0.742804	0.411	0.492	2.55897e-13	0.081	CCDC124	none
9.43433e-18	-1.21411	0.164	0.25	2.56123e-13	0.086	DNPH1	down
9.64705e-18	0.993941	0.184	0.092	2.61898e-13	0.092	STOX2	none
1.00547e-17	-0.461435	0.544	0.617	2.72965e-13	0.073	TXNDC17	none
1.05582e-17	0.699645	0.302	0.194	2.86634e-13	0.108	H6PD	none
1.10438e-17	-2.52842	0.015	0.053	2.99816e-13	0.038	CPXM1	down
1.14654e-17	-0.482609	0.407	0.524	3.11263e-13	0.117	ATP5F1A	none
1.2424e-17	-0.634623	0.494	0.558	3.37287e-13	0.064	MRPL17	none
1.2708e-17	0.853611	0.158	0.071	3.44996e-13	0.087	PTK2B	none
1.28541e-17	-0.469689	0.631	0.689	3.48962e-13	0.058	NDUFB7	none
1.30905e-17	0.323404	0.767	0.677	3.5538e-13	0.09	ATP1A1	none
1.37496e-17	1.22887	0.14	0.059	3.73273e-13	0.081	ATXN7	up
1.39589e-17	-1.21156	0.083	0.156	3.78956e-13	0.073	FOLH1	down
1.47652e-17	-0.264778	0.897	0.866	4.00846e-13	0.031	RHOA	none
1.48727e-17	-0.569095	0.573	0.634	4.03765e-13	0.061	NDUFB9	none
1.50342e-17	-2.85328	0.019	0.061	4.08149e-13	0.042	BATF	down
1.53621e-17	1.09149	0.129	0.051	4.17049e-13	0.078	ELOVL7	up
1.55412e-17	-1.7276	0.015	0.053	4.21914e-13	0.038	SHISAL1	down
1.59511e-17	0.705435	0.191	0.096	4.33039e-13	0.095	TLE1	none
1.63567e-17	-0.851876	0.222	0.319	4.44052e-13	0.097	HES4	none
1.74618e-17	0.783173	0.307	0.201	4.74053e-13	0.106	CLEC1A	none
1.79746e-17	-2.25348	0.018	0.059	4.87976e-13	0.041	AC103718.1	down
1.81976e-17	0.81559	0.247	0.144	4.94029e-13	0.103	C21orf91	none
1.82752e-17	0.513417	0.464	0.347	4.96136e-13	0.117	SAV1	none
2.11955e-17	1.12733	0.156	0.071	5.75416e-13	0.085	CBX7	up
2.14064e-17	-0.279167	0.789	0.81	5.81141e-13	0.021	GRN	none
2.3529e-17	-2.24346	0.009	0.042	6.38765e-13	0.033	PODN	down
2.42956e-17	-4.37207	0.001	0.02	6.59578e-13	0.019	CILP	down
2.7033e-17	0.28884	0.844	0.78	7.33893e-13	0.064	FUS	none
2.75667e-17	0.192232	0.865	0.786	7.48381e-13	0.079	CLEC14A	none
2.77504e-17	-0.672804	0.252	0.352	7.53368e-13	0.1	CHCHD10	none
2.78357e-17	-1.89173	0.022	0.066	7.55684e-13	0.044	SEPT1	down
2.80533e-17	-0.442341	0.615	0.66	7.6159e-13	0.045	MYDGF	none
2.86243e-17	0.318261	0.697	0.595	7.77093e-13	0.102	RBMS1	none
2.87671e-17	0.659096	0.382	0.274	7.80969e-13	0.108	MAP3K2	none
3.00567e-17	0.814915	0.237	0.137	8.15978e-13	0.1	UBE2V1	none
3.00729e-17	0.855682	0.252	0.151	8.1642e-13	0.101	IGF1R	none
3.01272e-17	-0.471398	0.501	0.582	8.17893e-13	0.081	NDUFB3	none
3.13788e-17	0.429899	0.23	0.125	8.51873e-13	0.105	ITGA10	none
3.1428e-17	-0.347431	0.972	0.962	8.53207e-13	0.01	RPLP0	none
3.26568e-17	-1.12272	0.05	0.11	8.86566e-13	0.06	TMEM246	down
3.29071e-17	-0.479954	0.66	0.717	8.93361e-13	0.057	PLXND1	none
3.45933e-17	0.739301	0.314	0.207	9.39138e-13	0.107	SMC5	none
3.49894e-17	1.13498	0.42	0.325	9.49891e-13	0.095	POSTN	up
3.56036e-17	-0.826636	0.193	0.292	9.66566e-13	0.099	CYBC1	none
3.60535e-17	1.97156	0.134	0.056	9.78782e-13	0.078	IL6	up
3.65834e-17	0.729102	0.367	0.256	9.93166e-13	0.111	PHLDB2	none
3.70897e-17	-0.786469	0.171	0.268	1.00691e-12	0.097	WRB	none
3.70908e-17	-0.455349	0.675	0.725	1.00694e-12	0.05	CYB5R3	none
3.71174e-17	0.502067	0.429	0.314	1.00766e-12	0.115	MKLN1	none
3.75228e-17	-2.03762	0.011	0.045	1.01867e-12	0.034	LY6H	down
3.77436e-17	-0.785273	0.207	0.304	1.02466e-12	0.097	PLAUR	none
3.82885e-17	-1.15759	0.154	0.24	1.03946e-12	0.086	CHST1	down
3.9268e-17	-0.413411	0.644	0.696	1.06605e-12	0.052	NDUFS6	none
4.05883e-17	0.332163	0.428	0.291	1.10189e-12	0.137	VEGFC	none
4.07313e-17	-1.4429	0.023	0.068	1.10577e-12	0.045	AC008915.2	down
4.14065e-17	1.59627	0.098	0.031	1.1241e-12	0.067	DAPK1	up
4.22465e-17	1.23886	0.151	0.068	1.14691e-12	0.083	PELI2	up
4.51511e-17	-0.584869	0.405	0.496	1.22576e-12	0.091	YIF1A	none
4.53681e-17	-2.98948	0.005	0.03	1.23165e-12	0.025	KCNE4	down
5.08363e-17	-0.832441	0.308	0.399	1.3801e-12	0.091	MEA1	none
5.2002e-17	-0.764147	0.329	0.426	1.41175e-12	0.097	FMNL3	none
5.4422e-17	2.2343	0.07	0.014	1.47745e-12	0.056	NR3C2	up
5.45067e-17	0.366956	0.49	0.37	1.47975e-12	0.12	TPST2	none
5.4922e-17	-0.348851	0.807	0.809	1.49102e-12	0.002	ENO1	none
6.01638e-17	-4.83019	0.001	0.018	1.63333e-12	0.017	WNT2	down
6.07946e-17	0.465188	0.479	0.357	1.65045e-12	0.122	NEMF	none
6.20656e-17	0.493405	0.469	0.352	1.68496e-12	0.117	SENP6	none
6.43235e-17	0.382292	0.659	0.542	1.74625e-12	0.117	PICALM	none
6.48754e-17	0.67544	0.358	0.249	1.76124e-12	0.109	TRIM38	none
6.51234e-17	-0.550998	0.528	0.598	1.76797e-12	0.07	COX14	none
6.66232e-17	-2.10646	0.013	0.049	1.80869e-12	0.036	CD247	down
6.95571e-17	-0.36166	0.763	0.766	1.88834e-12	0.003	PARK7	none
7.71918e-17	0.520989	0.432	0.319	2.0956e-12	0.113	STAG2	none
8.36423e-17	0.763049	0.16	0.074	2.27072e-12	0.086	SULT1C4	none
8.86823e-17	0.768818	0.215	0.119	2.40755e-12	0.096	EHBP1	none
8.94671e-17	0.937606	0.204	0.111	2.42885e-12	0.093	ZNF397	none
8.9977e-17	-0.354643	0.554	0.684	2.44269e-12	0.13	SEPT7	none
9.36968e-17	0.336785	0.679	0.577	2.54368e-12	0.102	EIF3A	none
9.73371e-17	-1.61223	0.033	0.084	2.64251e-12	0.051	AC025159.1	down
1.00578e-16	-0.632184	0.368	0.464	2.73049e-12	0.096	MIEN1	none
1.02866e-16	0.917926	0.234	0.138	2.7926e-12	0.096	RLF	none
1.03943e-16	-0.714173	0.215	0.322	2.82183e-12	0.107	HARS	none
1.04453e-16	-0.207645	0.985	0.978	2.83569e-12	0.007	FTH1	none
1.07147e-16	0.479989	0.27	0.165	2.90882e-12	0.105	PAXBP1	none
1.11725e-16	-1.04493	0.164	0.251	3.03312e-12	0.087	SYCE1L	down
1.12344e-16	-0.472941	0.654	0.691	3.04992e-12	0.037	NDUFA12	none
1.16043e-16	0.545302	0.402	0.294	3.15034e-12	0.108	EGLN1	none
1.20564e-16	0.837888	0.2	0.107	3.27307e-12	0.093	TIPARP	none
1.23916e-16	0.71363	0.294	0.19	3.36408e-12	0.104	ZNF33A	none
1.24063e-16	-0.344115	0.642	0.7	3.36806e-12	0.058	PODXL	none
1.27542e-16	0.584083	0.377	0.26	3.46251e-12	0.117	TAP2	none
1.28237e-16	0.342298	0.653	0.531	3.48137e-12	0.122	MAP4	none
1.33821e-16	0.500307	0.404	0.282	3.63297e-12	0.122	LIMCH1	none
1.34155e-16	0.338174	0.623	0.494	3.64205e-12	0.129	ROCK2	none
1.51734e-16	-1.6391	0.037	0.089	4.11929e-12	0.052	SPINDOC	down
1.52482e-16	0.935166	0.229	0.134	4.13958e-12	0.095	CRCP	none
1.57257e-16	1.76129	0.088	0.025	4.26922e-12	0.063	SCARA3	up
1.65047e-16	-0.807969	0.192	0.286	4.48069e-12	0.094	TNK2	none
1.6557e-16	0.471981	0.5	0.382	4.49488e-12	0.118	CDC42BPA	none
1.71616e-16	0.625767	0.328	0.222	4.65902e-12	0.106	TCERG1	none
1.78187e-16	-5.09732	0.001	0.017	4.83742e-12	0.016	IGLV3-19	down
1.85204e-16	0.342789	0.612	0.499	5.02793e-12	0.113	PRKCH	none
1.94077e-16	0.424567	0.403	0.284	5.26879e-12	0.119	CCDC82	none
1.99496e-16	0.490029	0.362	0.25	5.41592e-12	0.112	SMARCC2	none
2.09792e-16	1.73124	0.094	0.03	5.69543e-12	0.064	EFCAB13	up
2.09935e-16	-0.943658	0.126	0.208	5.69931e-12	0.082	RABIF	none
2.17573e-16	-0.514388	0.543	0.615	5.90667e-12	0.072	RPS19BP1	none
2.18693e-16	0.582626	0.324	0.214	5.93707e-12	0.11	WLS	none
2.3469e-16	1.18514	0.292	0.192	6.37136e-12	0.1	MDM2	up
2.35071e-16	0.397261	0.468	0.35	6.38171e-12	0.118	SHE	none
2.36689e-16	1.22004	0.125	0.051	6.42562e-12	0.074	BMP6	up
2.53448e-16	-1.01606	0.074	0.143	6.8806e-12	0.069	LOX	down
2.56779e-16	-1.13597	0.067	0.133	6.97105e-12	0.066	RTL6	down
2.91117e-16	0.806099	0.245	0.148	7.90324e-12	0.097	PPP3R1	none
2.98795e-16	0.724148	0.231	0.135	8.11168e-12	0.096	FBXO31	none
2.99867e-16	1.54982	0.088	0.025	8.14079e-12	0.063	SECTM1	up
3.15612e-16	0.45729	0.493	0.379	8.56823e-12	0.114	CSNK2A1	none
3.33597e-16	2.49746	0.06	0.009	9.05649e-12	0.051	AKR1C2	up
3.36204e-16	0.383064	0.648	0.535	9.12727e-12	0.113	PMP22	none
3.54755e-16	-2.80175	0.008	0.038	9.63089e-12	0.03	TIGIT	down
3.64274e-16	-0.906196	0.323	0.4	9.88932e-12	0.077	NQO1	none
3.66843e-16	0.409483	0.454	0.333	9.95905e-12	0.121	TANC1	none
3.69052e-16	0.401406	0.464	0.345	1.0019e-11	0.119	NUB1	none
3.71255e-16	0.545374	0.421	0.316	1.00788e-11	0.105	BTN3A2	none
3.78914e-16	-0.65161	0.318	0.418	1.02868e-11	0.1	CDC42EP1	none
4.15607e-16	-0.697112	0.251	0.345	1.12829e-11	0.094	EFNB1	none
4.15637e-16	-0.440273	0.682	0.724	1.12837e-11	0.042	LAMTOR4	none
4.38851e-16	0.339454	0.496	0.379	1.19139e-11	0.117	PRPF4B	none
4.43685e-16	-2.02491	0.021	0.062	1.20452e-11	0.041	VIM-AS1	down
4.58654e-16	-0.661733	0.258	0.363	1.24515e-11	0.105	BUD23	none
4.87529e-16	-1.01202	0.077	0.145	1.32354e-11	0.068	DNM3OS	down
5.02116e-16	-2.93266	0.005	0.029	1.36314e-11	0.024	AC010422.3	down
5.0893e-16	0.891498	0.201	0.113	1.38164e-11	0.088	MPP1	none
5.31021e-16	-0.748317	0.165	0.258	1.44162e-11	0.093	WASHC3	none
5.35965e-16	0.745232	0.201	0.11	1.45504e-11	0.091	LTBP2	none
5.3824e-16	0.572645	0.345	0.238	1.46121e-11	0.107	MYO5A	none
5.42954e-16	0.634681	0.243	0.144	1.47401e-11	0.099	IL15	none
5.54234e-16	-2.15645	0.005	0.029	1.50463e-11	0.024	MS4A1	down
5.58488e-16	0.714798	0.325	0.218	1.51618e-11	0.107	SRFBP1	none
5.74586e-16	0.624914	0.351	0.244	1.55989e-11	0.107	RBL2	none
5.77727e-16	-0.56449	0.265	0.374	1.56841e-11	0.109	MARCH2	none
5.78204e-16	-0.700793	0.166	0.258	1.56971e-11	0.092	TARS	none
5.79748e-16	-0.535518	0.495	0.573	1.5739e-11	0.078	TIMM13	none
5.90648e-16	-1.43692	0.052	0.11	1.60349e-11	0.058	CDH11	down
5.95437e-16	0.331503	0.441	0.318	1.61649e-11	0.123	MEOX1	none
5.9561e-16	-0.718741	0.247	0.345	1.61696e-11	0.098	CISD2	none
6.19754e-16	0.511765	0.567	0.453	1.68251e-11	0.114	KLF4	none
6.27156e-16	0.723007	0.191	0.101	1.7026e-11	0.09	GIPC2	none
6.32906e-16	-0.535348	0.521	0.587	1.71821e-11	0.066	SIGIRR	none
6.34834e-16	0.540052	0.373	0.264	1.72345e-11	0.109	ZNF451	none
6.45211e-16	0.452321	0.39	0.281	1.75162e-11	0.109	AGO2	none
6.53841e-16	0.695789	0.218	0.124	1.77505e-11	0.094	SLC40A1	none
6.6059e-16	0.411822	0.409	0.296	1.79337e-11	0.113	UBA6	none
6.77443e-16	0.873145	0.206	0.116	1.83912e-11	0.09	C17orf49	none
6.81568e-16	0.560279	0.356	0.247	1.85032e-11	0.109	MAP3K3	none
6.85198e-16	0.756862	0.232	0.136	1.86018e-11	0.096	CX3CL1	none
7.01134e-16	0.429016	0.429	0.319	1.90344e-11	0.11	PRPSAP1	none
7.23405e-16	0.254917	0.79	0.691	1.9639e-11	0.099	PNRC1	none
7.25272e-16	0.559946	0.328	0.221	1.96897e-11	0.107	RBM33	none
7.41154e-16	1.0196	0.112	0.042	2.01209e-11	0.07	GMPR	up
7.50019e-16	0.273652	0.59	0.462	2.03615e-11	0.128	PCMTD1	none
7.59549e-16	-1.28997	0.148	0.228	2.06202e-11	0.08	LIMD2	down
7.68801e-16	-0.6446	0.407	0.49	2.08714e-11	0.083	SNRPC	none
7.81591e-16	1.25141	0.151	0.072	2.12186e-11	0.079	MX2	up
7.8948e-16	0.122165	0.987	0.979	2.14328e-11	0.008	RPL26	none
8.04847e-16	0.728085	0.259	0.159	2.185e-11	0.1	DENND4C	none
8.09972e-16	-0.847031	0.114	0.193	2.19891e-11	0.079	AARS	none
8.61963e-16	0.405864	0.493	0.374	2.34006e-11	0.119	DGKH	none
8.69666e-16	0.923294	0.122	0.049	2.36097e-11	0.073	TLN2	none
9.15029e-16	-0.802211	0.298	0.39	2.48412e-11	0.092	PIN4	none
9.258e-16	0.208205	0.948	0.882	2.51336e-11	0.066	HNRNPA2B1	none
9.27574e-16	1.22945	0.134	0.058	2.51818e-11	0.076	HERC5	up
9.79283e-16	0.757551	0.303	0.206	2.65856e-11	0.097	SENP7	none
9.79391e-16	0.945699	0.187	0.1	2.65885e-11	0.087	CYBRD1	none
9.96482e-16	2.91468	0.053	0.006	2.70525e-11	0.047	CCSER1	up
1.01786e-15	0.58267	0.296	0.192	2.76329e-11	0.104	STXBP3	none
1.0525e-15	-0.38815	0.674	0.693	2.85732e-11	0.019	PRELID1	none
1.06575e-15	0.836211	0.265	0.17	2.8933e-11	0.095	ZNF160	none
1.12802e-15	0.44509	0.436	0.322	3.06235e-11	0.114	CORO1C	none
1.14293e-15	0.467765	0.135	0.214	3.10281e-11	0.079	IGHA1	none
1.14682e-15	0.656705	0.245	0.148	3.11338e-11	0.097	CNTLN	none
1.16738e-15	1.84649	0.071	0.016	3.1692e-11	0.055	S100A14	up
1.17373e-15	0.810693	0.194	0.105	3.18643e-11	0.089	RNPC3	none
1.18693e-15	0.834794	0.286	0.187	3.22228e-11	0.099	RNF125	none
1.22081e-15	-0.512048	0.688	0.727	3.31426e-11	0.039	HEG1	none
1.22644e-15	-0.347628	0.956	0.95	3.32953e-11	0.006	RPL38	none
1.23658e-15	-1.73655	0.011	0.043	3.35706e-11	0.032	PRRX1	down
1.28126e-15	0.30533	0.652	0.529	3.47837e-11	0.123	SBDS	none
1.30494e-15	-0.916641	0.126	0.207	3.54264e-11	0.081	ADAMTSL2	none
1.3358e-15	-0.768574	0.136	0.221	3.62643e-11	0.085	FAM207A	none
1.34525e-15	0.673288	0.287	0.186	3.65207e-11	0.101	FOXO3	none
1.35367e-15	0.302593	0.627	0.506	3.67494e-11	0.121	PPIG	none
1.3602e-15	0.677166	0.218	0.125	3.69266e-11	0.093	SH3BP4	none
1.42976e-15	0.195651	0.657	0.725	3.88151e-11	0.068	ISG15	none
1.4389e-15	0.754083	0.204	0.114	3.90632e-11	0.09	PRKCE	none
1.45121e-15	0.546924	0.29	0.186	3.93973e-11	0.104	RAB8B	none
1.45221e-15	-0.673124	0.099	0.175	3.94245e-11	0.076	BCAT1	none
1.45927e-15	0.93921	0.153	0.073	3.96162e-11	0.08	RPS6KA5	none
1.48201e-15	0.462184	0.383	0.275	4.02336e-11	0.108	EPB41L4A	none
1.50665e-15	-2.32977	0.007	0.035	4.09025e-11	0.028	CD4	down
1.52367e-15	-0.957154	0.105	0.18	4.13647e-11	0.075	TMEM233	none
1.52606e-15	-0.766155	0.144	0.231	4.14294e-11	0.087	RETREG2	none
1.56379e-15	0.882365	0.205	0.116	4.24539e-11	0.089	ZNF347	none
1.56827e-15	-0.708088	0.172	0.265	4.25755e-11	0.093	MARCH5	none
1.57006e-15	-0.273265	0.887	0.899	4.2624e-11	0.012	PTMS	none
1.58734e-15	1.10505	0.204	0.118	4.30931e-11	0.086	AC058791.1	up
1.61058e-15	-0.781093	0.196	0.286	4.3724e-11	0.09	TUSC3	none
1.69178e-15	0.368922	0.561	0.457	4.59284e-11	0.104	BRD4	none
1.70152e-15	0.522113	0.405	0.294	4.61928e-11	0.111	CCDC88A	none
1.70381e-15	-0.755615	0.245	0.338	4.6255e-11	0.093	MAGED1	none
1.73851e-15	-1.81837	0.015	0.05	4.7197e-11	0.035	PPM1H	down
1.74828e-15	-0.613819	0.463	0.546	4.74624e-11	0.083	RAB11B	none
1.74879e-15	0.895803	0.163	0.081	4.74762e-11	0.082	CCDC68	none
1.77185e-15	0.735175	0.31	0.208	4.81021e-11	0.102	LTN1	none
1.81534e-15	-0.509361	0.573	0.601	4.92829e-11	0.028	MORF4L2	none
1.82975e-15	0.718907	0.288	0.188	4.96739e-11	0.1	XPC	none
1.86262e-15	0.655377	0.258	0.16	5.05665e-11	0.098	LYRM1	none
1.86436e-15	0.423801	0.49	0.38	5.06136e-11	0.11	FGFR1OP2	none
1.88182e-15	0.36863	0.489	0.372	5.10875e-11	0.117	RBMS2	none
1.9173e-15	0.411153	0.487	0.375	5.20509e-11	0.112	CNOT6L	none
2.21231e-15	1.0871	0.242	0.152	6.00598e-11	0.09	JDP2	up
2.30741e-15	0.450008	0.423	0.314	6.26416e-11	0.109	ESYT2	none
2.32089e-15	0.666714	0.252	0.155	6.30075e-11	0.097	NHLRC3	none
2.34949e-15	0.446227	0.329	0.218	6.3784e-11	0.111	HSPA2	none
2.42067e-15	-0.495945	0.516	0.584	6.57163e-11	0.068	NDUFS8	none
2.46556e-15	0.563457	0.303	0.201	6.69351e-11	0.102	R3HDM2	none
2.48635e-15	1.03444	0.224	0.134	6.74993e-11	0.09	RRM2B	up
2.5329e-15	0.523996	0.34	0.232	6.87633e-11	0.108	VPS13A	none
2.53329e-15	0.48665	0.34	0.232	6.87737e-11	0.108	RALGAPA1	none
2.56553e-15	-3.15572	0.003	0.023	6.96491e-11	0.02	AL391845.2	down
2.6009e-15	0.27157	0.84	0.769	7.06093e-11	0.071	CIRBP	none
2.64721e-15	-2.16006	0.017	0.055	7.18665e-11	0.038	AL355075.4	down
2.78101e-15	-3.87833	0.001	0.019	7.54987e-11	0.018	ITGBL1	down
2.81719e-15	-0.970651	0.214	0.297	7.64811e-11	0.083	COL5A2	none
2.86067e-15	0.482444	0.42	0.314	7.76614e-11	0.106	ACBD3	none
2.8804e-15	0.479346	0.5	0.396	7.8197e-11	0.104	PAFAH1B1	none
2.91452e-15	-2.94679	0.008	0.035	7.91234e-11	0.027	IL2RB	down
2.98152e-15	0.589745	0.341	0.236	8.09422e-11	0.105	EXOSC6	none
3.02721e-15	0.745619	0.288	0.192	8.21827e-11	0.096	CDYL	none
3.11771e-15	-0.746445	0.345	0.43	8.46397e-11	0.085	AGRN	none
3.29128e-15	0.864574	0.25	0.155	8.93517e-11	0.095	PMAIP1	none
3.29339e-15	0.461223	0.41	0.306	8.94089e-11	0.104	NUDT3	none
3.40191e-15	1.82377	0.105	0.04	9.23551e-11	0.065	ITGB3	up
3.50319e-15	-0.451308	0.638	0.676	9.51047e-11	0.038	FAM167B	none
3.662e-15	0.306952	0.729	0.616	9.94161e-11	0.113	CAPZA2	none
3.66555e-15	1.32084	0.118	0.048	9.95123e-11	0.07	NPIPB15	up
3.67922e-15	0.176769	0.983	0.97	9.98835e-11	0.013	HLA-C	none
3.69637e-15	0.419944	0.423	0.311	1.00349e-10	0.112	PNPLA2	none
3.74443e-15	-0.433682	0.634	0.683	1.01654e-10	0.049	ATP6V0B	none
3.85313e-15	-2.07553	0.008	0.036	1.04605e-10	0.028	AC243960.1	down
3.8574e-15	0.851668	0.229	0.136	1.04721e-10	0.093	RNF169	none
4.0124e-15	0.420481	0.362	0.255	1.08929e-10	0.107	ZNF800	none
4.12468e-15	1.04027	0.161	0.081	1.11977e-10	0.08	GNL3L	up
4.12581e-15	-1.55273	0.043	0.094	1.12007e-10	0.051	LAT	down
4.17626e-15	0.531643	0.375	0.271	1.13377e-10	0.104	MED13	none
4.37681e-15	-0.26805	0.886	0.867	1.18822e-10	0.019	CLIC1	none
4.44622e-15	-1.70597	0.023	0.064	1.20706e-10	0.041	ARHGAP6	down
4.49715e-15	0.988127	0.168	0.086	1.22089e-10	0.082	MTMR10	none
4.56628e-15	-0.889628	0.084	0.153	1.23965e-10	0.069	GON7	none
4.7533e-15	0.840118	0.206	0.117	1.29042e-10	0.089	FAM193A	none
4.75569e-15	0.318478	0.592	0.481	1.29108e-10	0.111	TAX1BP1	none
4.87408e-15	1.72089	0.086	0.027	1.32321e-10	0.059	LINC00472	up
5.10404e-15	0.267003	0.596	0.498	1.38564e-10	0.098	TSPAN14	none
5.22794e-15	0.429408	0.486	0.378	1.41928e-10	0.108	ZRANB2	none
5.26906e-15	-0.645648	0.536	0.594	1.43045e-10	0.058	HIGD2A	none
5.37635e-15	0.540596	0.512	0.412	1.45957e-10	0.1	HHEX	none
5.5765e-15	0.802273	0.253	0.158	1.51391e-10	0.095	PERP	none
5.84404e-15	1.01166	0.219	0.133	1.58654e-10	0.086	BTN3A1	up
5.95456e-15	-0.49939	0.658	0.7	1.61654e-10	0.042	TIE1	none
6.01997e-15	-5.82311	0	0.014	1.6343e-10	0.014	IBSP	down
6.04057e-15	-1.21159	0.046	0.099	1.63989e-10	0.053	CPM	down
6.09534e-15	-5.41078	0	0.014	1.65476e-10	0.014	PAEP	down
6.35142e-15	-0.432365	0.611	0.66	1.72428e-10	0.049	PSMB6	none
6.70088e-15	0.600581	0.315	0.212	1.81916e-10	0.103	ZDHHC17	none
6.71681e-15	-1.64414	0.025	0.067	1.82348e-10	0.042	MPPED2	down
6.85953e-15	0.360167	0.504	0.393	1.86222e-10	0.111	KLF3	none
6.97426e-15	1.7853	0.064	0.014	1.89337e-10	0.05	VWCE	up
7.10845e-15	-1.26093	0.061	0.12	1.9298e-10	0.059	FDX2	down
7.18582e-15	-0.418692	0.883	0.892	1.95081e-10	0.009	TAGLN2	none
7.18888e-15	0.779602	0.267	0.173	1.95164e-10	0.094	ARHGEF10	none
7.33957e-15	0.407459	0.412	0.304	1.99255e-10	0.108	TOX4	none
7.51465e-15	0.274683	0.641	0.532	2.04008e-10	0.109	HNRNPR	none
7.75129e-15	1.10561	0.095	0.032	2.10432e-10	0.063	SPATA6L	up
7.76805e-15	0.501587	0.437	0.329	2.10887e-10	0.108	SUSD6	none
7.80772e-15	-1.478	0.02	0.059	2.11964e-10	0.039	ATP5H	down
7.84629e-15	-1.6409	0.019	0.057	2.13011e-10	0.038	ISPD	down
8.09399e-15	-1.25659	0.033	0.081	2.19736e-10	0.048	IL4I1	down
8.31027e-15	0.500607	0.292	0.192	2.25607e-10	0.1	EPHA4	none
8.33521e-15	0.646631	0.268	0.171	2.26284e-10	0.097	KALRN	none
8.55318e-15	-1.47204	0.017	0.054	2.32202e-10	0.037	GPR183	down
8.67053e-15	-1.72022	0.019	0.057	2.35388e-10	0.038	KCNQ3	down
8.97614e-15	0.66982	0.307	0.207	2.43684e-10	0.1	NUDCD1	none
9.15952e-15	0.52946	0.375	0.271	2.48663e-10	0.104	TTC37	none
9.31533e-15	0.748583	0.25	0.156	2.52893e-10	0.094	DCUN1D3	none
9.41037e-15	-0.517	0.521	0.587	2.55473e-10	0.066	NHP2	none
9.52188e-15	0.581582	0.337	0.239	2.585e-10	0.098	MIR22HG	none
9.61679e-15	0.531416	0.376	0.271	2.61077e-10	0.105	TCF7L2	none
9.80793e-15	0.224516	0.845	0.732	2.66266e-10	0.113	BRI3	none
9.85288e-15	0.48373	0.316	0.214	2.67486e-10	0.102	DIP2A	none
1.00197e-14	-0.393853	0.693	0.729	2.72016e-10	0.036	NDUFB10	none
1.01127e-14	0.593339	0.254	0.158	2.74539e-10	0.096	CRYL1	none
1.02555e-14	0.838314	0.237	0.145	2.78417e-10	0.092	BACH1	none
1.03629e-14	0.502842	0.297	0.197	2.81333e-10	0.1	HMGXB4	none
1.05936e-14	0.43683	0.356	0.248	2.87595e-10	0.108	ALDH2	none
1.07683e-14	0.417383	0.55	0.445	2.92338e-10	0.105	TMEM30A	none
1.09066e-14	0.476432	0.421	0.314	2.96092e-10	0.107	CD2AP	none
1.11476e-14	0.371772	0.447	0.338	3.02636e-10	0.109	OGT	none
1.11933e-14	0.292943	0.543	0.425	3.03875e-10	0.118	SCARB2	none
1.12572e-14	1.55232	0.115	0.048	3.05612e-10	0.067	FXYD3	up
1.17605e-14	-5.69101	0	0.014	3.19274e-10	0.014	IGKV1-27	down
1.18816e-14	0.396726	0.497	0.39	3.22561e-10	0.107	HEXA	none
1.19621e-14	1.19728	0.153	0.076	3.24747e-10	0.077	DNASE1L3	up
1.2106e-14	0.463055	0.435	0.329	3.28653e-10	0.106	ZKSCAN1	none
1.22793e-14	-0.283844	0.356	0.47	3.33359e-10	0.114	CEMIP2	none
1.24329e-14	-0.495033	0.315	0.429	3.37529e-10	0.114	SARS	none
1.2714e-14	-0.346851	0.715	0.764	3.45159e-10	0.049	NDUFA13	none
1.2943e-14	-1.09174	0.075	0.139	3.51376e-10	0.064	SLC26A6	down
1.37791e-14	0.454314	0.197	0.108	3.74075e-10	0.089	KLF8	none
1.38756e-14	0.447133	0.365	0.26	3.76694e-10	0.105	MDFIC	none
1.40671e-14	-1.5175	0.044	0.095	3.81893e-10	0.051	RGS5	down
1.41074e-14	-0.703902	0.27	0.365	3.82988e-10	0.095	RAB31	none
1.42917e-14	-0.612167	0.346	0.434	3.87991e-10	0.088	MRPL27	none
1.43775e-14	0.408125	0.366	0.264	3.90321e-10	0.102	XRN1	none
1.51103e-14	-0.47333	0.576	0.643	4.10215e-10	0.067	SNRPD1	none
1.52069e-14	-0.387795	0.717	0.721	4.12836e-10	0.004	PSMB3	none
1.5497e-14	0.741513	0.212	0.123	4.20711e-10	0.089	KANK1	none
1.55214e-14	0.602559	0.282	0.183	4.21376e-10	0.099	TAF1	none
1.56982e-14	0.487412	0.4	0.292	4.26174e-10	0.108	PELI1	none
1.57034e-14	2.14104	0.062	0.013	4.26316e-10	0.049	GPM6A	up
1.6097e-14	-2.69501	0.007	0.032	4.37001e-10	0.025	OVCA2	down
1.61069e-14	-0.25678	0.853	0.821	4.37269e-10	0.032	ARPC3	none
1.65832e-14	0.580622	0.262	0.166	4.50201e-10	0.096	MTR	none
1.75257e-14	0.837921	0.214	0.125	4.75787e-10	0.089	SHB	none
1.75999e-14	0.595861	0.214	0.123	4.77803e-10	0.091	LETMD1	none
1.80774e-14	-0.177843	0.986	0.984	4.90765e-10	0.002	RPL39	none
1.81028e-14	0.46682	0.337	0.235	4.91454e-10	0.102	ARHGAP17	none
1.835e-14	-0.65713	0.348	0.436	4.98166e-10	0.088	CFAP20	none
1.84187e-14	0.424332	0.399	0.287	5.00032e-10	0.112	CSRNP1	none
1.88433e-14	0.38827	0.558	0.456	5.11557e-10	0.102	CASP4	none
1.89791e-14	0.315121	0.524	0.419	5.15244e-10	0.105	RBM6	none
1.95034e-14	0.707747	0.223	0.134	5.29479e-10	0.089	RASSF9	none
1.96006e-14	-0.518689	0.547	0.597	5.32117e-10	0.05	POLR2K	none
2.05961e-14	0.39573	0.505	0.401	5.59144e-10	0.104	UBE2G2	none
2.0684e-14	0.749376	0.144	0.069	5.6153e-10	0.075	TCP11L2	none
2.07438e-14	-0.683888	0.209	0.303	5.63152e-10	0.094	OTUD6B-AS1	none
2.09813e-14	-0.654475	0.397	0.477	5.696e-10	0.08	FAAP20	none
2.19237e-14	-3.17267	0.005	0.027	5.95184e-10	0.022	MFAP4	down
2.32857e-14	0.344688	0.687	0.598	6.3216e-10	0.089	HSPA1B	none
2.37907e-14	-0.70402	0.311	0.402	6.45871e-10	0.091	PHLDB1	none
2.3865e-14	0.504602	0.332	0.23	6.47888e-10	0.102	APOL3	none
2.46961e-14	0.468534	0.348	0.244	6.70449e-10	0.104	GABARAPL1	none
2.47534e-14	0.203058	0.91	0.837	6.72004e-10	0.073	PDLIM1	none
2.48655e-14	-0.321435	0.784	0.786	6.75048e-10	0.002	TRMT112	none
2.51637e-14	0.356012	0.53	0.425	6.83144e-10	0.105	U2SURP	none
2.54748e-14	0.334611	0.857	0.739	6.9159e-10	0.118	FOS	none
2.59364e-14	0.882456	0.207	0.122	7.04122e-10	0.085	TJP2	none
2.6369e-14	0.612951	0.361	0.261	7.15866e-10	0.1	PLAT	none
2.6973e-14	-0.846717	0.24	0.328	7.32262e-10	0.088	HIST1H4C	none
2.73276e-14	-1.80779	0.018	0.054	7.41891e-10	0.036	ATP5A1	down
2.7545e-14	0.380959	0.437	0.326	7.47792e-10	0.111	MAFF	none
2.86162e-14	0.344633	0.786	0.672	7.76873e-10	0.114	BST2	none
2.92871e-14	0.751075	0.247	0.155	7.95087e-10	0.092	SLC16A7	none
2.94649e-14	0.706137	0.353	0.256	7.99913e-10	0.097	ERC1	none
2.94954e-14	0.415062	0.374	0.265	8.00741e-10	0.109	DUSP5	none
2.99809e-14	-0.939831	0.11	0.183	8.13923e-10	0.073	INTS14	none
3.00755e-14	0.721402	0.274	0.18	8.1649e-10	0.094	YTHDC2	none
3.09667e-14	-1.45081	0.065	0.123	8.40684e-10	0.058	CD52	down
3.1328e-14	0.592554	0.324	0.223	8.50493e-10	0.101	GOSR1	none
3.14577e-14	-0.979689	0.085	0.15	8.54013e-10	0.065	CYB561D2	none
3.24341e-14	-1.02941	0.142	0.218	8.8052e-10	0.076	ARHGAP4	down
3.25511e-14	0.472946	0.412	0.306	8.83698e-10	0.106	GON4L	none
3.30721e-14	-2.94817	0.005	0.029	8.97842e-10	0.024	SASH3	down
3.4368e-14	0.139272	0.989	0.981	9.33022e-10	0.008	RPS3	none
3.61975e-14	0.591777	0.313	0.213	9.8269e-10	0.1	SRPK1	none
3.67526e-14	0.787269	0.413	0.349	9.9776e-10	0.064	MKL2	none
3.76838e-14	-0.49081	0.588	0.629	1.02304e-09	0.041	PPP1CA	none
3.78667e-14	-0.340602	0.816	0.829	1.02801e-09	0.013	PSAP	none
3.81719e-14	-0.999528	0.119	0.193	1.03629e-09	0.074	EPS8L1	none
3.91474e-14	-3.11177	0.003	0.022	1.06277e-09	0.019	MAFIP	down
3.93048e-14	-1.44461	0.039	0.088	1.06705e-09	0.049	ITM2C	down
3.96003e-14	-2.00595	0.018	0.054	1.07507e-09	0.036	CYTIP	down
3.98724e-14	-2.16507	0.009	0.036	1.08245e-09	0.027	AC011603.2	down
4.01929e-14	0.50959	0.386	0.286	1.09116e-09	0.1	SUZ12	none
4.17454e-14	0.486186	0.299	0.199	1.1333e-09	0.1	TSHZ1	none
4.18923e-14	0.591372	0.316	0.218	1.13729e-09	0.098	CCDC186	none
4.31801e-14	0.588526	0.215	0.128	1.17225e-09	0.087	MXI1	none
4.40317e-14	0.487605	0.44	0.334	1.19537e-09	0.106	HERC2	none
4.47422e-14	2.33498	0.054	0.009	1.21466e-09	0.045	CSTA	up
4.48689e-14	0.805728	0.209	0.123	1.2181e-09	0.086	NABP1	none
4.50727e-14	0.537254	0.319	0.219	1.22363e-09	0.1	TMEM170A	none
4.5132e-14	0.512326	0.389	0.279	1.22524e-09	0.11	LPCAT2	none
4.52134e-14	1.03478	0.079	0.023	1.22745e-09	0.056	CRTAC1	up
4.61958e-14	0.334482	0.525	0.415	1.25412e-09	0.11	CARD8	none
4.84604e-14	-3.69148	0.001	0.017	1.3156e-09	0.016	C5orf46	down
4.92292e-14	0.494701	0.233	0.142	1.33647e-09	0.091	BNC2	none
4.93962e-14	-1.44429	0.032	0.077	1.34101e-09	0.045	TMEM131L	down
5.05492e-14	-2.05969	0.022	0.06	1.37231e-09	0.038	ACP5	down
5.30344e-14	0.682524	0.303	0.209	1.43978e-09	0.094	WDR43	none
5.35248e-14	0.427197	0.404	0.306	1.45309e-09	0.098	CEP350	none
5.54933e-14	-1.22779	0.043	0.093	1.50653e-09	0.05	PTPN6	down
5.76636e-14	-3.58786	0.002	0.019	1.56545e-09	0.017	LAIR2	down
5.8042e-14	0.524481	0.247	0.153	1.57572e-09	0.094	SDE2	none
6.09424e-14	0.131921	0.99	0.989	1.65446e-09	0.001	RPS6	none
6.1568e-14	0.295186	0.486	0.381	1.67145e-09	0.105	JAG1	none
6.20514e-14	-0.656225	0.38	0.461	1.68457e-09	0.081	COA3	none
6.33013e-14	0.630172	0.274	0.181	1.7185e-09	0.093	RLIM	none
6.49872e-14	-0.643365	0.179	0.268	1.76427e-09	0.089	RARS	none
6.6677e-14	0.634037	0.374	0.284	1.81015e-09	0.09	SSH1	none
6.68298e-14	0.791922	0.193	0.11	1.81429e-09	0.083	ANKRD36	none
7.08335e-14	0.417229	0.437	0.337	1.92299e-09	0.1	VEZT	none
7.19526e-14	-0.868788	0.076	0.14	1.95337e-09	0.064	FADS2	none
7.30554e-14	0.3342	0.554	0.453	1.98331e-09	0.101	PUM1	none
7.33905e-14	-1.17675	0.035	0.082	1.9924e-09	0.047	KDELC1	down
7.49259e-14	-1.31684	0.055	0.109	2.03409e-09	0.054	SORT1	down
7.55269e-14	0.394619	0.524	0.41	2.0504e-09	0.114	GLUL	none
7.67855e-14	0.492884	0.231	0.14	2.08457e-09	0.091	FBXO34	none
7.95751e-14	0.412552	0.241	0.147	2.1603e-09	0.094	NPEPL1	none
7.96484e-14	0.410196	0.416	0.308	2.16229e-09	0.108	FAR1	none
8.41045e-14	-0.806873	0.123	0.197	2.28327e-09	0.074	AL583785.1	none
8.43131e-14	0.198857	0.942	0.919	2.28893e-09	0.023	CST3	none
8.46396e-14	0.747055	0.213	0.127	2.2978e-09	0.086	PRPF3	none
8.61136e-14	-0.521022	0.48	0.546	2.33781e-09	0.066	MRPL57	none
9.11526e-14	-2.59058	0.014	0.045	2.47461e-09	0.031	IGF2.1	down
9.28708e-14	0.426447	0.463	0.358	2.52126e-09	0.105	KDM5A	none
9.42335e-14	-0.409141	0.537	0.618	2.55825e-09	0.081	PYURF	none
9.50868e-14	0.770315	0.234	0.149	2.58142e-09	0.085	KDM7A	none
9.84899e-14	0.609271	0.295	0.196	2.6738e-09	0.099	NAA15	none
1.00441e-13	0.368859	0.489	0.394	2.72678e-09	0.095	SETD5	none
1.02102e-13	-0.331868	0.864	0.836	2.77186e-09	0.028	HSP90B1	none
1.02175e-13	-0.561565	0.336	0.435	2.77383e-09	0.099	TTYH3	none
1.05857e-13	0.626067	0.29	0.196	2.87382e-09	0.094	MAML2	none
1.07809e-13	0.708065	0.264	0.172	2.9268e-09	0.092	ZNF37A	none
1.07871e-13	0.193484	0.878	0.771	2.92847e-09	0.107	CDC42	none
1.11534e-13	0.982389	0.176	0.099	3.02792e-09	0.077	NXPE3	none
1.13153e-13	0.165869	0.965	0.912	3.07189e-09	0.053	MYL12A	none
1.13211e-13	-2.00741	0.014	0.045	3.07345e-09	0.031	FXYD1	down
1.13676e-13	1.5721	0.13	0.062	3.08607e-09	0.068	PIGR	up
1.14461e-13	-1.49444	0.024	0.063	3.10739e-09	0.039	PCLAF	down
1.15132e-13	-1.3487	0.055	0.109	3.12561e-09	0.054	TMEM176A	down
1.16986e-13	0.531113	0.297	0.2	3.17594e-09	0.097	SHPRH	none
1.17291e-13	-2.11831	0.028	0.069	3.18422e-09	0.041	GEM	down
1.17762e-13	0.76099	0.23	0.143	3.19701e-09	0.087	PPM1D	none
1.17824e-13	0.394772	0.371	0.264	3.19867e-09	0.107	GIMAP8	none
1.18119e-13	2.62032	0.042	0.003	3.20669e-09	0.039	GALNT4	up
1.21249e-13	0.358778	0.517	0.42	3.29166e-09	0.097	ABCD4	none
1.21318e-13	-0.31616	0.658	0.723	3.29354e-09	0.065	MRPL33	none
1.22545e-13	1.4721	0.096	0.037	3.32684e-09	0.059	LINC00513	up
1.22588e-13	-0.759325	0.404	0.468	3.32802e-09	0.064	GYPC	none
1.2812e-13	0.407205	0.433	0.331	3.47819e-09	0.102	SPOP	none
1.31409e-13	-2.31935	0.007	0.031	3.56749e-09	0.024	FOXS1	down
1.32512e-13	-4.94358	0.001	0.015	3.59742e-09	0.014	TCL1A	down
1.32909e-13	0.289405	0.505	0.404	3.60821e-09	0.101	RBM5	none
1.34913e-13	1.12368	0.11	0.047	3.66262e-09	0.063	CYP51A1	up
1.35244e-13	-0.677222	0.224	0.312	3.67161e-09	0.088	LSM10	none
1.36566e-13	0.3206	0.366	0.263	3.70749e-09	0.103	SAMD4B	none
1.36699e-13	0.540554	0.315	0.216	3.71111e-09	0.099	SCAMP1	none
1.37582e-13	0.564396	0.32	0.223	3.73508e-09	0.097	MLLT10	none
1.43358e-13	-0.569955	0.436	0.511	3.89188e-09	0.075	POLR2E	none
1.48961e-13	0.388189	0.415	0.306	4.044e-09	0.109	KATNBL1	none
1.50738e-13	0.653095	0.313	0.22	4.09225e-09	0.093	ZNF787	none
1.57132e-13	1.40358	0.1	0.04	4.26581e-09	0.06	AFAP1L2	up
1.58803e-13	0.323659	0.563	0.452	4.31117e-09	0.111	GLS	none
1.59419e-13	-0.903438	0.11	0.18	4.3279e-09	0.07	UNC119B	none
1.60347e-13	0.421925	0.27	0.173	4.35311e-09	0.097	DENND4A	none
1.61617e-13	0.500199	0.346	0.249	4.38758e-09	0.097	NF1	none
1.61918e-13	0.382417	0.402	0.297	4.39575e-09	0.105	RYK	none
1.62968e-13	0.608976	0.167	0.089	4.42426e-09	0.078	GLIS3	none
1.73714e-13	0.325354	0.609	0.522	4.716e-09	0.087	TNRC6B	none
1.74276e-13	-1.62812	0.02	0.056	4.73124e-09	0.036	ATP5D	down
1.75927e-13	0.310779	0.476	0.369	4.77607e-09	0.107	SKAP2	none
1.80783e-13	0.466172	0.269	0.175	4.9079e-09	0.094	ODF3B	none
1.88227e-13	0.453658	0.353	0.251	5.10998e-09	0.102	TNS1	none
1.92232e-13	1.34379	0.112	0.049	5.2187e-09	0.063	ZNF354B	up
1.97574e-13	-0.533249	0.193	0.282	5.36373e-09	0.089	FAM49B	none
2.06678e-13	0.540906	0.312	0.217	5.61091e-09	0.095	DCP2	none
2.07407e-13	0.44086	0.436	0.334	5.63068e-09	0.102	STIM2	none
2.08271e-13	0.256713	0.711	0.605	5.65414e-09	0.106	EIF1AX	none
2.08664e-13	2.63941	0.055	0.011	5.66481e-09	0.044	PTCHD4	up
2.14556e-13	-0.463414	0.618	0.644	5.82476e-09	0.026	GMFG	none
2.19973e-13	0.748304	0.207	0.124	5.97183e-09	0.083	RNF19B	none
2.2157e-13	-2.26859	0.009	0.034	6.01519e-09	0.025	WAS	down
2.2268e-13	0.493011	0.277	0.181	6.04532e-09	0.096	ESYT1	none
2.30163e-13	0.835455	0.16	0.085	6.24848e-09	0.075	ABCA5	none
2.32024e-13	-3.6774	0.001	0.017	6.29898e-09	0.016	KRT86	down
2.34872e-13	-1.76581	0.005	0.027	6.37632e-09	0.022	MMP23B	down
2.36089e-13	-0.356544	0.726	0.734	6.40935e-09	0.008	SSR2	none
2.42646e-13	-0.508201	0.491	0.547	6.58734e-09	0.056	TCEAL8	none
2.47185e-13	0.54671	0.403	0.305	6.71059e-09	0.098	TMEM106B	none
2.48528e-13	-1.00791	0.063	0.12	6.74703e-09	0.057	EIPR1	down
2.51033e-13	0.674576	0.236	0.149	6.81506e-09	0.087	MORC3	none
2.61743e-13	-1.42452	0.048	0.099	7.1058e-09	0.051	FUK	down
2.716e-13	-1.48218	0.022	0.059	7.3734e-09	0.037	ATPIF1	down
2.72297e-13	0.643323	0.244	0.156	7.39232e-09	0.088	ZCCHC2	none
2.72735e-13	2.09114	0.082	0.029	7.40421e-09	0.053	GDF15	up
2.79275e-13	1.41066	0.111	0.049	7.58175e-09	0.062	F8	up
2.82812e-13	-0.889407	0.073	0.133	7.67778e-09	0.06	ADAM19	none
2.84709e-13	0.670592	0.237	0.149	7.72928e-09	0.088	EEF2K	none
2.89311e-13	-1.38478	0.059	0.113	7.85421e-09	0.054	SPOCK2	down
2.92983e-13	0.259094	0.473	0.362	7.95391e-09	0.111	TRIP12	none
3.03597e-13	-2.32496	0.006	0.028	8.24206e-09	0.022	FCMR	down
3.04767e-13	-0.422573	0.312	0.415	8.27382e-09	0.103	MESD	none
3.05345e-13	-1.29468	0.062	0.117	8.28951e-09	0.055	C12orf75	down
3.14598e-13	0.491189	0.383	0.288	8.54072e-09	0.095	ANKLE2	none
3.20345e-13	-0.865112	0.154	0.233	8.69674e-09	0.079	FLT4	none
3.29916e-13	1.51622	0.089	0.033	8.95655e-09	0.056	CORO2A	up
3.33296e-13	-0.422939	0.672	0.682	9.04831e-09	0.01	PSMB5	none
3.38651e-13	0.418552	0.387	0.289	9.19369e-09	0.098	LATS2	none
3.39664e-13	0.300598	0.527	0.418	9.22119e-09	0.109	FRYL	none
3.48245e-13	0.52389	0.249	0.159	9.45415e-09	0.09	BIN3	none
3.52703e-13	-0.661637	0.317	0.401	9.57518e-09	0.084	LAGE3	none
3.55807e-13	-0.646222	0.133	0.212	9.65945e-09	0.079	KIF1BP	none
3.58741e-13	-0.732213	0.154	0.234	9.7391e-09	0.08	RBP1	none
3.65389e-13	0.562446	0.314	0.219	9.91957e-09	0.095	DIS3	none
3.66443e-13	0.296868	0.474	0.369	9.94819e-09	0.105	GGNBP2	none
3.72657e-13	0.493966	0.301	0.209	1.01169e-08	0.092	PEAR1	none
3.86713e-13	0.32461	0.434	0.328	1.04985e-08	0.106	ANXA4	none
3.87265e-13	-0.526223	0.441	0.514	1.05135e-08	0.073	MRPL54	none
3.89333e-13	0.506717	0.344	0.247	1.05696e-08	0.097	ZFAND1	none
3.89639e-13	-0.511931	0.559	0.619	1.05779e-08	0.06	COX7A1	none
3.9319e-13	-1.28335	0.058	0.112	1.06743e-08	0.054	NKX2-3	down
4.05974e-13	0.895531	0.168	0.093	1.10214e-08	0.075	BEND7	none
4.14815e-13	0.133137	0.967	0.944	1.12614e-08	0.023	S100A10	none
4.30394e-13	0.243662	0.77	0.67	1.16843e-08	0.1	NRP1	none
4.30878e-13	0.737681	0.241	0.155	1.16975e-08	0.086	FMNL2	none
4.32243e-13	0.51957	0.319	0.225	1.17345e-08	0.094	DYRK1A	none
4.36744e-13	0.514909	0.219	0.134	1.18567e-08	0.085	ZNF217	none
4.46578e-13	-0.571606	0.224	0.318	1.21237e-08	0.094	AAED1	none
4.4947e-13	0.228811	0.691	0.577	1.22022e-08	0.114	QKI	none
4.75615e-13	-1.2163	0.032	0.075	1.2912e-08	0.043	AC002070.1	down
4.92713e-13	0.514982	0.339	0.242	1.33762e-08	0.097	EPHA2	none
5.06135e-13	-0.49529	0.162	0.247	1.37405e-08	0.085	CNOT9	none
5.25109e-13	0.159287	0.951	0.908	1.42557e-08	0.043	VWF	none
5.3087e-13	0.44249	0.355	0.258	1.44121e-08	0.097	SUGP2	none
5.67686e-13	-0.552809	0.558	0.61	1.54115e-08	0.052	GRAMD1A	none
5.86201e-13	0.603215	0.199	0.116	1.59142e-08	0.083	CYP1B1	none
5.90871e-13	-0.419706	0.631	0.664	1.6041e-08	0.033	ATP6V1F	none
6.3042e-13	-3.12843	0.004	0.024	1.71147e-08	0.02	KRT13	down
6.48769e-13	-0.429026	0.604	0.647	1.76128e-08	0.043	PGAM1	none
6.51329e-13	-0.925701	0.068	0.127	1.76823e-08	0.059	TIMM29	none
6.61757e-13	-0.509304	0.57	0.616	1.79654e-08	0.046	TRAPPC1	none
6.657e-13	0.365224	0.435	0.34	1.80724e-08	0.095	TMF1	none
6.79284e-13	-0.691117	0.313	0.394	1.84412e-08	0.081	VASH1	none
6.83078e-13	-1.48473	0.025	0.063	1.85442e-08	0.038	ATP5L	down
6.85392e-13	0.263657	0.797	0.702	1.8607e-08	0.095	CSNK1A1	none
7.32031e-13	0.873768	0.204	0.125	1.98732e-08	0.079	PIBF1	none
7.32832e-13	-1.51098	0.02	0.055	1.98949e-08	0.035	ATP5C1	down
7.42466e-13	0.700321	0.256	0.17	2.01565e-08	0.086	CDK6	none
7.82149e-13	0.496899	0.362	0.264	2.12338e-08	0.098	TRIB1	none
7.87252e-13	0.482897	0.364	0.271	2.13723e-08	0.093	PPIL4	none
7.96658e-13	0.361298	0.735	0.644	2.16277e-08	0.091	PPP1R15A	none
8.20642e-13	-0.655791	0.316	0.393	2.22788e-08	0.077	CDK2AP2	none
8.76788e-13	1.05813	0.157	0.084	2.3803e-08	0.073	ZNF43	up
8.98736e-13	-0.669388	0.293	0.377	2.43989e-08	0.084	RCC2	none
9.10713e-13	2.40509	0.052	0.01	2.4724e-08	0.042	CCL16	up
9.12312e-13	0.363811	0.484	0.374	2.47675e-08	0.11	ELK4	none
9.32818e-13	0.740456	0.185	0.107	2.53241e-08	0.078	ZNF121	none
9.35993e-13	0.927211	0.147	0.077	2.54103e-08	0.07	TRMT11	none
9.54511e-13	0.317115	0.54	0.433	2.59131e-08	0.107	PDCD6IP	none
9.54746e-13	0.359611	0.429	0.329	2.59194e-08	0.1	DDX6	none
9.65076e-13	0.265862	0.732	0.666	2.61999e-08	0.066	ENTPD1	none
9.81828e-13	0.611727	0.287	0.199	2.66547e-08	0.088	INO80D	none
1.01672e-12	-1.7809	0.021	0.056	2.76019e-08	0.035	SOX11	down
1.05454e-12	0.623864	0.215	0.132	2.86286e-08	0.083	REXO1	none
1.06407e-12	-1.19357	0.088	0.149	2.88874e-08	0.061	OAZ3	down
1.08085e-12	-3.65217	0.002	0.017	2.9343e-08	0.015	TEKT4	down
1.08606e-12	0.280543	0.521	0.415	2.94845e-08	0.106	POLE4	none
1.11903e-12	0.718223	0.382	0.295	3.03794e-08	0.087	RNASEK	none
1.12534e-12	0.45264	0.402	0.303	3.05507e-08	0.099	IFI44	none
1.13518e-12	1.08431	0.173	0.099	3.08178e-08	0.074	BMX	up
1.15007e-12	0.730404	0.193	0.114	3.12221e-08	0.079	BTAF1	none
1.15982e-12	0.600276	0.264	0.173	3.14869e-08	0.091	GGT5	none
1.19746e-12	-1.11319	0.059	0.113	3.25086e-08	0.054	CASC10	down
1.21019e-12	0.723666	0.174	0.098	3.28543e-08	0.076	ZHX3	none
1.21127e-12	0.568379	0.313	0.223	3.28835e-08	0.09	LYAR	none
1.21449e-12	-0.336695	0.718	0.732	3.29711e-08	0.014	DYNLRB1	none
1.22439e-12	0.598085	0.13	0.062	3.32398e-08	0.068	BOC	none
1.26757e-12	2.78403	0.078	0.027	3.44121e-08	0.051	SLPI	up
1.27152e-12	-2.55273	0.008	0.032	3.45192e-08	0.024	AL731577.1	down
1.2784e-12	0.237735	0.437	0.322	3.47059e-08	0.115	CTNNAL1	none
1.28367e-12	-0.642875	0.138	0.212	3.4849e-08	0.074	RCAN2	none
1.28951e-12	0.336139	0.606	0.502	3.50077e-08	0.104	PLS3	none
1.29111e-12	-0.724565	0.217	0.295	3.50512e-08	0.078	FHOD1	none
1.29401e-12	-2.4221	0.005	0.025	3.51298e-08	0.02	CXCR6	down
1.31461e-12	0.333201	0.54	0.435	3.56891e-08	0.105	FXR1	none
1.32654e-12	-5.43794	0	0.012	3.60128e-08	0.012	P2RY14	down
1.34811e-12	0.409556	0.373	0.277	3.65984e-08	0.096	TNKS2	none
1.3882e-12	0.299603	0.429	0.326	3.76868e-08	0.103	NPEPPS	none
1.39972e-12	-1.89416	0.005	0.025	3.79995e-08	0.02	NFIA-AS2	down
1.41829e-12	0.372532	0.411	0.308	3.85036e-08	0.103	C1orf21	none
1.4436e-12	0.168341	0.637	0.498	3.91908e-08	0.139	CD46	none
1.44464e-12	0.229312	0.758	0.669	3.9219e-08	0.089	MEF2C	none
1.47899e-12	0.539653	0.278	0.19	4.01517e-08	0.088	METRNL	none
1.48345e-12	-6.19654	0	0.01	4.02726e-08	0.01	AC243829.4	down
1.52749e-12	-1.06101	0.554	0.586	4.14682e-08	0.032	HES1	down
1.52956e-12	0.304141	0.366	0.266	4.15245e-08	0.1	ZNF280D	none
1.54416e-12	0.534794	0.343	0.252	4.19208e-08	0.091	B4GALT5	none
1.55119e-12	-1.87468	0.008	0.032	4.21116e-08	0.024	VAT1L	down
1.56411e-12	0.626199	0.26	0.174	4.24626e-08	0.086	ARID2	none
1.57396e-12	0.357264	0.544	0.438	4.27298e-08	0.106	NUCB2	none
1.57417e-12	-1.11487	0.027	0.066	4.27355e-08	0.039	ITGB2	down
1.6234e-12	3.58388	0.037	0.003	4.40721e-08	0.034	ALDH3A1	up
1.65102e-12	0.502201	0.337	0.24	4.4822e-08	0.097	ERGIC1	none
1.70831e-12	0.563323	0.167	0.093	4.63773e-08	0.074	ZBTB18	none
1.7736e-12	-0.548661	0.406	0.482	4.81496e-08	0.076	ABI3	none
1.79039e-12	0.369848	0.405	0.301	4.86055e-08	0.104	CPNE8	none
1.79683e-12	1.20354	0.108	0.048	4.87804e-08	0.06	AHNAK2	up
1.80411e-12	1.49728	0.063	0.017	4.8978e-08	0.046	ERCC5	up
1.84896e-12	-0.948363	0.096	0.16	5.01956e-08	0.064	ABCF2.1	none
1.86602e-12	0.695011	0.142	0.073	5.06588e-08	0.069	POLR2J3	none
1.86771e-12	-1.19849	0.026	0.064	5.07045e-08	0.038	AIF1	down
1.87744e-12	0.69402	0.216	0.134	5.09686e-08	0.082	BTN3A3	none
1.87926e-12	-2.76983	0.007	0.029	5.10181e-08	0.022	AC100803.3	down
1.88932e-12	-0.723721	0.136	0.208	5.12912e-08	0.072	COL13A1	none
1.90468e-12	0.4071	0.465	0.364	5.17082e-08	0.101	SMAD5	none
1.97288e-12	0.48832	0.298	0.206	5.35599e-08	0.092	GIGYF2	none
2.05261e-12	1.4157	0.091	0.036	5.57242e-08	0.055	TCAF2	up
2.05261e-12	-2.02978	0.012	0.04	5.57243e-08	0.028	DOK2	down
2.06318e-12	-2.52333	0.006	0.027	5.60113e-08	0.021	SCO2	down
2.09195e-12	-1.824	0.015	0.046	5.67924e-08	0.031	C3orf36	down
2.1098e-12	-4.51026	0.001	0.013	5.72767e-08	0.012	REG1B	down
2.11622e-12	1.08021	0.12	0.057	5.74512e-08	0.063	PER2	up
2.19422e-12	-1.36441	0.041	0.086	5.95688e-08	0.045	CD37	down
2.19518e-12	0.681177	0.28	0.193	5.95948e-08	0.087	TMPO	none
2.20036e-12	0.500846	0.359	0.267	5.97353e-08	0.092	CSNK1G3	none
2.2679e-12	0.729535	0.201	0.121	6.15688e-08	0.08	KCTD9	none
2.29022e-12	0.485348	0.361	0.268	6.2175e-08	0.093	CSNK2A2	none
2.30993e-12	-0.432838	0.493	0.553	6.27099e-08	0.06	PDIA4	none
2.33872e-12	-0.159493	0.817	0.842	6.34915e-08	0.025	ID1	none
2.40063e-12	0.766266	0.236	0.154	6.51724e-08	0.082	UBR1	none
2.49956e-12	0.418648	0.103	0.045	6.7858e-08	0.058	IGHA2	none
2.55685e-12	-0.174528	0.636	0.853	6.94132e-08	0.217	CAVIN1	none
2.56674e-12	0.548494	0.298	0.209	6.96819e-08	0.089	ST3GAL1	none
2.59188e-12	0.374338	0.561	0.448	7.03645e-08	0.113	RAPGEF5	none
2.6437e-12	-0.618738	0.155	0.234	7.17711e-08	0.079	FAM160B1	none
2.70526e-12	1.06352	0.123	0.06	7.34425e-08	0.063	TAB3	up
2.70586e-12	0.310735	0.629	0.547	7.34587e-08	0.082	VGLL4	none
2.74669e-12	0.577569	0.282	0.196	7.4567e-08	0.086	KMT2B	none
2.78902e-12	0.258563	0.625	0.532	7.57163e-08	0.093	RSRC2	none
2.81546e-12	0.330395	0.435	0.333	7.6434e-08	0.102	IGBP1	none
2.85315e-12	-1.75852	0.012	0.04	7.74574e-08	0.028	RASSF5	down
2.85635e-12	-2.73858	0.003	0.019	7.75441e-08	0.016	DENND1C	down
2.90741e-12	1.16612	0.139	0.073	7.89304e-08	0.066	CEP192	up
2.9243e-12	-0.684944	0.315	0.392	7.93889e-08	0.077	ISOC2	none
2.96696e-12	0.326207	0.491	0.39	8.0547e-08	0.101	MBNL2	none
2.99391e-12	-0.462605	0.272	0.367	8.12786e-08	0.095	NARS	none
3.07139e-12	-2.63276	0.005	0.025	8.3382e-08	0.02	SLIT3	down
3.0812e-12	-2.40929	0.008	0.032	8.36483e-08	0.024	COL5A3	down
3.08982e-12	0.776119	0.142	0.074	8.38824e-08	0.068	BARD1	none
3.11664e-12	-0.434459	0.498	0.562	8.46105e-08	0.064	IER3IP1	none
3.14066e-12	-0.722157	0.207	0.292	8.52625e-08	0.085	INTS11	none
3.15299e-12	-2.42028	0.005	0.025	8.55973e-08	0.02	RPS10-NUDT3	down
3.18707e-12	0.958592	0.136	0.069	8.65225e-08	0.067	SCHIP1	none
3.28357e-12	-0.330044	0.754	0.748	8.91423e-08	0.006	ERH	none
3.42687e-12	-0.820486	0.28	0.352	9.30326e-08	0.072	DLL4	none
3.45328e-12	-0.567831	0.23	0.312	9.37497e-08	0.082	PREX1	none
3.45385e-12	0.472323	0.216	0.134	9.3765e-08	0.082	SLC7A1	none
3.48011e-12	1.28147	0.1	0.043	9.44781e-08	0.057	PRTG	up
3.49903e-12	0.363049	0.406	0.312	9.49916e-08	0.094	JPX	none
3.50466e-12	0.657452	0.233	0.151	9.51446e-08	0.082	STRN	none
3.62999e-12	0.674551	0.31	0.223	9.85469e-08	0.087	HRH1	none
4.02586e-12	0.377895	0.355	0.256	1.09294e-07	0.099	MTF2	none
4.03092e-12	0.55084	0.324	0.234	1.09431e-07	0.09	AP3B1	none
4.25333e-12	0.428863	0.337	0.241	1.15469e-07	0.096	MAP4K5	none
4.25539e-12	0.582046	0.167	0.094	1.15525e-07	0.073	SMIM10	none
4.25753e-12	-0.818983	0.085	0.146	1.15583e-07	0.061	RXYLT1	none
4.3705e-12	-0.642291	0.269	0.348	1.1865e-07	0.079	TMEM14A	none
4.44776e-12	-0.958511	0.161	0.233	1.20748e-07	0.072	CHPF2	none
4.47566e-12	-0.775337	0.111	0.179	1.21505e-07	0.068	YARS	none
4.49336e-12	-0.663474	0.118	0.188	1.21986e-07	0.07	VPS35L	none
4.57152e-12	-3.06837	0.001	0.016	1.24108e-07	0.015	HAS1	down
4.58457e-12	0.193754	0.82	0.737	1.24462e-07	0.083	RBM39	none
4.60219e-12	-0.57974	0.369	0.448	1.2494e-07	0.079	MRPL36	none
4.62192e-12	0.426376	0.284	0.191	1.25476e-07	0.093	SLC41A3	none
4.65852e-12	-2.68437	0.004	0.021	1.2647e-07	0.017	ICOS	down
4.72884e-12	0.457985	0.355	0.264	1.28379e-07	0.091	GPATCH8	none
4.81295e-12	0.91412	0.131	0.066	1.30662e-07	0.065	COG1	none
4.86049e-12	-1.235	0.032	0.073	1.31952e-07	0.041	HOXD-AS2	down
5.18374e-12	0.454141	0.35	0.256	1.40728e-07	0.094	TMEM245	none
5.22529e-12	-1.11397	0.051	0.099	1.41856e-07	0.048	TMEM45A	down
5.23905e-12	-0.761599	0.1	0.164	1.4223e-07	0.064	MARS	none
5.34388e-12	-0.811745	0.278	0.358	1.45076e-07	0.08	NUDT4	none
5.37918e-12	0.516165	0.291	0.203	1.46034e-07	0.088	MAFK	none
5.41497e-12	0.588068	0.167	0.094	1.47006e-07	0.073	RFTN2	none
5.42369e-12	0.483212	0.293	0.203	1.47242e-07	0.09	NCOA1	none
5.60082e-12	-2.08715	0.008	0.031	1.52051e-07	0.023	GPR65	down
5.60944e-12	-3.46822	0.003	0.021	1.52285e-07	0.018	LTA	down
5.68228e-12	0.6948	0.216	0.138	1.54262e-07	0.078	SLC25A28	none
5.77972e-12	0.439814	0.245	0.16	1.56908e-07	0.085	ZRANB1	none
5.82189e-12	0.573049	0.364	0.273	1.58053e-07	0.091	ADAMTS6	none
5.87678e-12	0.777899	0.134	0.069	1.59543e-07	0.065	TIAM1	none
5.95592e-12	0.493799	0.333	0.243	1.61691e-07	0.09	PXDC1	none
5.99437e-12	0.528883	0.306	0.217	1.62735e-07	0.089	EXOC1	none
6.32268e-12	-0.772488	0.081	0.14	1.71648e-07	0.059	FAM122A	none
6.33549e-12	0.444529	0.382	0.289	1.71996e-07	0.093	PFKP	none
6.44039e-12	-0.897254	0.062	0.115	1.74844e-07	0.053	CYREN	none
6.54872e-12	-0.51031	0.546	0.595	1.77785e-07	0.049	HNRNPA0	none
7.28959e-12	-0.659838	0.328	0.406	1.97898e-07	0.078	SEC13	none
7.35459e-12	0.857592	0.126	0.063	1.99662e-07	0.063	FAM117A	none
7.55665e-12	-1.14542	0.091	0.151	2.05148e-07	0.06	CERCAM	down
7.71615e-12	0.280452	0.563	0.458	2.09478e-07	0.105	PKP4	none
7.76362e-12	1.12367	0.115	0.055	2.10767e-07	0.06	ALPK1	up
7.89429e-12	-2.51598	0.005	0.025	2.14314e-07	0.02	LINC02202	down
8.0025e-12	-1.51976	0.033	0.073	2.17252e-07	0.04	SLC35E2A	down
8.04405e-12	-1.21691	0.03	0.068	2.1838e-07	0.038	ATP5E	down
8.46526e-12	-0.66068	0.29	0.364	2.29815e-07	0.074	LOXL2	none
8.7172e-12	0.193092	0.459	0.345	2.36655e-07	0.114	MATN2	none
8.78217e-12	-0.876697	0.101	0.164	2.38418e-07	0.063	TNS3	none
8.78429e-12	-1.45525	0.017	0.049	2.38476e-07	0.032	CRMP1	down
8.80999e-12	0.473919	0.325	0.235	2.39174e-07	0.09	CDC73	none
8.88306e-12	0.597011	0.329	0.238	2.41157e-07	0.091	AGFG1	none
8.98605e-12	0.327476	0.493	0.4	2.43953e-07	0.093	PSIP1	none
9.06982e-12	0.613922	0.325	0.241	2.46227e-07	0.084	CEP57	none
9.10486e-12	-1.57902	0.022	0.056	2.47179e-07	0.034	ACAP1	down
9.26628e-12	0.574441	0.253	0.168	2.51561e-07	0.085	CCNT2	none
9.34923e-12	-1.30318	0.015	0.045	2.53813e-07	0.03	HIST1H2BG	down
9.54735e-12	-0.87724	0.042	0.087	2.59191e-07	0.045	TRAC	none
9.76725e-12	0.193319	0.277	0.182	2.65161e-07	0.095	LTC4S	none
9.97936e-12	-1.17748	0.077	0.133	2.7092e-07	0.056	HAGLR	down
1.01125e-11	0.354386	0.398	0.301	2.74533e-07	0.097	LBR	none
1.02745e-11	0.544798	0.251	0.168	2.78932e-07	0.083	ZDHHC21	none
1.02888e-11	-0.582445	0.176	0.255	2.79321e-07	0.079	SMIM29	none
1.03611e-11	0.536712	0.277	0.19	2.81283e-07	0.087	AMFR	none
1.0412e-11	-2.92453	0.004	0.022	2.82664e-07	0.018	AC103724.4	down
1.05383e-11	-0.261004	0.831	0.814	2.86094e-07	0.017	HSPA8	none
1.08588e-11	0.468566	0.362	0.271	2.94795e-07	0.091	DNTTIP2	none
1.09336e-11	0.326248	0.397	0.308	2.96825e-07	0.089	BFAR	none
1.13026e-11	0.232055	0.623	0.52	3.06843e-07	0.103	MAST4	none
1.16332e-11	0.338989	0.703	0.644	3.15819e-07	0.059	MAP1LC3B	none
1.16544e-11	0.260828	0.526	0.432	3.16393e-07	0.094	FGD5	none
1.1925e-11	0.401498	0.308	0.221	3.23739e-07	0.087	OFD1	none
1.22708e-11	0.63075	0.263	0.18	3.33129e-07	0.083	KIN	none
1.22715e-11	0.802051	0.167	0.095	3.33147e-07	0.072	TLR4	none
1.22889e-11	0.43298	0.65	0.577	3.3362e-07	0.073	DUSP6	none
1.27034e-11	0.343436	0.362	0.266	3.44873e-07	0.096	TRIM33	none
1.27049e-11	0.770991	0.193	0.117	3.44912e-07	0.076	RBM12B	none
1.28835e-11	-1.66324	0.015	0.045	3.49762e-07	0.03	AC104506.1	down
1.33808e-11	0.74607	0.214	0.138	3.63261e-07	0.076	KIAA0040	none
1.35159e-11	0.497745	0.36	0.271	3.6693e-07	0.089	RICTOR	none
1.35638e-11	-1.47249	0.023	0.058	3.68231e-07	0.035	BCL2	down
1.36755e-11	0.299018	0.545	0.445	3.71262e-07	0.1	UQCRC2	none
1.37773e-11	-0.161949	0.446	0.575	3.74026e-07	0.129	H1FX	none
1.38284e-11	-1.97243	0.025	0.06	3.75413e-07	0.035	LINC01117	down
1.39426e-11	0.485078	0.366	0.276	3.78515e-07	0.09	NCOA3	none
1.40309e-11	0.776778	0.231	0.152	3.80912e-07	0.079	PTGDS	none
1.45686e-11	1.11789	0.119	0.06	3.95509e-07	0.059	AP001528.2	up
1.45868e-11	0.458994	0.484	0.404	3.96002e-07	0.08	SHROOM4	none
1.46864e-11	-2.09802	0.021	0.053	3.98707e-07	0.032	LINC02256	down
1.47724e-11	-0.611559	0.25	0.332	4.0104e-07	0.082	IDH2	none
1.482e-11	0.527987	0.218	0.139	4.02333e-07	0.079	ENOSF1	none
1.51694e-11	0.346186	0.53	0.438	4.11819e-07	0.092	RSL1D1	none
1.52749e-11	-0.479257	0.513	0.58	4.14683e-07	0.067	PDCD5	none
1.53279e-11	0.614134	0.215	0.137	4.16122e-07	0.078	KDM3A	none
1.54022e-11	0.427929	0.252	0.166	4.18138e-07	0.086	CHN1	none
1.54613e-11	0.496872	0.265	0.179	4.19744e-07	0.086	SLC12A7	none
1.54647e-11	0.233965	0.648	0.556	4.19835e-07	0.092	RNF213	none
1.55202e-11	0.159635	0.401	0.299	4.21342e-07	0.102	RALGDS	none
1.58815e-11	-0.759898	0.161	0.232	4.31151e-07	0.071	EFEMP2	none
1.60411e-11	0.95883	0.146	0.079	4.35483e-07	0.067	LRRK1	none
1.64894e-11	-0.876967	0.156	0.225	4.47653e-07	0.069	TNFRSF25	none
1.65495e-11	-0.619089	0.438	0.497	4.49286e-07	0.059	TEX264	none
1.66742e-11	0.253275	0.469	0.375	4.52672e-07	0.094	RERE	none
1.67211e-11	0.389277	0.235	0.153	4.53944e-07	0.082	GIGYF1	none
1.69961e-11	-1.02454	0.081	0.137	4.61409e-07	0.056	CD36	down
1.70072e-11	-1.22575	0.051	0.099	4.6171e-07	0.048	AL137186.2	down
[truncated: 9,479 more rows]

## Sheet: Epithelial
Table S4 Differentially expressed genes of epithelial cells after treatment compared to baseline
p_val	avg_log2FC	pct.1	pct.2	p_val_adj	pct.diff	gene	change
0	-2.28254	0.164	0.777	0	0.613	H3F3A	down
0	-2.51189	0.16	0.769	0	0.609	H3F3B	down
0	-2.18895	0.156	0.743	0	0.587	RACK1	down
0	-2.10732	0.145	0.69	0	0.545	ELOB	down
0	-2.64686	0.12	0.638	0	0.518	JPT1	down
0	-2.76125	0.123	0.64	0	0.517	SEM1	down
0	-2.05899	0.125	0.621	0	0.496	H2AFZ	down
0	-2.67285	0.137	0.625	0	0.488	SELENOW	down
0	-3.17541	0.089	0.57	0	0.481	MAL2	down
0	2.25858	0.599	0.12	0	0.479	TNFRSF18	up
0	-2.13821	0.116	0.586	0	0.47	TRIR	down
0	-2.78244	0.107	0.576	0	0.469	C9orf16	down
0	-2.11694	0.112	0.564	0	0.452	SMIM22	down
0	-3.15074	0.121	0.572	0	0.451	C19orf33	down
0	-2.09813	0.104	0.551	0	0.447	ELOC	down
0	2.95146	0.61	0.165	0	0.445	NTRK2	up
0	1.70387	0.723	0.281	0	0.442	MLF1	up
0	-2.05921	0.11	0.551	0	0.441	H2AFY	down
0	-2.26365	0.111	0.544	0	0.433	SELENOH	down
0	-1.98356	0.116	0.548	0	0.432	MINOS1	down
0	1.93882	0.623	0.191	0	0.432	C17orf49	up
0	-2.25855	0.105	0.536	0	0.431	RTRAF	down
0	2.01584	0.741	0.315	0	0.426	MRPS24	up
0	-2.42957	0.093	0.518	0	0.425	SELENOK	down
0	-2.56114	0.094	0.519	0	0.425	SMIM26	down
0	-3.54237	0.066	0.485	0	0.419	CEACAM5	down
0	-2.57484	0.094	0.51	0	0.416	C8orf59	down
0	-2.10464	0.103	0.516	0	0.413	NOP53	down
0	-2.61663	0.074	0.486	0	0.412	GPX2	down
0	1.04124	0.649	0.239	0	0.41	TP63	up
0	-2.7662	0.071	0.481	0	0.41	MMP24OS	down
0	1.58076	0.738	0.33	0	0.408	TRAPPC5	up
0	-2.13679	0.099	0.504	0	0.405	COPS9	down
0	-2.08969	0.095	0.5	0	0.405	AES	down
0	2.69462	0.594	0.189	0	0.405	ALDH3A1	up
0	-2.28812	0.096	0.491	0	0.395	H2AFV	down
0	2.25812	0.576	0.181	0	0.395	CYP51A1	up
0	-1.3001	0.121	0.513	0	0.392	LCN2	down
0	-2.14637	0.307	0.699	0	0.392	CD74	down
0	2.79415	0.576	0.185	0	0.391	DAPL1	up
0	-2.05508	0.096	0.486	0	0.39	H2AFJ	down
0	1.11336	0.7	0.31	0	0.39	SCPEP1	up
0	1.48088	0.635	0.247	0	0.388	AKR1C2	up
0	2.52888	0.548	0.161	0	0.387	MXRA7	up
0	2.8162	0.5	0.115	0	0.385	TUSC3	up
0	-2.40915	0.084	0.467	0	0.383	METTL26	down
0	-2.16829	0.092	0.473	0	0.381	NORAD	down
0	1.84915	0.696	0.315	0	0.381	SGK1	up
0	-3.3861	0.063	0.443	0	0.38	MUC4	down
0	-2.35696	0.076	0.456	0	0.38	LGALS4	down
0	-2.94116	0.217	0.596	0	0.379	HLA-DRB1	down
0	-2.08188	0.099	0.478	0	0.379	FAM96B	down
0	1.86916	0.659	0.281	0	0.378	PIGX	up
0	-3.37409	0.054	0.432	0	0.378	CEACAM6	down
0	-3.38682	0.04	0.417	0	0.377	LY6D	down
0	1.95742	0.707	0.331	0	0.376	NRARP	up
0	1.3426	0.774	0.399	0	0.375	RNASEK	up
0	-2.02908	0.093	0.466	0	0.373	SELENOF	down
0	1.22932	0.733	0.36	0	0.373	UBE2V1	up
0	-2.1495	0.087	0.452	0	0.365	SEPT2	down
0	2.07612	0.461	0.097	0	0.364	PTN	up
0	-2.108	0.105	0.468	0	0.363	ATP5F1E	down
0	-3.87536	0.043	0.405	0	0.362	PITX1	down
0	-2.7846	0.071	0.432	0	0.361	H1FX	down
0	1.02949	0.726	0.367	0	0.359	RBM4	up
0	-2.9983	0.085	0.444	0	0.359	TSPAN8	down
0	0.913466	0.833	0.476	0	0.357	NME2	none
0	1.09509	0.697	0.342	0	0.355	PARL	up
0	2.20858	0.783	0.429	0	0.354	CCND1	up
0	-2.09811	0.092	0.445	0	0.353	C19orf70	down
0	1.09815	0.566	0.213	0	0.353	BMP7	up
0	0.642589	0.813	0.46	0	0.353	ETFB	none
0	-2.29659	0.079	0.431	0	0.352	SELENOT	down
0	-1.96418	0.096	0.448	0	0.352	ATP5MG	down
0	1.85599	0.51	0.159	0	0.351	GSTA4	up
0	-2.1928	0.096	0.447	0	0.351	ATP5MC2	down
0	-1.69219	0.097	0.446	0	0.349	SELENOS	down
0	-3.67766	0.044	0.391	0	0.347	C9orf3	down
0	1.45626	0.642	0.295	0	0.347	IMPA2	up
0	-2.37423	0.078	0.425	0	0.347	LAD1	down
0	1.08285	0.74	0.393	0	0.347	HRAS	up
0	1.88211	0.486	0.141	0	0.345	GJA1	up
0	-2.27286	0.079	0.424	0	0.345	STMP1	down
0	-1.84854	0.093	0.438	0	0.345	ATP5MD	down
0	1.64237	0.783	0.439	0	0.344	PSMA6	up
0	-4.07364	0.052	0.395	0	0.343	SPINK1	down
0	2.26033	0.862	0.52	0	0.342	ATP1B3	up
0	-2.1495	0.089	0.43	0	0.341	CENPX	down
0	1.18573	0.668	0.329	0	0.339	GNG10	up
0	0.903779	0.716	0.377	0	0.339	TPD52L1	none
0	1.6749	0.507	0.168	0	0.339	C16orf74	up
0	-3.46131	0.043	0.38	0	0.337	SELENOP	down
0	2.13715	0.444	0.107	0	0.337	GAMT	up
0	-1.65609	0.098	0.434	0	0.336	ATP5MC3	down
0	-2.14696	0.093	0.428	0	0.335	SEPT7	down
0	-2.09213	0.28	0.615	0	0.335	IL32	down
0	1.08546	0.679	0.346	0	0.333	DDX39B	up
0	-2.25764	0.072	0.405	0	0.333	H1F0	down
0	2.33429	0.424	0.091	0	0.333	LARP6	up
0	-2.09243	0.08	0.413	0	0.333	SEPT9	down
0	-1.66222	0.08	0.413	0	0.333	ATP5F1D	down
0	2.29207	0.491	0.159	0	0.332	COPZ2	up
0	-2.83876	0.067	0.398	0	0.331	RARRES3	down
0	1.09119	0.558	0.229	0	0.329	CSRP2	up
0	1.46232	0.51	0.181	0	0.329	SESN3	up
0	-3.15848	0.064	0.391	0	0.327	FAM129B	down
0	-2.01781	0.143	0.469	0	0.326	CTSS	down
0	-2.00391	0.083	0.409	0	0.326	PTP4A1	down
0	-2.24486	0.087	0.412	0	0.325	ATP5MF	down
0	-1.69359	0.09	0.415	0	0.325	ATP5PF	down
0	3.59532	0.454	0.131	0	0.323	CXCL14	up
0	1.12502	0.663	0.34	0	0.323	JAG1	up
0	-2.53209	0.076	0.399	0	0.323	ZFAS1	down
0	0.980463	0.734	0.413	0	0.321	LAPTM4B	none
0	1.32497	0.584	0.263	0	0.321	MRPL38	up
0	-1.62602	0.088	0.408	0	0.32	ATP5MPL	down
0	1.59128	0.882	0.564	0	0.318	EIF4A1	up
0	-1.68055	0.089	0.407	0	0.318	ATP5F1B	down
0	-2.45203	0.068	0.385	0	0.317	NECTIN2	down
0	-2.00059	0.084	0.398	0	0.314	ATP5IF1	down
0	-1.96926	0.075	0.389	0	0.314	HIST1H4C	down
0	-2.02072	0.085	0.399	0	0.314	TSTA3	down
0	-2.28702	0.08	0.394	0	0.314	ATP5PD	down
0	1.92244	0.411	0.097	0	0.314	SYNGR1	up
0	1.45544	0.823	0.51	0	0.313	KRT17	up
0	1.11644	0.616	0.304	0	0.312	MRPS28	up
0	-3.4178	0.089	0.4	0	0.311	LYZ	down
0	-1.78722	0.139	0.448	0	0.309	S100P	down
0	-1.02364	0.091	0.399	0	0.308	ATP5ME	down
0	2.38955	0.407	0.099	0	0.308	FST	up
0	-1.88488	0.087	0.393	0	0.306	NDUFAF8	down
0	-2.34269	0.064	0.37	0	0.306	FAM49B	down
0	-2.12225	0.078	0.384	0	0.306	ATP5F1C	down
0	2.12395	0.685	0.38	0	0.305	HMGCS1	up
0	1.82936	0.734	0.429	0	0.305	IGFBP2	up
0	2.88603	0.46	0.156	0	0.304	ANO1	up
0	1.18397	0.733	0.429	0	0.304	RCN2	up
0	-1.90833	0.097	0.4	0	0.303	CLDN3	down
0	-2.82885	0.072	0.374	0	0.302	TMC5	down
0	0.787719	0.763	0.462	0	0.301	REEP5	none
0	-2.76944	0.051	0.352	0	0.301	RTL8A	down
0	-3.00133	0.039	0.339	0	0.3	KLK11	down
0	-2.40809	0.064	0.364	0	0.3	DARS	down
0	-5.31962	0.009	0.309	0	0.3	GABRP	down
0	-2.69204	0.047	0.347	0	0.3	HIST1H2AC	down
0	-2.4428	0.122	0.421	0	0.299	HLA-DPA1	down
0	-2.23205	0.066	0.364	0	0.298	TMPRSS4	down
0	1.09246	0.864	0.567	0	0.297	S100A2	up
0	-2.15132	0.074	0.371	0	0.297	NSD3	down
0	1.27361	0.761	0.464	0	0.297	TOMM5	up
0	1.22727	0.735	0.439	0	0.296	FSCN1	up
0	0.922941	0.82	0.524	0	0.296	CD44	none
0	-3.49219	0.051	0.346	0	0.295	MUC13	down
0	1.02356	0.742	0.448	0	0.294	NDUFS4	up
0	-1.83668	0.312	0.605	0	0.293	HLA-DRA	down
0	-2.05444	0.136	0.429	0	0.293	TFF3	down
0	0.950922	0.696	0.403	0	0.293	PSMD9	none
0	-4.01244	0.032	0.324	0	0.292	SERPINB5	down
0	-1.50309	0.243	0.534	0	0.291	FKBP2	down
0	-2.024	0.083	0.374	0	0.291	SLC44A4	down
0	-2.33338	0.066	0.356	0	0.29	AFDN	down
0	-2.77045	0.047	0.334	0	0.287	INAVA	down
0	-2.31892	0.07	0.356	0	0.286	MISP	down
0	-2.53227	0.053	0.338	0	0.285	MARCH6	down
0	-2.92208	0.052	0.335	0	0.283	NIPSNAP2	down
0	-2.58631	0.05	0.333	0	0.283	PRSS3	down
0	-2.35079	0.062	0.344	0	0.282	ADSS	down
0	-2.51498	0.058	0.339	0	0.281	SINHCAF	down
0	-2.81282	0.058	0.336	0	0.278	HIST1H1C	down
0	0.943214	0.775	0.497	0	0.278	PRMT1	none
0	1.07518	0.801	0.526	0	0.275	SLC3A2	up
0	-1.79579	0.075	0.348	0	0.273	UFD1	down
0	-4.25957	0.033	0.304	0	0.271	KRT15	down
0	-1.81241	0.074	0.345	0	0.271	MESD	down
0	-2.45818	0.063	0.331	0	0.268	CRB3	down
0	-1.69277	0.077	0.345	0	0.268	ATP5MC1	down
0	-2.77708	0.059	0.326	0	0.267	SSFA2	down
0	1.21985	0.869	0.603	0	0.266	TKT	up
0	0.896579	0.812	0.547	0	0.265	PSMD2	none
0	-1.49851	0.077	0.341	0	0.264	NAXE	down
0	0.998559	0.809	0.545	0	0.264	GLUL	none
0	0.814568	0.802	0.541	0	0.261	MDH1	none
0	-2.50619	0.055	0.316	0	0.261	NCBP2-AS2	down
0	-3.10481	0.033	0.294	0	0.261	POF1B	down
0	-2.24463	0.065	0.326	0	0.261	SQOR	down
0	1.856	0.593	0.333	0	0.26	PPFIA1	up
0	-2.22889	0.07	0.329	0	0.259	AGR3	down
0	-2.55504	0.052	0.311	0	0.259	ESRP1	down
0	-2.91319	0.063	0.321	0	0.258	TMEM176A	down
0	-2.38879	0.054	0.312	0	0.258	NBDY	down
0	-2.36577	0.057	0.315	0	0.258	TCEAL9	down
0	-1.48107	0.28	0.538	0	0.258	KRT7	down
0	-2.64576	0.051	0.309	0	0.258	ERG28	down
0	-1.82285	0.075	0.332	0	0.257	ATP5PB	down
0	-4.02256	0.038	0.295	0	0.257	PLA2G16	down
0	-2.71506	0.115	0.371	0	0.256	CYP3A5	down
0	-2.18438	0.06	0.316	0	0.256	FAM96A	down
0	-3.24655	0.036	0.292	0	0.256	TMEM159	down
0	-2.038	0.066	0.322	0	0.256	C19orf24	down
0	-1.90834	0.043	0.297	0	0.254	KLK10	down
0	-3.30875	0.032	0.286	0	0.254	KRT16	down
0	-2.66905	0.076	0.328	0	0.252	LIPH	down
0	-1.81955	0.192	0.444	0	0.252	C15orf48	down
0	-2.27609	0.061	0.312	0	0.251	FAM84A	down
0	-3.00505	0.035	0.286	0	0.251	WASHC3	down
0	-2.52904	0.046	0.297	0	0.251	PPP1R1B	down
0	-1.98915	0.064	0.315	0	0.251	RAB5IF	down
0	-4.48574	0.023	0.274	0	0.251	KRT13	down
0	-1.87126	0.064	0.311	0	0.247	MCRIP2	down
0	-3.87293	0.043	0.29	0	0.247	KRT6A	down
0	0.941561	0.807	0.561	0	0.246	CCT4	none
0	-2.72515	0.046	0.291	0	0.245	SNHG7	down
0	-1.74936	0.075	0.319	0	0.244	SARS	down
0	-3.32526	0.057	0.299	0	0.242	MUC12	down
0	-1.85942	0.08	0.322	0	0.242	NARS	down
0	-1.077	0.01	0.252	0	0.242	TFF2	down
0	-4.33026	0.029	0.27	0	0.241	MUC3A	down
0	-4.63633	0.033	0.274	0	0.241	KRT5	down
0	-2.63377	0.041	0.282	0	0.241	TMEM45B	down
0	-2.85294	0.038	0.278	0	0.24	SEPT10	down
0	-2.65507	0.029	0.269	0	0.24	MSLN	down
0	-3.33634	0.038	0.278	0	0.24	PRR15L	down
0	0.840081	0.845	0.605	0	0.24	CD81	none
0	-1.64855	0.08	0.32	0	0.24	REX1BD	down
0	-2.20312	0.036	0.275	0	0.239	LINC01133	down
0	-1.46503	0.162	0.401	0	0.239	HLA-DMA	down
0	-1.69017	0.074	0.313	0	0.239	AP1M2	down
0	-0.8562	0.097	0.334	0	0.237	PIGR	none
0	-2.22748	0.057	0.294	0	0.237	TARS	down
0	-1.94075	0.064	0.3	0	0.236	ASNA1	down
0	2.4132	0.826	0.591	0	0.235	SIVA1	up
0	-3.20084	0.039	0.273	0	0.234	NECTIN4	down
0	-2.29175	0.053	0.287	0	0.234	EBLN3P	down
0	-2.321	0.047	0.28	0	0.233	GRK2	down
0	-3.77435	0.043	0.276	0	0.233	TMPRSS2	down
0	-2.44667	0.113	0.342	0	0.229	RNASE1	down
0	-2.19674	0.069	0.298	0	0.229	TMEM176B	down
0	-1.7922	0.07	0.299	0	0.229	PAXX	down
0	-2.2923	0.039	0.267	0	0.228	AC103702.2	down
0	-2.17868	0.167	0.395	0	0.228	RAB27B	down
0	-1.87495	0.069	0.297	0	0.228	EPRS	down
0	-2.37241	0.053	0.28	0	0.227	ATP5E	down
0	-2.06993	0.069	0.295	0	0.226	MLPH	down
0	-2.60204	0.045	0.27	0	0.225	MARCH5	down
0	-2.65219	0.044	0.269	0	0.225	FUT3	down
0	-2.8565	0.032	0.257	0	0.225	C6orf106	down
0	1.63435	0.841	0.618	0	0.223	NFE2L2	up
0	-1.63832	0.074	0.297	0	0.223	BUD23	down
0	-1.88367	0.386	0.609	0	0.223	BST2	down
0	-2.38796	0.044	0.265	0	0.221	MARCH7	down
0	-3.09731	0.034	0.255	0	0.221	CXCL17	down
0	-2.00538	0.062	0.283	0	0.221	WDR34	down
0	-1.99447	0.059	0.279	0	0.22	SELENOM	down
0	-1.62989	0.056	0.275	0	0.219	EEF1G	down
0	-3.03902	0.025	0.244	0	0.219	GRB7	down
0	-2.75588	0.037	0.255	0	0.218	TMEM173	down
0	-1.58052	0.078	0.296	0	0.218	DMAC1	down
0	0.885162	0.874	0.656	0	0.218	PPP1R14B	none
0	-1.77712	0.053	0.268	0	0.215	HIKESHI	down
0	-3.72264	0.02	0.235	0	0.215	TENT5A	down
0	-2.93077	0.034	0.248	0	0.214	CDH17	down
0	-3.09286	0.016	0.229	0	0.213	KLK8	down
0	-2.73117	0.034	0.247	0	0.213	RTL8C	down
0	-2.1777	0.051	0.263	0	0.212	C6orf48	down
0	-3.4823	0.058	0.27	0	0.212	SERPINA1	down
0	-1.95761	0.089	0.301	0	0.212	MACC1	down
0	0.939502	0.874	0.662	0	0.212	AP2M1	none
0	-2.28556	0.045	0.256	0	0.211	FAM192A	down
0	-5.42925	0.01	0.221	0	0.211	DSG3	down
0	-3.12944	0.038	0.248	0	0.21	THUMPD3-AS1	down
0	-2.38186	0.049	0.258	0	0.209	KIAA1551	down
0	-2.81401	0.03	0.239	0	0.209	C1orf116	down
0	-2.62471	0.045	0.253	0	0.208	CREB3L1	down
0	-2.03511	0.051	0.258	0	0.207	BICDL2	down
0	-1.78671	0.062	0.269	0	0.207	KARS	down
0	1.717	0.832	0.625	0	0.207	NFKBIA	up
0	-1.9008	0.054	0.26	0	0.206	FAM213A	down
0	-2.581	0.033	0.239	0	0.206	USH1C	down
0	0.855801	0.883	0.677	0	0.206	APRT	none
0	-3.28661	0.02	0.225	0	0.205	GJB3	down
0	-2.54242	0.045	0.25	0	0.205	SMIM37	down
0	-2.13168	0.058	0.263	0	0.205	ZNRD1	down
0	-2.07746	0.061	0.266	0	0.205	FAM173A	down
0	-2.99996	0.03	0.234	0	0.204	SDR16C5	down
0	-2.54998	0.036	0.24	0	0.204	CRYBG1	down
0	-1.96905	0.102	0.304	0	0.202	RASEF	down
0	-2.20046	0.056	0.257	0	0.201	LARS	down
0	-2.08857	0.047	0.248	0	0.201	PTPA	down
0	-2.75008	0.032	0.233	0	0.201	C12orf49	down
0	-3.00332	0.041	0.242	0	0.201	TRIM29	down
0	-2.3193	0.052	0.252	0	0.2	ERBIN	down
0	-2.28943	0.074	0.273	0	0.199	PCDH1	down
0	-4.18318	0.02	0.218	0	0.198	REG4	down
0	-2.6526	0.043	0.241	0	0.198	ATP5G2	down
0	0.967793	0.885	0.687	0	0.198	TOMM20	none
0	1.18159	0.811	0.614	0	0.197	CEBPD	up
0	-1.99314	0.052	0.249	0	0.197	CASC4	down
0	-1.43054	0.071	0.268	0	0.197	ATP5F1A	down
0	-2.48525	0.037	0.233	0	0.196	TMEM189	down
0	-1.80116	0.057	0.252	0	0.195	QARS	down
0	-2.08372	0.054	0.248	0	0.194	PI3	down
0	-4.04281	0.018	0.211	0	0.193	CALML3	down
0	-2.09935	0.047	0.239	0	0.192	PATJ	down
0	-3.03927	0.027	0.219	0	0.192	FGD5-AS1	down
0	-2.46678	0.036	0.227	0	0.191	RETREG2	down
0	-2.40753	0.044	0.235	0	0.191	ATP5L	down
0	-2.28695	0.047	0.236	0	0.189	FMC1	down
0	-1.8329	0.058	0.247	0	0.189	JPT2	down
0	1.39441	0.924	0.736	0	0.188	RPL17	up
0	-2.66149	0.032	0.22	0	0.188	HIST3H2A	down
0	-2.01802	0.054	0.242	0	0.188	C12orf10	down
0	-4.0928	0.021	0.209	0	0.188	SFTA2	down
0	-1.83744	0.034	0.221	0	0.187	CAPN8	down
0	-2.37525	0.042	0.229	0	0.187	IMPAD1	down
0	-3.84492	0.026	0.213	0	0.187	NECTIN1	down
0	-2.67674	0.037	0.224	0	0.187	OGA	down
0	-2.41181	0.046	0.233	0	0.187	CHTF8	down
0	-2.00818	0.041	0.227	0	0.186	FAM45A	down
0	-1.66491	0.059	0.244	0	0.185	INTS11	down
0	-2.12273	0.056	0.241	0	0.185	VIL1	down
0	-2.98939	0.013	0.198	0	0.185	UBD	down
0	-3.2514	0.033	0.218	0	0.185	OLFM4	down
0	-1.17633	0.067	0.252	0	0.185	PHGR1	down
0	-2.56915	0.037	0.222	0	0.185	MARVELD3	down
0	-2.54272	0.049	0.234	0	0.185	SERPINB3	down
0	-4.57611	0.011	0.196	0	0.185	TMPRSS11D	down
0	-4.95854	0.009	0.193	0	0.184	SERPINB13	down
0	-1.038	0.576	0.759	0	0.183	CD24	down
0	0.819763	0.883	0.7	0	0.183	EIF3E	none
0	-2.86537	0.02	0.203	0	0.183	ADGRF1	down
0	-5.38754	0.013	0.195	0	0.182	SPINK5	down
0	-2.42033	0.043	0.225	0	0.182	H2AFX	down
0	-2.89001	0.018	0.199	0	0.181	AC015912.3	down
0	-2.86236	0.026	0.207	0	0.181	VSIR	down
0	-3.22833	0.025	0.206	0	0.181	KRT80	down
0	-2.3835	0.498	0.678	0	0.18	ALDOA	down
0	-1.96275	0.049	0.229	0	0.18	COL4A3BP	down
0	-3.52696	0.013	0.193	0	0.18	ONECUT2	down
0	-3.10488	0.038	0.218	0	0.18	ATP5G3	down
0	-2.47979	0.041	0.221	0	0.18	ATP5J	down
0	-1.82487	0.048	0.227	0	0.179	CYTOR	down
0	-4.77026	0.012	0.191	0	0.179	DSC3	down
0	0.889346	0.855	0.676	0	0.179	NDUFB5	none
0	-2.49349	0.04	0.218	0	0.178	USMG5	down
0	-3.80315	0.013	0.19	0	0.177	HIST2H2AA4	down
0	-2.05381	0.043	0.219	0	0.176	TROVE2	down
0	-2.18583	0.037	0.213	0	0.176	C19orf66	down
0	-1.99059	0.051	0.226	0	0.175	RARS	down
0	-2.16752	0.024	0.199	0	0.175	ATP6V0C	down
0	-3.745	0.021	0.196	0	0.175	PKP1	down
0	-3.01251	0.034	0.209	0	0.175	ATP5O	down
0	-2.12763	0.044	0.218	0	0.174	GCNT3	down
0	0.680033	0.909	0.736	0	0.173	NDUFA13	none
0	-2.53028	0.013	0.185	0	0.172	CTSE	down
0	-3.96714	0.012	0.184	0	0.172	AC004922.1	down
0	-2.78099	0.039	0.211	0	0.172	ATP5B	down
0	-2.59827	0.039	0.211	0	0.172	ATP5H	down
0	-2.04731	0.042	0.213	0	0.171	CBLC	down
0	-2.17783	0.055	0.225	0	0.17	ATP10B	down
0	-2.32863	0.052	0.222	0	0.17	GSDMB	down
0	-2.13396	0.046	0.216	0	0.17	TOMM70	down
0	-2.93355	0.037	0.207	0	0.17	TESC	down
0	-2.61969	0.038	0.208	0	0.17	C14orf2	down
0	-2.37911	0.034	0.203	0	0.169	WASHC4	down
0	-1.82026	0.048	0.217	0	0.169	MRPL58	down
0	-2.1586	0.041	0.208	0	0.167	PLPBP	down
0	-2.37268	0.037	0.203	0	0.166	PROM2	down
0	-2.7796	0.021	0.187	0	0.166	CDHR5	down
0	-4.3683	0.013	0.179	0	0.166	MUC17	down
0	-3.34439	0.012	0.178	0	0.166	KRT14	down
0	-2.29432	0.036	0.201	0	0.165	OTUD6B-AS1	down
0	-2.35032	0.052	0.217	0	0.165	FBP1	down
0	-4.33228	0.006	0.171	0	0.165	MIA	down
0	-3.59267	0.015	0.18	0	0.165	SPRR1B	down
0	-2.62398	0.028	0.192	0	0.164	SNHG12	down
0	-2.35551	0.026	0.19	0	0.164	PGGHG	down
0	-3.03837	0.032	0.196	0	0.164	C20orf24	down
0	-2.94171	0.023	0.186	0	0.163	MELTF	down
0	-2.73651	0.022	0.185	0	0.163	KRT6B	down
0	-2.28309	0.034	0.196	0	0.162	ATP5S	down
0	-2.66043	0.025	0.187	0	0.162	FOXA3	down
0	-2.47573	0.041	0.203	0	0.162	ATP5I	down
0	-1.89501	0.043	0.205	0	0.162	RTF2	down
0	-1.93686	0.043	0.205	0	0.162	TJP3	down
0	-5.23905	0.007	0.168	0	0.161	C6orf222	down
0	-2.22736	0.03	0.191	0	0.161	PIP4P1	down
0	-2.47371	0.036	0.197	0	0.161	PQLC1	down
0	-2.77475	0.028	0.187	0	0.159	IL2RG	down
0	-2.06785	0.035	0.194	0	0.159	WASHC1	down
0	-2.75503	0.033	0.191	0	0.158	STEAP4	down
0	-2.27766	0.035	0.193	0	0.158	ETFRF1	down
0	-2.47044	0.039	0.197	0	0.158	ATP5J2	down
0	-2.13648	0.039	0.195	0	0.156	EPS8L3	down
0	-3.80586	0.011	0.167	0	0.156	AL365205.1	down
0	-2.63629	0.025	0.181	0	0.156	RETREG3	down
0	0.768567	0.934	0.779	0	0.155	RPS17	none
0	1.04106	0.935	0.78	0	0.155	MIF	up
0	-1.91726	0.02	0.174	0	0.154	AZGP1	down
0	-4.03502	0.013	0.167	0	0.154	FAM83A	down
0	-5.32362	0.005	0.159	0	0.154	TMPRSS11A	down
0	-2.51957	0.022	0.175	0	0.153	FGFBP1	down
0	0.667167	0.031	0.184	0	0.153	TFF1	none
0	-2.60835	0.029	0.181	0	0.152	C1orf210	down
0	-4.44194	0.013	0.165	0	0.152	CALML5	down
0	-3.80822	0.016	0.166	0	0.15	C3orf58	down
0	-2.24152	0.037	0.187	0	0.15	CARS	down
0	-3.71864	0.015	0.164	0	0.149	HLA-DRB5	down
0	-1.96723	0.03	0.179	0	0.149	FABP1	down
0	-2.79138	0.024	0.173	0	0.149	ITGB6	down
0	-3.13641	0.016	0.164	0	0.148	PLA2G10	down
0	-2.22064	0.033	0.181	0	0.148	FOPNL	down
0	-2.29531	0.034	0.182	0	0.148	B3GNT3	down
0	-2.65401	0.036	0.184	0	0.148	ATP5D	down
0	-2.80425	0.025	0.172	0	0.147	SMIM29	down
0	-2.60195	0.033	0.18	0	0.147	ATP5F1	down
0	1.59012	0.942	0.795	0	0.147	CD9	up
0	-4.83102	0.016	0.161	0	0.145	SPRR2A	down
0	-2.306	0.033	0.178	0	0.145	RIDA	down
0	-2.61358	0.027	0.172	0	0.145	FAM84B	down
0	-2.4168	0.031	0.176	0	0.145	SERPINB4	down
0	-2.92882	0.02	0.164	0	0.144	TTC22	down
0	-2.70696	0.023	0.166	0	0.143	NEPRO	down
0	-5.41358	0.015	0.158	0	0.143	SPRR3	down
0	-4.16537	0.007	0.15	0	0.143	GJB5	down
0	-4.20145	0.015	0.157	0	0.142	APOD	down
0	-2.81183	0.019	0.16	0	0.141	CYBC1	down
0	-2.578	0.027	0.168	0	0.141	B3GALT5	down
0	-2.55607	0.019	0.16	0	0.141	AQP5	down
0	-2.63343	0.026	0.165	0	0.139	HIST1H2BD	down
0	-2.46343	0.028	0.167	0	0.139	MPP5	down
0	-3.2601	0.015	0.152	0	0.137	MARCH3	down
0	-2.60008	0.027	0.163	0	0.136	MCUB	down
0	-3.04077	0.018	0.153	0	0.135	TRIM15	down
0	-3.39517	0.015	0.15	0	0.135	RNF128	down
0	-3.91982	0.008	0.143	0	0.135	HHLA2	down
0	-3.01627	0.007	0.14	0	0.133	KLK7	down
0	-3.53035	0.011	0.143	0	0.132	TMEM40	down
0	-4.69548	0.005	0.136	0	0.131	LINC02381	down
0	-3.31307	0.013	0.144	0	0.131	GPR87	down
0	-2.95813	0.019	0.148	0	0.129	LZTS3	down
0	-3.55109	0.015	0.143	0	0.128	ABLIM3	down
0	-3.34162	0.011	0.139	0	0.128	HIST1H4H	down
0	-4.18759	0.008	0.136	0	0.128	PDK4	down
0	-2.9165	0.022	0.15	0	0.128	HEPH	down
0	-4.63474	0.007	0.135	0	0.128	A2ML1	down
0	-2.7905	0.02	0.147	0	0.127	KLK1	down
0	-3.33418	0.013	0.139	0	0.126	CRYBG2	down
0	-2.99967	0.022	0.148	0	0.126	KALRN	down
0	-3.63541	0.006	0.132	0	0.126	KRT6C	down
0	-4.05649	0.014	0.139	0	0.125	SPOCK2	down
0	-3.14631	0.021	0.146	0	0.125	FAM103A1	down
0	-3.02869	0.016	0.139	0	0.123	RNF39	down
0	1.04614	0.957	0.834	0	0.123	PRDX1	up
0	-3.82856	0.007	0.13	0	0.123	LEMD1	down
0	-4.80079	0.014	0.135	0	0.121	SPRR2D	down
0	-4.88062	0.005	0.126	0	0.121	TM4SF4	down
0	-4.10554	0.008	0.128	0	0.12	FYB1	down
0	-3.28018	0.015	0.134	0	0.119	MFSD4A	down
0	-3.86686	0.012	0.13	0	0.118	ZNF750	down
0	-3.02916	0.013	0.129	0	0.116	SMIM24	down
0	0.87761	0.938	0.822	0	0.116	RPL36A	none
0	-3.99309	0.008	0.124	0	0.116	C5orf66-AS1	down
0	-5.30531	0.005	0.12	0	0.115	GJB6	down
0	-3.02343	0.011	0.125	0	0.114	LINC00483	down
0	0.745459	0.925	0.811	0	0.114	ITM2B	none
0	-3.38782	0.011	0.124	0	0.113	STX19	down
0	-3.0803	0.013	0.126	0	0.113	PRAP1	down
0	-3.01597	0.015	0.128	0	0.113	TM4SF5	down
0	-2.79749	0.015	0.128	0	0.113	WNT7B	down
0	-2.80495	0.015	0.127	0	0.112	HIST2H2BE	down
0	-2.987	0.014	0.126	0	0.112	HIST1H2BC	down
0	-2.18479	0.014	0.123	0	0.109	HOXC10	down
0	-5.96662	0.001	0.109	0	0.108	TRIM54	down
0	-4.75651	0.003	0.111	0	0.108	IVL	down
0	-4.20224	0.006	0.111	0	0.105	PAX9	down
0	-3.01874	0.009	0.113	0	0.104	KMT2E-AS1	down
0	-4.47857	0.008	0.11	0	0.102	AL121761.2	down
0	-4.42905	0.011	0.112	0	0.101	SCEL	down
0	-3.65378	0.01	0.109	0	0.099	CYP4F3	down
0	-3.82609	0.006	0.103	0	0.097	TMEM35B	down
0	-3.65295	0.007	0.104	0	0.097	AC105446.1	down
0	-7.42179	0.001	0.097	0	0.096	CYP2W1	down
0	-3.2537	0.007	0.102	0	0.095	LINC01559	down
0	-3.34943	0.006	0.098	0	0.092	HIST1H2BK	down
0	-3.94005	0.005	0.096	0	0.091	PLA2G2F	down
0	-4.88467	0.003	0.093	0	0.09	TM4SF20	down
0	-4.92026	0.006	0.096	0	0.09	GRHL3	down
0	-4.02605	0.006	0.095	0	0.089	BBOX1-AS1	down
0	-4.38645	0.004	0.092	0	0.088	AL355312.4	down
0	-2.18713	0.005	0.092	0	0.087	ANXA10	down
0	-4.67812	0.003	0.087	0	0.084	HABP2	down
0	0.743172	0.952	0.869	0	0.083	RPS10	none
0	0.906182	0.949	0.869	0	0.08	RPL23	none
0	-5.17174	0.002	0.08	0	0.078	ONECUT3	down
0	-6.0163	0.003	0.079	0	0.076	IL36G	down
0	0.877044	0.971	0.902	0	0.069	RPL27A	none
0	0.753252	0.966	0.898	0	0.068	RPL10A	none
0	-4.19517	0.001	0.067	0	0.066	NTS	down
0	0.769177	0.968	0.913	0	0.055	RPL7	none
0	0.650921	0.976	0.934	0	0.042	RPL3	none
0	0.522613	0.976	0.936	0	0.04	RPS9	none
0	0.765032	0.985	0.948	0	0.037	RPS2	none
0	0.573518	0.97	0.935	0	0.035	RPL9	none
0	0.58385	0.982	0.955	0	0.027	RPL35A	none
0	0.735465	0.985	0.961	0	0.024	RPS27A	none
2.17837e-307	0.994139	0.739	0.466	5.91384e-303	0.273	DNAJB11	none
1.11189e-306	-2.18131	0.042	0.198	3.01855e-302	0.156	CCDC58	down
1.55872e-306	-1.94458	0.107	0.316	4.23163e-302	0.209	HLA-DPB1	down
1.92285e-306	-1.93087	0.044	0.202	5.22014e-302	0.158	SMIM30	down
2.71165e-306	-2.85758	0.02	0.14	7.36158e-302	0.12	DIRC2	down
3.27844e-306	-3.00001	0.016	0.129	8.9003e-302	0.113	HCG18	down
3.79532e-306	1.22267	0.577	0.266	1.03035e-301	0.311	ELP5	up
2.69911e-305	-2.64111	0.026	0.157	7.32756e-301	0.131	RTFDC1	down
4.62102e-305	0.797444	0.937	0.846	1.25452e-300	0.091	PERP	none
7.02384e-305	4.11179	0.271	0.006	1.90683e-300	0.265	NDN	up
7.79434e-305	-2.36621	0.029	0.163	2.11601e-300	0.134	ELMSAN1	down
1.2026e-304	2.09736	0.402	0.1	3.26481e-300	0.302	CERS4	up
1.71298e-304	2.13019	0.5	0.196	4.65039e-300	0.304	AKR1B10	up
2.10443e-304	-1.92795	0.055	0.227	5.7131e-300	0.172	GARS	down
8.1858e-304	0.735775	0.984	0.953	2.22228e-299	0.031	RPS3	none
9.85934e-304	0.774987	0.789	0.551	2.67661e-299	0.238	EIF3D	none
1.07045e-303	-2.74776	0.026	0.157	2.90605e-299	0.131	DUOX2	down
1.22964e-303	0.845276	0.854	0.643	3.33821e-299	0.211	RTN4	none
1.34289e-303	-1.47423	0.062	0.243	3.64567e-299	0.181	SSSCA1	down
1.87242e-303	-3.02008	0.019	0.136	5.08326e-299	0.117	RIPK4	down
2.28207e-303	1.67849	0.567	0.276	6.19536e-299	0.291	TUBB2A	up
4.01214e-303	-2.35895	0.028	0.162	1.08922e-298	0.134	FAM208A	down
4.74389e-303	-3.52076	0.039	0.185	1.28787e-298	0.146	HLA-DQA1	down
9.94229e-303	-2.3261	0.028	0.162	2.69913e-298	0.134	PCNX3	down
1.87605e-302	1.02647	0.677	0.375	5.09309e-298	0.302	GMPS	up
2.08559e-302	0.63364	0.922	0.794	5.66196e-298	0.128	MT-ND5	none
6.0731e-302	-1.20546	0.913	0.868	1.64872e-297	0.045	HLA-B	down
3.6941e-301	-3.43051	0.006	0.092	1.00287e-296	0.086	CASC9	down
4.1333e-301	-5.33633	0.001	0.065	1.12211e-296	0.064	AFAP1-AS1	down
7.93275e-301	0.86498	0.662	0.335	2.15358e-296	0.327	DCAF13	none
1.38605e-300	0.863626	0.706	0.422	3.76286e-296	0.284	NDUFA7	none
2.80125e-300	0.963321	0.626	0.303	7.60484e-296	0.323	VKORC1	none
1.92138e-299	2.22907	0.358	0.068	5.21617e-295	0.29	TMEM91	up
4.99542e-299	1.14028	0.677	0.379	1.35616e-294	0.298	PRNP	up
1.05726e-298	-3.2677	0.011	0.11	2.87025e-294	0.099	FAM83B	down
1.11914e-298	-1.80861	0.045	0.204	3.03824e-294	0.159	ATPIF1	down
1.32876e-298	1.74565	0.617	0.337	3.60731e-294	0.28	AKT1	up
1.62902e-298	0.663332	0.872	0.678	4.42247e-294	0.194	NDUFB9	none
1.70267e-298	-2.01846	0.042	0.196	4.62241e-294	0.154	MUC20-OT1	down
4.17842e-298	0.816493	0.771	0.5	1.13436e-293	0.271	PUF60	none
5.83968e-298	0.625125	0.92	0.743	1.58536e-293	0.177	GPX4	none
1.15779e-297	-4.10799	0.007	0.093	3.14316e-293	0.086	FAT2	down
3.31991e-297	-2.60823	0.017	0.128	9.0129e-293	0.111	FAM206A	down
1.10125e-296	-2.41975	0.03	0.165	2.98969e-292	0.135	TOX3	down
1.3903e-296	2.29984	0.464	0.171	3.77439e-292	0.293	CAV1	up
1.64546e-296	-2.17479	0.039	0.187	4.46709e-292	0.148	MINDY2	down
2.08299e-296	-2.01448	0.042	0.195	5.65489e-292	0.153	TMEM8A	down
2.63345e-296	-2.43794	0.094	0.287	7.1493e-292	0.193	CEACAM1	down
3.03201e-296	0.974048	0.571	0.217	8.23131e-292	0.354	AKR1C1	none
4.05755e-296	0.861525	0.909	0.767	1.10154e-291	0.142	SFN	none
1.10365e-295	-2.08026	0.036	0.179	2.9962e-291	0.143	ST5	down
3.93851e-295	-2.36587	0.027	0.156	1.06923e-290	0.129	MARF1	down
5.14129e-295	-2.60475	0.016	0.125	1.39576e-290	0.109	TMEM238L	down
2.59543e-294	2.72829	0.299	0.028	7.04606e-290	0.271	CSAG1	up
6.06145e-294	1.65579	0.485	0.187	1.64556e-289	0.298	SNAPC1	up
1.83323e-293	-3.71736	0.013	0.114	4.97685e-289	0.101	U2AF1L5	down
1.38683e-292	-1.70443	0.041	0.193	3.76496e-288	0.152	TCIM	down
7.35086e-292	-3.27396	0.008	0.097	1.99561e-287	0.089	SYT13	down
9.73216e-292	-3.07697	0.013	0.115	2.64209e-287	0.102	AAED1	down
1.19891e-291	-5.49602	0.001	0.062	3.2548e-287	0.061	AMTN	down
1.61363e-291	1.87288	0.401	0.101	4.38069e-287	0.3	NPW	up
3.83247e-291	-2.8952	0.013	0.113	1.04044e-286	0.1	RNF223	down
8.31908e-291	-2.48299	0.025	0.15	2.25846e-286	0.125	CEMIP2	down
1.596e-290	0.72865	0.891	0.693	4.33281e-286	0.198	YBX3	none
1.89872e-290	-2.50011	0.026	0.153	5.15465e-286	0.127	GPR35	down
1.94528e-290	1.73716	0.541	0.254	5.28104e-286	0.287	BTBD6	up
3.40187e-290	-1.79057	0.919	0.832	9.23539e-286	0.087	HLA-C	down
3.91058e-290	1.14469	0.548	0.23	1.06164e-285	0.318	CLCA2	up
1.57127e-289	-3.42863	0.006	0.089	4.26569e-285	0.083	GJB4	down
2.62299e-289	1.01942	0.65	0.355	7.12089e-285	0.295	SQLE	up
3.39362e-289	-2.22436	0.034	0.171	9.21301e-285	0.137	PTPRH	down
8.24782e-289	-2.17076	0.034	0.172	2.23912e-284	0.138	TLNRD1	down
1.29401e-288	1.35326	0.498	0.201	3.51298e-284	0.297	RIOK1	up
4.91937e-288	-2.4169	0.027	0.155	1.33551e-283	0.128	TMEM250	down
7.17642e-288	-2.90084	0.011	0.108	1.94825e-283	0.097	HSD17B2	down
1.42596e-287	0.696644	0.814	0.575	3.87119e-283	0.239	PSMD7	none
4.67739e-287	-4.1716	0.002	0.071	1.26982e-282	0.069	F5	down
1.41928e-286	-1.94112	0.038	0.182	3.85307e-282	0.144	ADPRHL2	down
1.54729e-286	-2.6738	0.029	0.158	4.20058e-282	0.129	C10orf99	down
5.58616e-286	0.832498	0.732	0.432	1.51653e-281	0.3	MRPL12	none
8.32646e-286	0.681992	0.637	0.298	2.26047e-281	0.339	DUSP23	none
1.16963e-285	-3.2218	0.018	0.128	3.1753e-281	0.11	FAM57A	down
2.55876e-285	-6.40125	0.001	0.063	6.94652e-281	0.062	TMPRSS11F	down
1.44117e-284	0.719475	0.73	0.407	3.91248e-280	0.323	CDK2AP1	none
2.03931e-284	0.74684	0.765	0.474	5.53632e-280	0.291	PSMC1	none
2.04499e-284	-2.00508	0.037	0.179	5.55173e-280	0.142	ATP5C1	down
2.37314e-284	1.18509	0.848	0.666	6.44259e-280	0.182	IER3	up
3.01774e-284	-2.49021	0.022	0.14	8.19256e-280	0.118	SMIM31	down
3.46001e-284	0.823007	0.793	0.537	9.39324e-280	0.256	MRPL47	none
3.92695e-284	2.07967	0.434	0.144	1.06609e-279	0.29	COL7A1	up
4.66001e-284	0.728184	0.949	0.868	1.2651e-279	0.081	MT-ND2	none
1.13192e-283	-2.24965	0.024	0.144	3.07293e-279	0.12	ESRP2	down
1.24114e-283	-2.25303	0.032	0.167	3.36946e-279	0.135	SPINT1-AS1	down
2.54351e-283	0.385332	0.459	0.14	6.90511e-279	0.319	PLAT	none
3.10583e-283	-2.33743	0.023	0.142	8.43172e-279	0.119	KIAA1468	down
5.61485e-283	1.09533	0.66	0.351	1.52432e-278	0.309	PFN2	up
6.83657e-283	-1.6897	0.03	0.161	1.85599e-278	0.131	TCTEX1D2	down
3.65194e-282	-2.90172	0.02	0.134	9.9143e-278	0.114	C4BPB	down
6.59273e-282	-2.04769	0.039	0.182	1.7898e-277	0.143	C1orf123	down
4.65491e-281	1.32033	0.531	0.214	1.26371e-276	0.317	SOX2	up
6.3263e-281	2.05951	0.461	0.177	1.71746e-276	0.284	CDCA4	up
9.0547e-281	0.759084	0.842	0.623	2.45817e-276	0.219	RANBP1	none
2.44974e-280	-1.61244	0.055	0.218	6.65055e-276	0.163	FUT2	down
7.34915e-279	-3.00659	0.007	0.091	1.99515e-274	0.084	DEPP1	down
8.5609e-279	-2.20027	0.028	0.156	2.32411e-274	0.128	VIRMA	down
1.03765e-278	-2.44193	0.018	0.127	2.81701e-274	0.109	FOXA1	down
1.13422e-278	0.659648	0.863	0.697	3.07917e-274	0.166	AP2S1	none
3.91619e-278	1.88807	0.448	0.161	1.06317e-273	0.287	PHLDB2	up
5.76113e-278	-6.64833	0.001	0.062	1.56403e-273	0.061	FOXE1	down
1.30072e-277	-2.19636	0.052	0.21	3.53119e-273	0.158	SEPT11	down
3.68599e-277	-1.57902	0.849	0.486	1.00067e-272	0.363	IGKC	down
3.90069e-276	-2.35129	0.03	0.159	1.05896e-271	0.129	CCNQ	down
4.36477e-276	-2.18562	0.034	0.169	1.18495e-271	0.135	SPDEF	down
6.40263e-276	1.73091	0.522	0.259	1.73819e-271	0.263	FADD	up
9.02881e-276	0.630715	0.82	0.571	2.45114e-271	0.249	PSMA2	none
9.84366e-276	-3.37635	0.015	0.115	2.67236e-271	0.1	BARX2	down
1.48889e-275	-2.32666	0.022	0.138	4.04203e-271	0.116	LINC00969	down
3.51125e-275	-2.23852	0.022	0.137	9.53234e-271	0.115	GRAMD2B	down
4.11789e-275	0.744919	0.773	0.527	1.11793e-270	0.246	TOMM22	none
6.56759e-275	-3.69315	0.011	0.102	1.78297e-270	0.091	CYP2E1	down
9.88086e-275	-2.28701	0.022	0.137	2.68246e-270	0.115	CXorf40B	down
1.84891e-274	1.19455	0.569	0.268	5.01941e-270	0.301	SARNP	up
1.91239e-274	0.649008	0.91	0.733	5.19175e-270	0.177	S100A16	none
4.50086e-274	0.592828	0.9	0.759	1.22189e-269	0.141	VDAC2	none
7.16149e-274	0.796601	0.737	0.47	1.9442e-269	0.267	UBE2S	none
9.21997e-274	0.697792	0.825	0.596	2.50304e-269	0.229	SYPL1	none
1.16692e-273	-3.15831	0.037	0.173	3.16795e-269	0.136	PLA2G2A	down
1.59273e-273	-1.66858	0.044	0.193	4.32395e-269	0.149	ERN2	down
1.73485e-273	0.619668	0.866	0.686	4.70977e-269	0.18	RBM8A	none
5.47792e-273	-1.87649	0.03	0.16	1.48714e-268	0.13	TCN1	down
9.22806e-273	-1.39153	0.049	0.202	2.50523e-268	0.153	BCAS1	down
1.39571e-272	-3.0953	0.025	0.142	3.78907e-268	0.117	TMEM140	down
1.57279e-272	-2.10191	0.039	0.179	4.26982e-268	0.14	MAP3K20	down
7.93726e-272	-1.80474	0.254	0.482	2.15481e-267	0.228	LMO7	down
1.37792e-271	-1.94718	0.026	0.149	3.74078e-267	0.123	STN1	down
7.43883e-271	1.27912	0.424	0.122	2.01949e-266	0.302	IGFBP6	up
1.64181e-270	-2.80901	0.013	0.109	4.45719e-266	0.096	FAM129A	down
4.80089e-270	-2.14559	0.037	0.173	1.30334e-265	0.136	AC020916.1	down
4.8674e-270	0.793706	0.57	0.263	1.3214e-265	0.307	PMF1	none
2.91537e-269	-1.76812	0.043	0.19	7.91464e-265	0.147	YARS	down
3.0521e-269	-4.067	0.009	0.095	8.28584e-265	0.086	APOBEC3A	down
3.12208e-269	0.533751	0.926	0.806	8.47582e-265	0.12	NDUFA4	none
4.90697e-269	-1.9004	0.052	0.208	1.33214e-264	0.156	APOPT1	down
5.31979e-269	-2.34443	0.021	0.134	1.44422e-264	0.113	FAM122B	down
5.57801e-269	-2.18637	0.03	0.156	1.51432e-264	0.126	BABAM2	down
9.89937e-269	1.18966	0.51	0.211	2.68748e-264	0.299	SLC25A4	up
5.51703e-268	1.05814	0.654	0.356	1.49776e-263	0.298	ARID5B	up
3.9435e-267	-1.91712	0.136	0.341	1.07058e-262	0.205	EPSTI1	down
8.7491e-267	-2.83873	0.014	0.111	2.37521e-262	0.097	ARHGAP45	down
9.76228e-267	0.636074	0.988	0.968	2.65026e-262	0.02	GAPDH	none
3.35408e-266	-2.00544	0.014	0.111	9.10565e-262	0.097	HMGCS2	down
3.59315e-266	-4.92314	0.001	0.057	9.75469e-262	0.056	CCDC198	down
1.85714e-265	-4.49981	0.003	0.068	5.04175e-261	0.065	SLC22A3	down
5.61222e-265	0.483209	0.976	0.932	1.52361e-260	0.044	RPL15	none
5.67919e-265	0.638552	0.971	0.914	1.54179e-260	0.057	MT-ND4	none
6.2111e-265	-0.47555	0.088	0.28	1.68619e-260	0.192	GDF15	none
1.85065e-264	-0.909799	0.989	0.972	5.02414e-260	0.017	B2M	none
2.64282e-264	1.95894	0.425	0.146	7.17473e-260	0.279	HAS3	up
4.18103e-262	0.976837	0.582	0.279	1.13507e-257	0.303	NME4	none
4.71695e-262	-7.70182	0	0.052	1.28056e-257	0.052	MAGEA3	down
4.99161e-262	2.3446	0.33	0.069	1.35512e-257	0.261	GAL	up
7.85379e-262	1.50248	0.611	0.354	2.13215e-257	0.257	PTGR1	up
1.48372e-261	-3.00084	0.022	0.133	4.02799e-257	0.111	GET4	down
2.80275e-261	-2.65728	0.017	0.121	7.6089e-257	0.104	TLDC1	down
3.30558e-261	0.833211	0.684	0.409	8.974e-257	0.275	ACTL6A	none
3.63585e-261	0.686718	0.972	0.919	9.8706e-257	0.053	MT-CYB	none
5.15259e-261	1.4272	0.804	0.615	1.39883e-256	0.189	CTTN	up
7.67946e-261	-2.62432	0.021	0.131	2.08482e-256	0.11	TMEM246	down
7.78576e-261	-2.93697	0.018	0.122	2.11368e-256	0.104	BATF2	down
8.63808e-261	0.642241	0.824	0.59	2.34507e-256	0.234	CCT3	none
8.79782e-261	-2.75856	0.004	0.074	2.38843e-256	0.07	FAM177B	down
1.0452e-260	-2.11733	0.039	0.178	2.83751e-256	0.139	HARS	down
1.08906e-260	0.804218	0.7	0.418	2.95657e-256	0.282	PRKDC	none
2.04819e-260	2.17575	0.753	0.532	5.56042e-256	0.221	MRPL21	up
2.67188e-260	-2.52574	0.038	0.173	7.25361e-256	0.135	PCLAF	down
1.66785e-259	-3.30452	0.005	0.076	4.52788e-255	0.071	AC116366.3	down
2.37493e-259	0.780571	0.819	0.549	6.44745e-255	0.27	TMEM123	none
2.01156e-258	-3.40216	0.015	0.113	5.46098e-254	0.098	NCCRP1	down
9.46834e-258	0.689115	0.937	0.819	2.57047e-253	0.118	PKM	none
1.06988e-257	-1.60749	0.336	0.55	2.90451e-253	0.214	MUC1	down
2.62299e-257	1.59826	0.483	0.203	7.12089e-253	0.28	A4GALT	up
6.19445e-257	-4.66773	0.003	0.067	1.68167e-252	0.064	CERS3	down
1.34122e-256	-2.84634	0.159	0.353	3.64113e-252	0.194	RARRES1	down
5.653e-256	-2.24808	0.316	0.521	1.53468e-251	0.205	GPRC5A	down
6.51603e-256	-1.97158	0.048	0.195	1.76897e-251	0.147	IARS	down
2.22522e-255	-1.84695	0.045	0.188	6.04104e-251	0.143	KHDC4	down
1.2694e-253	-2.33957	0.023	0.135	3.44618e-249	0.112	MIA2	down
1.53369e-253	-2.68167	0.032	0.156	4.16367e-249	0.124	ATP5A1	down
2.49716e-253	0.926102	0.585	0.287	6.77928e-249	0.298	CA12	none
2.546e-253	0.708829	0.756	0.475	6.91189e-249	0.281	CLNS1A	none
2.74393e-253	0.770614	0.731	0.459	7.44922e-249	0.272	NDUFS2	none
2.96849e-253	0.856903	0.762	0.475	8.05885e-249	0.287	CBR1	none
4.10448e-253	0.759888	0.879	0.715	1.11428e-248	0.164	TALDO1	none
4.45111e-253	1.90368	0.368	0.104	1.20839e-248	0.264	RAC3	up
4.68061e-253	0.46647	0.936	0.858	1.27069e-248	0.078	SUMO2	none
6.0293e-253	0.923766	0.625	0.324	1.63684e-248	0.301	RNF168	none
6.19184e-253	1.23437	0.557	0.26	1.68096e-248	0.297	EPHX1	up
7.94894e-253	0.808002	0.642	0.371	2.15798e-248	0.271	RNF126	none
1.62696e-252	-5.90447	0.001	0.054	4.41688e-248	0.053	GBP6	down
2.01919e-252	-1.65167	0.308	0.517	5.48169e-248	0.209	MYH14	down
2.77683e-252	1.01473	0.643	0.371	7.53853e-248	0.272	TOMM40	up
1.97284e-251	-2.10807	0.034	0.162	5.35586e-247	0.128	CNOT9	down
7.33081e-251	0.654253	0.72	0.452	1.99017e-246	0.268	GLRX5	none
7.36886e-251	0.596602	0.894	0.735	2.0005e-246	0.159	PSMB1	none
1.18481e-250	0.577701	0.648	0.327	3.21653e-246	0.321	MGMT	none
1.45592e-250	1.07828	0.89	0.697	3.95254e-246	0.193	FABP5	up
6.79857e-250	-2.37604	0.028	0.147	1.84568e-245	0.119	LNPK	down
6.92216e-250	-1.92809	0.035	0.164	1.87923e-245	0.129	KCNQ1OT1	down
1.67007e-249	-1.99119	0.086	0.258	4.53389e-245	0.172	ACSL5	down
1.89131e-249	-2.33703	0.022	0.132	5.13453e-245	0.11	CAVIN1	down
2.69167e-249	-3.87743	0.006	0.08	7.30735e-245	0.074	SERPINB2	down
6.87366e-249	-3.87362	0.003	0.066	1.86606e-244	0.063	AC010422.3	down
7.57904e-249	-1.41219	0.07	0.239	2.05756e-244	0.169	ATP5PO	down
8.04527e-249	-1.82322	0.13	0.324	2.18413e-244	0.194	MYO5B	down
4.52369e-248	-2.17443	0.015	0.11	1.22809e-243	0.095	HIST1H2BG	down
3.36671e-247	0.688837	0.911	0.754	9.13995e-243	0.157	LMNA	none
3.98719e-247	0.685549	0.778	0.54	1.08244e-242	0.238	ILF2	none
1.79627e-246	-5.81513	0.001	0.055	4.87651e-242	0.054	TCP11	down
3.8852e-246	-4.78681	0.002	0.059	1.05476e-241	0.057	BNC1	down
8.42229e-246	0.554896	0.849	0.665	2.28648e-241	0.184	PFDN2	none
1.04476e-245	-2.81239	0.061	0.208	2.8363e-241	0.147	KLK6	down
1.25108e-245	-1.56822	0.039	0.172	3.39643e-241	0.133	MCRIP1	down
2.54544e-245	0.993168	0.521	0.227	6.91036e-241	0.294	FZD6	none
3.5785e-245	1.52742	0.531	0.257	9.7149e-241	0.274	ALDH1A1	up
9.09716e-245	-1.57396	0.071	0.233	2.4697e-240	0.162	TMEM125	down
1.05634e-244	1.2868	0.543	0.263	2.86776e-240	0.28	VSNL1	up
1.0637e-244	-2.64854	0.008	0.087	2.88774e-240	0.079	CDHR2	down
1.32398e-244	-2.24558	0.021	0.127	3.59434e-240	0.106	MGEA5	down
3.08008e-244	-1.93362	0.031	0.153	8.3618e-240	0.122	PQLC3	down
8.67231e-244	-3.2676	0.017	0.115	2.35436e-239	0.098	ACSM3	down
1.32749e-243	1.06172	0.538	0.247	3.60386e-239	0.291	CDK6	up
5.2093e-243	0.440692	0.797	0.526	1.41422e-238	0.271	NDUFB8	none
2.54422e-242	0.750476	0.649	0.363	6.90706e-238	0.286	PALLD	none
2.55178e-242	-2.1201	0.148	0.339	6.92757e-238	0.191	MUC20	down
8.1437e-242	0.627892	0.858	0.666	2.21085e-237	0.192	PDIA6	none
2.32336e-241	1.25884	0.479	0.211	6.30747e-237	0.268	ADSL	up
4.44857e-241	1.50107	0.682	0.436	1.2077e-236	0.246	AKR1C3	up
5.06194e-241	0.771317	0.819	0.551	1.37421e-236	0.268	LDHB	none
5.36556e-241	0.615931	0.752	0.499	1.45664e-236	0.253	FDPS	none
5.70852e-241	0.452127	0.979	0.946	1.54975e-236	0.033	EIF1	none
7.42971e-241	0.402491	0.967	0.928	2.01702e-236	0.039	PPIA	none
7.70281e-241	0.924074	0.525	0.245	2.09116e-236	0.28	EXOSC6	none
7.92858e-241	-2.17231	0.034	0.158	2.15245e-236	0.124	C12orf65	down
1.34877e-240	-4.56622	0.002	0.059	3.66165e-236	0.057	FAM46B	down
1.59809e-239	2.01733	0.329	0.077	4.33851e-235	0.252	C3orf14	up
3.76889e-239	-1.26149	0.051	0.198	1.02318e-234	0.147	UTP11	down
8.94871e-239	-2.20589	0.104	0.28	2.4294e-234	0.176	OCLN	down
9.98154e-239	0.724065	0.694	0.415	2.70979e-234	0.279	PSMG3	none
1.78947e-238	3.55391	0.232	0.012	4.85805e-234	0.22	MAGEA12	up
2.39477e-238	-5.85876	0.001	0.051	6.50133e-234	0.05	AC108134.3	down
7.52493e-238	-4.60453	0.007	0.079	2.04287e-233	0.072	SPRR2E	down
9.48224e-238	5.78543	0.225	0.009	2.57424e-233	0.216	CLDN10	up
1.26977e-237	0.827497	0.632	0.359	3.44717e-233	0.273	EMC2	none
2.0886e-237	-1.86071	0.033	0.155	5.67013e-233	0.122	CDX2	down
3.02971e-237	-4.62184	0.003	0.065	8.22505e-233	0.062	AC020656.1	down
7.11647e-237	0.984126	0.639	0.357	1.93198e-232	0.282	DCUN1D5	none
1.96734e-236	1.23257	0.501	0.232	5.34094e-232	0.269	DEGS1	up
5.67267e-236	0.963983	0.538	0.262	1.54002e-231	0.276	ACAT2	none
6.23769e-236	0.58165	0.821	0.57	1.69341e-231	0.251	C1QBP	none
7.69693e-236	-1.25917	0.896	0.841	2.08956e-231	0.055	CST3	down
7.94712e-236	0.961702	0.518	0.215	2.15748e-231	0.303	SOX15	none
1.8153e-235	0.329136	0.973	0.92	4.92818e-231	0.053	UBA52	none
3.1199e-235	0.69399	0.747	0.486	8.46991e-231	0.261	EID1	none
4.8229e-235	0.50332	0.952	0.855	1.30932e-230	0.097	RPSA	none
7.02538e-235	0.467148	0.896	0.712	1.90725e-230	0.184	SET	none
1.42265e-234	-2.03621	0.034	0.156	3.86222e-230	0.122	MUM1	down
5.41424e-234	-1.92747	0.045	0.18	1.46986e-229	0.135	FAM213B	down
6.37782e-234	-2.05777	0.035	0.159	1.73145e-229	0.124	AARS	down
6.9886e-234	-2.68392	0.015	0.108	1.89727e-229	0.093	MYO7B	down
8.44945e-234	1.22178	0.522	0.245	2.29386e-229	0.277	PPP1R14C	up
1.22296e-233	-4.06043	0.005	0.071	3.32009e-229	0.066	C2orf54	down
2.67498e-233	-1.31399	0.345	0.54	7.26204e-229	0.195	AGR2	down
2.89853e-233	-2.28632	0.034	0.153	7.86894e-229	0.119	FILIP1L	down
4.55665e-233	-3.29297	0.017	0.111	1.23704e-228	0.094	MUC2	down
1.04953e-232	-3.19388	0.006	0.075	2.84927e-228	0.069	ANXA8	down
1.36122e-232	-2.48482	0.061	0.206	3.69544e-228	0.145	MXRA5	down
1.56539e-232	1.1165	0.487	0.21	4.24972e-228	0.277	FDXR	up
1.61205e-232	1.83597	0.36	0.107	4.37639e-228	0.253	HCAR2	up
3.43348e-232	-1.70387	0.297	0.496	9.32121e-228	0.199	QSOX1	down
4.61392e-232	1.6891	0.407	0.151	1.25259e-227	0.256	BCKDHA	up
5.48074e-232	-2.26503	0.026	0.136	1.48791e-227	0.11	HNF4A	down
5.9507e-232	-2.29849	0.015	0.106	1.6155e-227	0.091	AC007388.1	down
9.58734e-232	-5.69857	0.002	0.059	2.60277e-227	0.057	IL36RN	down
2.88793e-231	0.4979	0.861	0.69	7.84015e-227	0.171	DDT	none
4.29148e-231	0.88253	0.567	0.283	1.16505e-226	0.284	EXOSC7	none
1.04165e-230	1.48052	0.407	0.146	2.82786e-226	0.261	ULBP2	up
1.85968e-230	0.700403	0.74	0.503	5.04867e-226	0.237	EBPL	none
2.03558e-230	0.831619	0.718	0.393	5.5262e-226	0.325	MT1E	none
4.75112e-230	-2.4032	0.016	0.107	1.28983e-225	0.091	ZCCHC6	down
1.50757e-229	0.942151	0.51	0.233	4.09274e-225	0.277	RAB38	none
2.75199e-229	0.306002	0.646	0.304	7.47111e-225	0.342	GPNMB	none
3.16348e-229	-1.94634	0.036	0.158	8.58822e-225	0.122	ELOA	down
4.36504e-229	1.71664	0.37	0.118	1.18502e-224	0.252	ADA	up
3.9002e-228	-1.99044	0.027	0.138	1.05883e-223	0.111	KDF1	down
2.35644e-227	-2.16217	0.029	0.141	6.39725e-223	0.112	WRB	down
3.49933e-227	-2.44997	0.038	0.16	9.49999e-223	0.122	ALDH3B1	down
4.08955e-227	-2.34347	0.023	0.127	1.11023e-222	0.104	WASHC5	down
4.52569e-227	-1.83803	0.03	0.145	1.22864e-222	0.115	CCDC130	down
5.04777e-227	-2.61116	0.019	0.116	1.37037e-222	0.097	NECTIN3	down
5.48517e-227	0.773397	0.611	0.336	1.48911e-222	0.275	NUDT1	none
2.07869e-226	0.672489	0.764	0.524	5.64323e-222	0.24	DDX24	none
2.24439e-226	0.505852	0.807	0.574	6.09307e-222	0.233	PSMC5	none
6.34375e-226	-2.61538	0.011	0.093	1.7222e-221	0.082	CYP4F12	down
7.01809e-226	-1.52749	0.21	0.412	1.90527e-221	0.202	LGALS9	down
9.04517e-226	2.63127	0.271	0.044	2.45558e-221	0.227	CDH13	up
1.82839e-225	-2.23414	0.017	0.109	4.96371e-221	0.092	C17orf62	down
1.85355e-225	0.730431	0.684	0.424	5.03202e-221	0.26	PCMT1	none
1.95637e-225	0.630352	0.732	0.491	5.31114e-221	0.241	TXN2	none
4.43584e-225	0.879838	0.679	0.411	1.20424e-220	0.268	GPC1	none
4.86544e-225	-1.96755	0.089	0.252	1.32087e-220	0.163	SH3BGRL2	down
7.11745e-225	-1.93876	0.032	0.149	1.93225e-220	0.117	CAVIN3	down
8.3094e-225	0.717382	0.718	0.45	2.25584e-220	0.268	YWHAG	none
1.40232e-224	-1.94277	0.032	0.149	3.80701e-220	0.117	CKMT1B	down
1.53319e-224	1.34704	0.409	0.142	4.1623e-220	0.267	TCF4	up
1.00288e-223	-2.40503	0.02	0.119	2.72263e-219	0.099	RRNAD1	down
1.6819e-223	0.379595	0.985	0.952	4.56601e-219	0.033	RPL18A	none
1.85273e-223	0.612072	0.978	0.945	5.02979e-219	0.033	RPS3A	none
2.74317e-223	0.657552	0.787	0.547	7.44716e-219	0.24	ATRAID	none
7.16646e-223	-2.27066	0.033	0.149	1.94555e-218	0.116	NSD2	down
2.1649e-222	0.841479	0.535	0.252	5.87726e-218	0.283	TUBB6	none
3.78475e-222	-2.07302	0.031	0.146	1.02748e-217	0.115	FAM160A2	down
4.63278e-222	0.579623	0.841	0.655	1.25771e-217	0.186	C11orf58	none
5.22871e-222	0.427196	0.979	0.939	1.41949e-217	0.04	RPL26	none
7.41457e-222	-2.19219	0.032	0.148	2.01291e-217	0.116	CKMT1A	down
7.84315e-222	-1.05828	0.939	0.863	2.12926e-217	0.076	PPDPF	down
1.07894e-221	0.804768	0.708	0.455	2.92911e-217	0.253	BAZ1A	none
1.21688e-221	0.964134	0.573	0.322	3.30359e-217	0.251	COMMD1	none
1.58762e-221	0.695281	0.714	0.441	4.31007e-217	0.273	BRD7	none
2.74468e-221	0.736159	0.952	0.894	7.45126e-217	0.058	MT-ND1	none
3.71784e-221	-1.75904	0.323	0.511	1.00932e-216	0.188	SDCBP2	down
5.72254e-221	2.7634	0.297	0.066	1.55356e-216	0.231	HEY1	up
1.06321e-220	-2.20261	0.032	0.147	2.88641e-216	0.115	PSMA3-AS1	down
2.2741e-220	1.14046	0.696	0.448	6.17373e-216	0.248	DST	up
3.97911e-220	-2.29124	0.02	0.118	1.08025e-215	0.098	QTRT2	down
5.36071e-220	1.45442	0.447	0.188	1.45533e-215	0.259	NRP2	up
6.21227e-220	-3.89842	0.007	0.075	1.68651e-215	0.068	RNASE7	down
8.12059e-220	-2.56613	0.017	0.11	2.20458e-215	0.093	TUT7	down
9.92546e-220	1.50519	0.438	0.181	2.69456e-215	0.257	VIM	up
1.00882e-219	0.753806	0.788	0.561	2.73874e-215	0.227	PHB2	none
1.11327e-219	1.02775	0.519	0.26	3.0223e-215	0.259	HLTF	up
1.19806e-219	0.919284	0.497	0.221	3.25249e-215	0.276	PIR	none
1.32217e-219	-3.97861	0.004	0.066	3.58942e-215	0.062	AC245041.2	down
1.36799e-219	-1.97586	0.073	0.222	3.71381e-215	0.149	HNMT	down
2.17156e-219	0.758973	0.619	0.329	5.89535e-215	0.29	HACD3	none
2.33042e-219	-1.9754	0.025	0.13	6.32662e-215	0.105	RIOX2	down
3.30252e-219	-0.709687	0.982	0.967	8.96569e-215	0.015	TMSB4X	none
4.81953e-219	0.872921	0.621	0.361	1.30841e-214	0.26	DGCR6L	none
4.95227e-219	1.02195	0.6	0.332	1.34444e-214	0.268	CRNDE	up
5.00828e-219	-3.3763	0.007	0.077	1.35965e-214	0.07	ELF3-AS1	down
8.35537e-219	-2.6511	0.017	0.109	2.26831e-214	0.092	DDC	down
1.21629e-218	0.965642	0.458	0.194	3.30198e-214	0.264	CDKN2D	none
1.36219e-218	-2.18211	0.022	0.123	3.69806e-214	0.101	NUTM2A-AS1	down
1.54653e-218	-2.53539	0.016	0.106	4.19851e-214	0.09	HNF4G	down
1.86258e-218	-2.13614	0.024	0.127	5.05653e-214	0.103	FGFR1OP	down
1.55277e-217	-2.8354	0.012	0.092	4.21546e-213	0.08	ARSE	down
1.22351e-216	0.833075	0.625	0.323	3.3216e-212	0.302	NGRN	none
1.71896e-216	-3.49792	0.031	0.14	4.66664e-212	0.109	ACHE	down
3.10811e-216	1.33676	0.41	0.157	8.43789e-212	0.253	ELOVL5	up
8.72702e-216	-1.93447	0.373	0.538	2.36921e-211	0.165	ASS1	down
3.44102e-215	-2.03016	0.036	0.155	9.34169e-211	0.119	HDGFL2	down
4.09794e-215	-2.15925	0.021	0.118	1.11251e-210	0.097	ICK	down
1.33108e-214	0.958991	0.53	0.268	3.6136e-210	0.262	NIP7	none
4.06947e-214	0.376149	0.938	0.838	1.10478e-209	0.1	UQCRB	none
6.68246e-214	-2.16127	0.05	0.179	1.81416e-209	0.129	CCDC68	down
1.09374e-213	0.947322	0.678	0.439	2.96929e-209	0.239	FIBP	none
1.23597e-213	-2.46906	0.049	0.177	3.3554e-209	0.128	ARL14	down
1.23976e-213	0.817536	0.538	0.24	3.36571e-209	0.298	PLTP	none
1.61417e-213	1.84359	0.321	0.086	4.38216e-209	0.235	EGR3	up
2.3143e-213	1.01095	0.558	0.292	6.28287e-209	0.266	ADAM17	up
2.80092e-213	0.802244	0.601	0.322	7.60393e-209	0.279	ENAH	none
3.59828e-213	-4.88607	0.002	0.055	9.76862e-209	0.053	CYP2B6	down
3.93031e-213	0.959541	0.543	0.28	1.067e-208	0.263	WDR18	none
9.51466e-213	1.05882	0.482	0.212	2.58304e-208	0.27	ANKHD1	up
9.51825e-213	0.811858	0.402	0.14	2.58402e-208	0.262	ACKR3	none
1.35949e-212	0.963108	0.403	0.146	3.69074e-208	0.257	CALD1	none
1.64809e-212	-0.782366	0.047	0.183	4.47425e-208	0.136	GPX1	none
2.4047e-212	-2.93097	0.026	0.13	6.52829e-208	0.104	SLC6A14	down
2.43127e-212	-2.94246	0.014	0.099	6.60042e-208	0.085	FAM220A	down
3.08604e-212	1.56543	0.478	0.23	8.37799e-208	0.248	DHCR7	up
3.90883e-212	-3.1798	0.007	0.076	1.06117e-207	0.069	A1CF	down
2.01494e-211	0.489736	0.827	0.598	5.47016e-207	0.229	GADD45GIP1	none
2.1495e-211	0.495675	0.893	0.707	5.83545e-207	0.186	EIF5A	none
2.79758e-211	0.584838	0.645	0.378	7.59488e-207	0.267	POLD2	none
2.98461e-211	-2.18584	0.028	0.134	8.10263e-207	0.106	MUT	down
3.75225e-211	0.578602	0.8	0.581	1.01866e-206	0.219	XRCC6	none
4.75689e-211	-2.33256	0.018	0.11	1.2914e-206	0.092	FUT6	down
6.30492e-211	-2.53538	0.051	0.179	1.71166e-206	0.128	CLIC2	down
9.23698e-211	0.488709	0.849	0.606	2.50765e-206	0.243	NDUFC2	none
1.49519e-210	-2.30455	0.025	0.126	4.05913e-206	0.101	SELENOI	down
2.23921e-210	0.509819	0.898	0.716	6.07902e-206	0.182	NDUFS6	none
2.50935e-210	1.53171	0.409	0.156	6.81238e-206	0.253	BCAM	up
2.80276e-210	0.549594	0.745	0.508	7.60893e-206	0.237	MRPS7	none
3.28801e-210	0.539602	0.904	0.758	8.92628e-206	0.146	HNRNPA3	none
3.79106e-210	-3.64088	0.005	0.068	1.0292e-205	0.063	IYD	down
5.24703e-210	0.93866	0.517	0.247	1.42446e-205	0.27	PACSIN3	none
7.21011e-210	-3.43936	0.005	0.068	1.9574e-205	0.063	PRAC1	down
1.08883e-209	-1.11352	0.111	0.289	2.95596e-205	0.178	FAM3D	down
1.2691e-209	0.574349	0.614	0.319	3.44536e-205	0.295	HMGB3	none
2.81631e-209	-2.02329	0.116	0.286	7.64572e-205	0.17	HLA-DQB1	down
3.56193e-209	-4.65497	0.003	0.057	9.66994e-205	0.054	ADGRF4	down
3.84088e-209	-1.91931	0.03	0.138	1.04272e-204	0.108	C16orf58	down
7.31187e-209	-3.91353	0.003	0.06	1.98503e-204	0.057	LINC02577	down
8.21586e-209	-3.06788	0.012	0.091	2.23044e-204	0.079	AC005261.1	down
9.14729e-209	0.862871	0.608	0.333	2.48331e-204	0.275	SRPRB	none
1.80486e-208	0.561842	0.739	0.504	4.89983e-204	0.235	POLR2F	none
2.25679e-208	3.09423	0.224	0.021	6.12673e-204	0.203	COL12A1	up
2.86363e-208	0.625148	0.817	0.624	7.77418e-204	0.193	EMP2	none
3.29895e-208	-4.91399	0.001	0.046	8.95598e-204	0.045	RTBDN	down
3.78373e-208	0.856592	0.542	0.272	1.02721e-203	0.27	CMSS1	none
1.70618e-207	-2.69842	0.018	0.109	4.63195e-203	0.091	CLRN3	down
2.55983e-207	0.823851	0.679	0.415	6.94942e-203	0.264	NIT2	none
3.86692e-207	0.533505	0.746	0.508	1.04979e-202	0.238	SUMO3	none
1.04164e-206	0.7023	0.549	0.281	2.82784e-202	0.268	ITGAE	none
1.46727e-206	-1.89407	0.115	0.284	3.98333e-202	0.169	SH3KBP1	down
2.07647e-206	-2.19037	0.042	0.163	5.63721e-202	0.121	SOD3	down
2.5365e-206	0.522071	0.837	0.621	6.8861e-202	0.216	TUFM	none
7.37633e-206	-2.48006	0.016	0.102	2.00253e-201	0.086	WDR66	down
8.1078e-206	-2.84848	0.008	0.077	2.2011e-201	0.069	IHH	down
1.08057e-205	0.675252	0.605	0.344	2.93352e-201	0.261	SLC25A11	none
1.3684e-205	-1.95672	0.05	0.178	3.71492e-201	0.128	CAPN5	down
1.65166e-205	0.643083	0.676	0.415	4.48393e-201	0.261	UCHL3	none
3.54871e-205	0.480708	0.824	0.553	9.63405e-201	0.271	MT1X	none
3.74909e-205	0.903759	0.735	0.495	1.0178e-200	0.24	SLC2A1	none
4.73078e-205	0.786801	0.5	0.236	1.28431e-200	0.264	BLVRA	none
9.16515e-205	-2.83015	0.013	0.094	2.48816e-200	0.081	ANXA13	down
9.53361e-205	1.31118	0.425	0.17	2.58819e-200	0.255	FAM89A	up
1.10872e-204	-3.57287	0.01	0.082	3.00996e-200	0.072	UCA1	down
2.62838e-204	-2.91438	0.011	0.087	7.13552e-200	0.076	HIST1H2BJ	down
3.18714e-204	1.11616	0.456	0.194	8.65245e-200	0.262	ARL4D	up
4.85195e-204	-1.35131	0.045	0.171	1.31721e-199	0.126	CFAP298	down
6.02986e-204	-6.05154	0	0.042	1.63699e-199	0.042	LINC01322	down
6.52817e-204	0.456444	0.933	0.765	1.77227e-199	0.168	GNAS	none
1.024e-203	-1.84534	0.271	0.452	2.77996e-199	0.181	CAMK2N1	down
2.74754e-203	1.01847	0.44	0.187	7.45903e-199	0.253	BCL11A	up
2.7789e-203	1.39905	0.337	0.102	7.54417e-199	0.235	IGFBP7	up
4.16312e-203	-1.85894	0.206	0.405	1.1302e-198	0.199	EGLN3	down
4.77895e-203	0.595644	0.767	0.527	1.29739e-198	0.24	TIMM8B	none
8.39075e-203	0.992008	0.584	0.32	2.27792e-198	0.264	DMKN	none
8.41719e-203	-2.31478	0.052	0.179	2.2851e-198	0.127	FA2H	down
1.01816e-202	0.499761	0.872	0.704	2.76411e-198	0.168	TUBA1C	none
1.18704e-202	-1.42673	0.054	0.189	3.22258e-198	0.135	FAM207A	down
3.45955e-202	0.937273	0.733	0.505	9.39199e-198	0.228	DCTN3	none
4.82016e-202	-5.56368	0.001	0.045	1.30858e-197	0.044	ADH7	down
8.63697e-202	0.524124	0.779	0.527	2.34477e-197	0.252	EIF4H	none
8.71158e-202	-3.85023	0.007	0.071	2.36502e-197	0.064	C11orf53	down
1.03834e-201	-1.98299	0.029	0.135	2.81888e-197	0.106	NKAPD1	down
1.41239e-201	2.2586	0.288	0.071	3.83435e-197	0.217	COL4A2	up
1.46643e-201	-1.69684	0.035	0.148	3.98107e-197	0.113	GGT6	down
2.11373e-201	-2.06525	0.025	0.123	5.73837e-197	0.098	WASHC2A	down
2.21515e-201	0.778376	0.651	0.385	6.01369e-197	0.266	MYC	none
3.5914e-201	-4.59828	0.002	0.051	9.74994e-197	0.049	ADGRG7	down
3.97825e-201	-1.96534	0.029	0.133	1.08001e-196	0.104	MAIP1	down
5.5248e-201	0.509429	0.872	0.69	1.49987e-196	0.182	NDUFB10	none
6.04536e-201	-2.6744	0.014	0.094	1.64119e-196	0.08	GJB1	down
6.86139e-201	0.361945	0.946	0.882	1.86273e-196	0.064	BTF3	none
1.13583e-200	-2.00737	0.025	0.125	3.08354e-196	0.1	SEPT8	down
1.31923e-200	0.536365	0.757	0.514	3.58144e-196	0.243	UBE2M	none
2.83553e-200	2.06042	0.284	0.065	7.6979e-196	0.219	EGFL7	up
3.48542e-200	0.546863	0.855	0.66	9.46223e-196	0.195	EIF5	none
5.84864e-200	1.07802	0.528	0.271	1.58779e-195	0.257	SLC7A5	up
7.56862e-200	-4.05542	0.003	0.056	2.05473e-195	0.053	RASSF10	down
7.76518e-200	0.408906	0.96	0.907	2.10809e-195	0.053	RPL27	none
1.0003e-199	-4.35382	0.002	0.049	2.71562e-195	0.047	KPNA7	down
2.02328e-199	0.410196	0.937	0.823	5.49281e-195	0.114	RPL4	none
3.50032e-199	0.151631	0.538	0.27	9.50267e-195	0.268	PLAU	none
6.18753e-199	1.05952	0.559	0.311	1.67979e-194	0.248	CAV2	up
8.36883e-199	0.67398	0.753	0.532	2.27197e-194	0.221	EIF2A	none
1.03883e-198	0.879179	0.632	0.383	2.82021e-194	0.249	SDF2L1	none
1.15509e-198	1.29022	0.349	0.114	3.13583e-194	0.235	GCAT	up
1.46354e-198	0.671708	0.544	0.287	3.97322e-194	0.257	EEF1E1	none
1.62167e-198	-2.13348	0.03	0.135	4.40251e-194	0.105	HPF1	down
1.78577e-198	-2.37004	0.02	0.11	4.848e-194	0.09	KIAA0355	down
1.98638e-198	1.17527	0.618	0.382	5.39263e-194	0.236	NUDT14	up
2.25072e-198	0.646941	0.711	0.467	6.11025e-194	0.244	POLR2E	none
2.48879e-198	0.640551	0.717	0.456	6.75655e-194	0.261	NME3	none
2.93773e-198	0.7857	0.783	0.585	7.97535e-194	0.198	POLR2H	none
3.64167e-198	-1.61239	0.045	0.168	9.88642e-194	0.123	C12orf45	down
5.65743e-198	-2.35263	0.019	0.108	1.53588e-193	0.089	MACO1	down
1.05092e-197	0.551559	0.822	0.611	2.85302e-193	0.211	DRAP1	none
1.52908e-197	1.58176	0.56	0.318	4.15114e-193	0.242	ZNF131	up
1.69494e-197	0.724505	0.601	0.338	4.60142e-193	0.263	ANP32E	none
9.0548e-197	0.812135	0.675	0.422	2.4582e-192	0.253	TMEM14A	none
9.92232e-197	-1.70583	0.037	0.15	2.69371e-192	0.113	WDR60	down
1.27779e-196	0.349439	0.816	0.467	3.46895e-192	0.349	S100A9	none
1.34837e-196	-2.25848	0.021	0.113	3.66055e-192	0.092	INTS13	down
2.13195e-196	-4.97316	0.001	0.047	5.78783e-192	0.046	CRCT1	down
2.23707e-196	0.616803	0.667	0.404	6.07319e-192	0.263	MRPL28	none
2.27515e-196	0.493862	0.798	0.577	6.17658e-192	0.221	ARPC1A	none
2.45505e-196	-1.05929	0.067	0.208	6.66497e-192	0.141	VSIG2	down
2.68033e-196	-2.48265	0.055	0.181	7.27657e-192	0.126	ASPHD1	down
3.34146e-196	2.20223	0.291	0.077	9.07139e-192	0.214	FBXO2	up
3.87968e-196	-1.9997	0.026	0.126	1.05326e-191	0.1	PCNX4	down
4.0202e-196	0.857657	0.625	0.389	1.0914e-191	0.236	GCSH	none
5.72681e-196	0.935148	0.572	0.305	1.55472e-191	0.267	EMG1	none
5.83879e-196	0.346106	0.971	0.924	1.58511e-191	0.047	RPS11	none
9.52464e-196	-2.38573	0.021	0.113	2.58575e-191	0.092	TNS4	down
9.65144e-196	-1.96578	0.023	0.118	2.62017e-191	0.095	TEN1	down
1.1804e-195	1.71486	0.372	0.14	3.20454e-191	0.232	CEP68	up
1.40446e-195	1.29235	0.576	0.31	3.81282e-191	0.266	GCLM	up
1.80982e-195	1.15517	0.494	0.248	4.91329e-191	0.246	NOL3	up
2.03289e-195	0.506399	0.555	0.27	5.51888e-191	0.285	GCLC	none
2.74869e-195	1.64744	0.365	0.136	7.46215e-191	0.229	CD109	up
6.13474e-195	-1.83458	0.032	0.139	1.66546e-190	0.107	MRM2	down
1.07938e-194	-2.57669	0.009	0.079	2.93029e-190	0.07	HIST1H2AE	down
2.37667e-194	0.83617	0.705	0.445	6.4522e-190	0.26	GLTP	none
2.51562e-194	-2.39633	0.017	0.102	6.82942e-190	0.085	KIAA1211L	down
3.75471e-194	0.586132	0.764	0.532	1.01933e-189	0.232	FXR1	none
5.80128e-194	-1.45854	0.255	0.442	1.57493e-189	0.187	ANXA3	down
6.28556e-194	0.618072	0.815	0.588	1.7064e-189	0.227	LAMP1	none
1.07003e-193	1.11005	0.497	0.255	2.90492e-189	0.242	RBBP8	up
1.36054e-193	-8.42599	0	0.039	3.69358e-189	0.039	FLG	down
1.40461e-193	-2.95814	0.005	0.063	3.81323e-189	0.058	ANXA8L1	down
1.55628e-193	-3.51393	0.004	0.06	4.22499e-189	0.056	AC015813.1	down
1.93847e-193	-2.36914	0.018	0.103	5.26255e-189	0.085	TUT4	down
5.52898e-193	-3.6607	0.003	0.056	1.50101e-188	0.053	BCL2L10	down
7.47083e-193	0.398459	0.974	0.931	2.02818e-188	0.043	RPL21	none
7.49178e-193	1.63328	0.418	0.172	2.03387e-188	0.246	CCL20	up
9.12723e-193	-1.77483	0.434	0.593	2.47786e-188	0.159	PDZK1IP1	down
9.61744e-193	1.72618	0.317	0.096	2.61094e-188	0.221	DCBLD2	up
1.09807e-192	-1.89752	0.042	0.159	2.98104e-188	0.117	TWISTNB	down
1.31414e-192	-1.97737	0.024	0.121	3.56762e-188	0.097	NUTM2B-AS1	down
1.75615e-192	0.542615	0.872	0.709	4.7676e-188	0.163	YWHAQ	none
2.37585e-192	0.505397	0.692	0.43	6.44996e-188	0.262	NASP	none
5.34161e-192	0.400712	0.972	0.917	1.45014e-187	0.055	RPS21	none
7.16993e-192	0.670279	0.691	0.457	1.94649e-187	0.234	AMD1	none
7.52113e-192	1.59461	0.355	0.125	2.04184e-187	0.23	BEX4	up
8.09845e-192	2.00113	0.583	0.351	2.19857e-187	0.232	MRPS30	up
1.09003e-191	0.489467	0.757	0.524	2.95922e-187	0.233	MRPL13	none
1.64681e-191	0.642109	0.56	0.304	4.47076e-187	0.256	COA1	none
2.1578e-191	-3.76417	0.004	0.059	5.85801e-187	0.055	POU2F3	down
2.28064e-191	-3.8624	0.004	0.059	6.19149e-187	0.055	LINC01748	down
2.38288e-191	-1.97098	0.051	0.174	6.46906e-187	0.123	C11orf98	down
2.56062e-191	0.781512	0.569	0.321	6.95158e-187	0.248	COPRS	none
4.50102e-191	0.584616	0.859	0.684	1.22194e-186	0.175	PSMD8	none
4.6751e-191	0.504817	0.813	0.611	1.2692e-186	0.202	UBE2L3	none
4.68681e-191	3.65409	0.189	0.008	1.27238e-186	0.181	LDOC1	up
1.69235e-190	0.78946	0.511	0.271	4.59439e-186	0.24	MPHOSPH6	none
1.94995e-190	-2.01107	0.033	0.138	5.29373e-186	0.105	CARMIL1	down
3.50431e-190	-2.35942	0.018	0.102	9.5135e-186	0.084	LGALS7B	down
3.97658e-190	0.675895	0.625	0.358	1.07956e-185	0.267	SLC2A4RG	none
8.06162e-190	-2.30276	0.017	0.1	2.18857e-185	0.083	AC118549.1	down
8.52274e-190	1.81317	0.386	0.158	2.31375e-185	0.228	LPCAT2	up
1.18268e-189	1.35527	0.364	0.136	3.21075e-185	0.228	MFSD14A	up
1.60744e-189	0.587161	0.755	0.518	4.36389e-185	0.237	DHX36	none
1.61693e-189	1.71178	0.26	0.055	4.38964e-185	0.205	CHST7	up
2.20514e-189	-4.53263	0.002	0.046	5.98651e-185	0.044	PIWIL1	down
2.26859e-189	-2.16912	0.032	0.137	6.15876e-185	0.105	POLR2J3.1	down
5.09083e-189	-3.97256	0.003	0.053	1.38206e-184	0.05	LINC00346	down
6.45942e-189	0.80643	0.405	0.156	1.7536e-184	0.249	AKR1B1	none
8.28671e-189	-1.87715	0.171	0.341	2.24967e-184	0.17	SLC40A1	down
8.30286e-189	-2.10611	0.098	0.248	2.25406e-184	0.15	SEMA3B	down
8.31823e-189	-2.81349	0.015	0.094	2.25823e-184	0.079	LGALS2	down
8.94487e-189	0.917284	0.463	0.217	2.42835e-184	0.246	CARS2	none
1.77806e-188	0.285975	0.514	0.235	4.82709e-184	0.279	MTSS1	none
3.40936e-188	-1.89482	0.024	0.118	9.25574e-184	0.094	FAM160B2	down
5.03542e-188	-2.41289	0.015	0.095	1.36701e-183	0.08	IQANK1	down
6.97549e-188	0.554224	0.701	0.456	1.89371e-183	0.245	MRPL40	none
1.38209e-187	0.680258	0.582	0.318	3.75211e-183	0.264	WDR43	none
1.48003e-187	1.23765	0.292	0.068	4.01799e-183	0.224	BARX1	up
1.60528e-187	-2.22349	0.054	0.177	4.35803e-183	0.123	COBL	down
1.64522e-187	-2.23879	0.02	0.107	4.46645e-183	0.087	FAM122A	down
1.75168e-187	-2.12524	0.017	0.1	4.75546e-183	0.083	MKL2	down
1.94727e-187	3.31709	0.198	0.016	5.28644e-183	0.182	SNCA	up
2.07152e-187	1.55998	0.44	0.214	5.62377e-183	0.226	TSKU	up
2.23285e-187	1.0596	0.428	0.189	6.06175e-183	0.239	TTC39C	up
3.42018e-187	-2.53377	0.031	0.131	9.28511e-183	0.1	HKDC1	down
3.63795e-187	0.627767	0.772	0.552	9.87632e-183	0.22	DCXR	none
4.7257e-187	-2.05236	0.122	0.279	1.28293e-182	0.157	LRG1	down
1.3207e-186	0.663495	0.64	0.4	3.58544e-182	0.24	IAH1	none
1.84303e-186	2.90816	0.217	0.028	5.00346e-182	0.189	ZSCAN18	up
2.72542e-186	-1.93336	0.217	0.39	7.39898e-182	0.173	IFITM2	down
3.84326e-186	-2.39042	0.035	0.141	1.04337e-181	0.106	BATF	down
5.01778e-186	0.579786	0.847	0.652	1.36223e-181	0.195	MRPL51	none
6.0882e-186	0.14567	0.944	0.821	1.65282e-181	0.123	HSPB1	none
9.14036e-186	0.815791	0.611	0.366	2.48143e-181	0.245	TMX2	none
1.23232e-185	-1.67266	0.034	0.14	3.3455e-181	0.106	FAM208B	down
2.23829e-185	-1.64682	0.039	0.151	6.0765e-181	0.112	MARS	down
2.39324e-185	0.81484	0.585	0.316	6.49717e-181	0.269	ABCC5	none
2.65868e-185	0.556649	0.833	0.639	7.21777e-181	0.194	PSMB6	none
3.09926e-185	2.68069	0.252	0.054	8.41386e-181	0.198	UCHL1	up
8.03916e-185	-2.34118	0.036	0.142	2.18247e-180	0.106	DPP4	down
1.00813e-184	-12.7098	0	0.036	2.73687e-180	0.036	VCX	down
1.01448e-184	-1.76746	0.195	0.376	2.75411e-180	0.181	PLAC8	down
1.04133e-184	-2.19628	0.029	0.128	2.827e-180	0.099	PLEKHA6	down
2.03705e-184	0.379098	0.944	0.839	5.5302e-180	0.105	COX6C	none
7.42742e-184	-1.40031	0.55	0.64	2.0164e-179	0.09	RNF213	down
1.40768e-183	0.44234	0.823	0.632	3.82157e-179	0.191	ENSA	none
1.40786e-183	0.798983	0.563	0.287	3.82205e-179	0.276	PAM16	none
1.70336e-183	-4.21777	0	0.039	4.62429e-179	0.039	SCGN	down
1.80385e-183	-2.96452	0.054	0.175	4.89709e-179	0.121	IDO1	down
2.11253e-183	0.870856	0.416	0.169	5.73511e-179	0.247	IRX3	none
3.23605e-183	-3.04428	0.005	0.062	8.78523e-179	0.057	YBX2	down
5.32229e-183	0.666606	0.87	0.702	1.44489e-178	0.168	KRT10	none
7.13583e-183	0.738725	0.465	0.211	1.93723e-178	0.254	ENDOG	none
7.18775e-183	0.631962	0.854	0.65	1.95133e-178	0.204	HSPA5	none
9.51235e-183	0.789046	0.618	0.373	2.58241e-178	0.245	SIAH2	none
1.18146e-182	0.626454	0.621	0.381	3.20744e-178	0.24	ATXN10	none
1.38312e-182	0.529525	0.711	0.469	3.75488e-178	0.242	DUT	none
1.57862e-182	0.749662	0.77	0.573	4.28564e-178	0.197	SNX6	none
1.76567e-182	1.07035	0.453	0.209	4.79345e-178	0.244	PVT1	up
2.39421e-182	1.64828	0.415	0.185	6.49979e-178	0.23	SERPINE2	up
4.05628e-182	-1.55812	0.103	0.254	1.1012e-177	0.151	HPGD	down
4.59805e-182	-2.67425	0.009	0.075	1.24828e-177	0.066	HIST1H2AG	down
4.93501e-182	0.718255	0.589	0.335	1.33976e-177	0.254	RUVBL1	none
5.36267e-182	-6.80521	0.001	0.041	1.45586e-177	0.04	SPRR2F	down
5.40442e-182	1.39866	0.351	0.132	1.46719e-177	0.219	SMIM13	up
6.11649e-182	0.479695	0.638	0.375	1.6605e-177	0.263	ALYREF	none
6.28053e-182	8.22816	0.169	0.001	1.70504e-177	0.168	CAMK1G	up
1.41316e-181	0.941528	0.513	0.278	3.83645e-177	0.235	SNRNP25	none
1.82377e-181	-2.56978	0.014	0.091	4.95118e-177	0.077	AC016831.5	down
2.58672e-181	0.403138	0.72	0.458	7.02243e-177	0.262	ECI1	none
3.82517e-181	-2.75326	0.021	0.107	1.03846e-176	0.086	VNN1	down
4.04602e-181	-2.08169	0.022	0.11	1.09841e-176	0.088	SCIN	down
5.09397e-181	0.582079	0.769	0.549	1.38291e-176	0.22	STUB1	none
7.69835e-181	0.716104	0.574	0.327	2.08995e-176	0.247	NAE1	none
8.03122e-181	0.422485	0.857	0.685	2.18032e-176	0.172	ANP32B	none
1.02234e-180	1.79415	0.277	0.067	2.77545e-176	0.21	MAP1B	up
1.30908e-180	0.67567	0.577	0.331	3.55389e-176	0.246	UPF3A	none
1.5038e-180	0.722827	0.642	0.401	4.0825e-176	0.241	BID	none
2.21023e-180	-2.20964	0.038	0.146	6.00034e-176	0.108	SPNS2	down
2.4881e-180	0.292564	0.912	0.751	6.75468e-176	0.161	TOMM7	none
2.52037e-180	-3.01935	0.008	0.072	6.8423e-176	0.064	SPACA9	down
2.85875e-180	-0.708273	0.867	0.821	7.76094e-176	0.046	GNG5	none
3.29812e-180	1.86066	0.365	0.148	8.95374e-176	0.217	JAG2	up
3.95603e-180	0.742961	0.57	0.315	1.07398e-175	0.255	HK1	none
3.98467e-180	-1.7627	0.063	0.192	1.08176e-175	0.129	VILL	down
9.00568e-180	0.74413	0.562	0.313	2.44486e-175	0.249	SWI5	none
9.12396e-180	-1.99595	0.031	0.13	2.47697e-175	0.099	PIP5K1B	down
9.35018e-180	-2.05982	0.02	0.104	2.53839e-175	0.084	WDYHV1	down
1.6326e-179	0.959088	0.424	0.172	4.43218e-175	0.252	BEX2	none
1.66877e-179	0.424036	0.774	0.516	4.53038e-175	0.258	NME1	none
2.89086e-179	2.65763	0.205	0.022	7.84811e-175	0.183	MAP9	up
3.23821e-179	-2.47357	0.019	0.103	8.79109e-175	0.084	FAM46A	down
4.25686e-179	0.366442	0.989	0.972	1.15565e-174	0.017	ACTG1	none
5.54695e-179	0.458781	0.95	0.86	1.50589e-174	0.09	RPS20	none
6.38746e-179	0.445549	0.748	0.526	1.73407e-174	0.222	EIF4A3	none
7.28602e-179	-2.24366	0.018	0.1	1.97801e-174	0.082	PCNX1	down
1.46686e-178	0.734687	0.639	0.407	3.98222e-174	0.232	COMMD2	none
1.78031e-178	0.552905	0.655	0.395	4.83319e-174	0.26	POLR2G	none
1.89979e-178	1.68682	0.311	0.1	5.15754e-174	0.211	CAPNS2	up
2.09948e-178	-3.05131	0.01	0.078	5.69967e-174	0.068	AL512274.1	down
2.39669e-178	1.15239	0.506	0.268	6.50654e-174	0.238	NUDT2	up
3.00968e-178	-2.01972	0.023	0.113	8.17069e-174	0.09	C21orf2	down
3.6196e-178	0.898368	0.458	0.222	9.8265e-174	0.236	PTGFRN	none
8.05693e-178	-2.17071	0.044	0.155	2.18729e-173	0.111	TRIM31	down
9.14652e-178	0.452364	0.834	0.635	2.4831e-173	0.199	SRSF7	none
1.10606e-177	0.674266	0.548	0.29	3.00274e-173	0.258	BICD2	none
2.49567e-177	0.590682	0.615	0.372	6.77524e-173	0.243	MRPL32	none
3.03543e-177	-1.7468	0.023	0.112	8.24059e-173	0.089	GDA	down
3.42464e-177	-2.40877	0.022	0.109	9.29722e-173	0.087	WASHC2C	down
3.70759e-177	0.917586	0.559	0.323	1.00654e-172	0.236	SNHG15	none
3.71014e-177	1.70591	0.296	0.088	1.00723e-172	0.208	TSPAN7	up
4.28611e-177	-1.63978	0.047	0.163	1.16359e-172	0.116	WARS	down
4.62927e-177	-2.217	0.024	0.114	1.25675e-172	0.09	UTP14C	down
5.6309e-177	1.63099	0.333	0.112	1.52868e-172	0.221	TMEM158	up
1.22832e-176	-3.02763	0.009	0.072	3.33464e-172	0.063	AC016831.1	down
1.83692e-176	-0.280208	0.504	0.243	4.98687e-172	0.261	IGHG4	none
2.02841e-176	4.42509	0.171	0.004	5.50673e-172	0.167	KRBOX1	up
3.40373e-176	-2.47455	0.015	0.091	9.24045e-172	0.076	RNF186	down
3.69701e-176	0.542334	0.754	0.516	1.00366e-171	0.238	MRPL3	none
3.96575e-176	0.740939	0.705	0.455	1.07662e-171	0.25	CCDC85B	none
4.78443e-176	-2.72629	0.008	0.069	1.29888e-171	0.061	TENT5C	down
6.70416e-176	3.04266	0.219	0.036	1.82005e-171	0.183	MMP2	up
7.28077e-176	-3.1691	0.006	0.063	1.97658e-171	0.057	SIK1B	down
9.4508e-176	-2.9063	0.006	0.063	2.5657e-171	0.057	RNF183	down
9.53922e-176	0.50186	0.721	0.468	2.58971e-171	0.253	EIF3B	none
1.12717e-175	0.704165	0.766	0.524	3.06005e-171	0.242	DNAJC19	none
1.36332e-175	0.435051	0.854	0.647	3.70114e-171	0.207	MDH2	none
1.59215e-175	0.409468	0.831	0.604	4.32236e-171	0.227	CCT5	none
5.56179e-175	1.3903	0.366	0.14	1.50992e-170	0.226	ZGPAT	up
6.48093e-175	0.711071	0.555	0.296	1.75944e-170	0.259	ACBD6	none
6.61946e-175	1.19965	0.403	0.183	1.79705e-170	0.22	MBIP	up
6.83318e-175	-1.95107	0.023	0.112	1.85507e-170	0.089	COQ8A	down
1.18776e-174	0.657524	0.521	0.274	3.22452e-170	0.247	RMDN1	none
1.29939e-174	0.449271	0.367	0.13	3.52759e-170	0.237	HOPX	none
2.09338e-174	-1.52381	0.476	0.611	5.68311e-170	0.135	RAB11FIP1	down
2.32257e-174	0.442039	0.92	0.78	6.30531e-170	0.14	TSPO	none
2.44294e-174	0.557411	0.57	0.329	6.6321e-170	0.241	TFDP1	none
4.80695e-174	0.537654	0.739	0.489	1.30499e-169	0.25	NCBP2	none
5.49742e-174	-2.65593	0.011	0.08	1.49244e-169	0.069	RBBP8NL	down
5.80472e-174	-1.84947	0.031	0.131	1.57586e-169	0.1	DMAC2	down
9.53758e-174	-1.83896	0.06	0.187	2.58926e-169	0.127	BEX3	down
1.469e-173	0.724811	0.556	0.319	3.98804e-169	0.237	ARL3	none
1.99787e-173	-1.37457	0.648	0.684	5.42382e-169	0.036	PLSCR1	down
2.64729e-173	-4.75334	0.002	0.044	7.18686e-169	0.042	DDX43	down
2.92292e-173	-5.48696	0.002	0.046	7.93514e-169	0.044	SERPINB7	down
3.44173e-173	0.519285	0.76	0.561	9.34362e-169	0.199	MRPS15	none
4.00699e-173	-1.86955	0.024	0.113	1.08782e-168	0.089	INTS14	down
4.39872e-173	-1.93536	0.026	0.118	1.19416e-168	0.092	MST1R	down
5.32057e-173	0.512404	0.684	0.443	1.44443e-168	0.241	GNAI2	none
6.23191e-173	1.33798	0.623	0.385	1.69184e-168	0.238	GSTM3	up
6.28805e-173	0.481845	0.809	0.611	1.70708e-168	0.198	PAPOLA	none
6.56533e-173	0.477307	0.656	0.417	1.78235e-168	0.239	BCL7C	none
1.01728e-172	0.447317	0.918	0.793	2.76172e-168	0.125	NDUFS5	none
1.26528e-172	0.45083	0.873	0.695	3.43497e-168	0.178	PRDX6	none
2.96413e-172	-0.900171	0.894	0.878	8.04702e-168	0.016	LGALS3	none
3.976e-172	-2.34797	0.031	0.128	1.0794e-167	0.097	ATP5G1	down
4.87657e-172	3.7859	0.204	0.028	1.32389e-167	0.176	CRISPLD1	up
5.42454e-172	-2.59437	0.014	0.088	1.47265e-167	0.074	CXorf56	down
1.16196e-171	0.554841	0.978	0.921	3.15448e-167	0.057	GSTP1	none
1.73387e-171	1.39431	0.361	0.142	4.7071e-167	0.219	SLC1A4	up
1.97468e-171	-2.01424	0.026	0.118	5.36085e-167	0.092	EEF1AKMT2	down
2.0876e-171	-2.5158	0.021	0.104	5.66741e-167	0.083	CCL15	down
2.30672e-171	-0.898441	0.572	0.294	6.26229e-167	0.278	IGLC2	none
2.38397e-171	0.352961	0.973	0.92	6.472e-167	0.053	RPS25	none
2.40389e-171	0.528153	0.898	0.779	6.52608e-167	0.119	EIF4A2	none
2.83576e-171	-1.17213	0.728	0.728	7.69851e-167	0	PRR13	down
2.93349e-171	1.02164	0.375	0.144	7.96384e-167	0.231	PTPRZ1	up
3.40946e-171	0.897541	0.546	0.316	9.25601e-167	0.23	RPL39L	none
3.90669e-171	0.94002	0.53	0.292	1.06059e-166	0.238	G6PD	none
3.93102e-171	-4.53788	0.004	0.054	1.06719e-166	0.05	HEPHL1	down
4.59773e-171	0.763849	0.558	0.325	1.24819e-166	0.233	MSMO1	none
5.80721e-171	0.483346	0.725	0.489	1.57654e-166	0.236	PSMC3	none
1.09752e-170	0.719885	0.583	0.336	2.97954e-166	0.247	C8orf82	none
1.18837e-170	-2.21496	0.02	0.102	3.22618e-166	0.082	KIAA1147	down
3.1473e-170	0.626881	0.754	0.54	8.54429e-166	0.214	GSTO1	none
4.68811e-170	-1.62884	0.022	0.108	1.27273e-165	0.086	HEXDC	down
5.25411e-170	0.901167	0.537	0.311	1.42638e-165	0.226	HMCES	none
6.39009e-170	-2.41814	0.005	0.056	1.73478e-165	0.051	CAPN9	down
7.27448e-170	-2.23841	0.025	0.115	1.97488e-165	0.09	KYAT3	down
7.41057e-170	0.35558	0.789	0.574	2.01182e-165	0.215	PSMB7	none
3.30663e-169	1.11196	0.401	0.172	8.97685e-165	0.229	SMAD1	up
4.83526e-169	1.00154	0.442	0.217	1.31268e-164	0.225	TMEM251	up
5.73955e-169	0.398292	0.803	0.603	1.55817e-164	0.2	PSMA3	none
5.95355e-169	0.361122	0.538	0.263	1.61627e-164	0.275	RDX	none
6.31562e-169	-2.97879	0.012	0.08	1.71456e-164	0.068	IRF8	down
1.02337e-168	0.565705	0.852	0.655	2.77824e-164	0.197	SPCS2	none
1.19267e-168	0.662407	0.606	0.362	3.23785e-164	0.244	SRPK2	none
1.66659e-168	-2.08074	0.036	0.137	4.52447e-164	0.101	DNAJC12	down
1.81205e-168	-1.53807	0.379	0.523	4.91936e-164	0.144	ERBB3	down
1.8658e-168	0.480036	0.567	0.303	5.06528e-164	0.264	MYCBP2	none
1.97998e-168	0.910488	0.542	0.31	5.37525e-164	0.232	ZC3H12A	none
2.77775e-168	0.984461	0.474	0.239	7.54103e-164	0.235	LYRM4	none
3.1525e-168	-2.5739	0.01	0.075	8.55842e-164	0.065	AL031777.3	down
4.89256e-168	2.00307	0.239	0.052	1.32823e-163	0.187	COL4A1	up
5.43836e-168	-2.68099	0.022	0.107	1.4764e-163	0.085	LINC00116	down
6.45715e-168	-1.66388	0.036	0.138	1.75299e-163	0.102	RAMMET	down
1.22756e-167	-2.30076	0.054	0.168	3.33258e-163	0.114	TNIK	down
1.46594e-167	-1.85853	0.035	0.137	3.97972e-163	0.102	GON7	down
2.6931e-167	0.428072	0.992	0.979	7.31122e-163	0.013	RPL13	none
4.1878e-167	0.3981	0.702	0.462	1.1369e-162	0.24	KCMF1	none
4.20039e-167	0.733692	0.507	0.276	1.14032e-162	0.231	SAMM50	none
4.28839e-167	-1.86364	0.035	0.136	1.16421e-162	0.101	AOC1	down
6.03781e-167	1.19651	0.397	0.178	1.63914e-162	0.219	IGSF3	up
8.20976e-167	-1.56256	0.039	0.146	2.22878e-162	0.107	VARS	down
8.40928e-167	-3.24787	0.005	0.056	2.28295e-162	0.051	LINC00649	down
1.02062e-166	-1.89317	0.023	0.11	2.77077e-162	0.087	MARCH2	down
1.02603e-166	0.501617	0.699	0.453	2.78546e-162	0.246	MRPL4	none
1.19241e-166	0.755819	0.574	0.34	3.23715e-162	0.234	MAGEF1	none
2.01844e-166	0.397476	0.849	0.682	5.47967e-162	0.167	VPS28	none
2.42806e-166	0.500435	0.818	0.612	6.5917e-162	0.206	CYC1	none
2.45451e-166	0.411583	0.914	0.802	6.66349e-162	0.112	SLC25A3	none
2.65874e-166	0.439332	0.807	0.624	7.21796e-162	0.183	SOD2	none
2.78084e-166	0.687805	0.677	0.443	7.54944e-162	0.234	SDCCAG8	none
3.70995e-166	-4.07565	0.001	0.041	1.00718e-161	0.04	FAM83C	down
4.27741e-166	0.992112	0.411	0.186	1.16123e-161	0.225	ABCC1	none
4.48501e-166	-2.19366	0.037	0.138	1.21759e-161	0.101	GDPD3	down
4.7955e-166	0.421764	0.672	0.429	1.30188e-161	0.243	HADHB	none
5.01254e-166	0.427583	0.71	0.475	1.3608e-161	0.235	MPLKIP	none
5.22448e-166	1.0266	0.385	0.159	1.41834e-161	0.226	PRRX2	up
5.48598e-166	-2.37402	0.012	0.08	1.48933e-161	0.068	CXorf40A	down
8.71483e-166	0.54425	0.743	0.516	2.3659e-161	0.227	TMEM134	none
8.91825e-166	0.949211	0.416	0.188	2.42113e-161	0.228	PPAN	none
1.15611e-165	0.476325	0.583	0.339	3.1386e-161	0.244	ABHD17A	none
1.17576e-165	-1.51642	0.238	0.411	3.19194e-161	0.173	CDC42EP5	down
1.22164e-165	-2.27126	0.018	0.095	3.3165e-161	0.077	RXYLT1	down
1.4145e-165	-2.18306	0.017	0.095	3.84007e-161	0.078	C11orf74	down
1.47259e-165	0.910504	0.403	0.179	3.99779e-161	0.224	FAM174A	none
1.55121e-165	0.172702	0.7	0.432	4.21121e-161	0.268	TMEM238	none
2.20263e-165	0.77784	0.468	0.24	5.9797e-161	0.228	NXN	none
3.30411e-165	-1.89287	0.022	0.106	8.96999e-161	0.084	SELENOO	down
4.50484e-165	1.22568	0.413	0.19	1.22297e-160	0.223	TM9SF1	up
5.64764e-165	0.631635	0.734	0.499	1.53322e-160	0.235	NDUFV1	none
5.89793e-165	1.22484	0.32	0.112	1.60117e-160	0.208	MCC	up
6.03269e-165	0.389001	0.92	0.802	1.63775e-160	0.118	PSMA7	none
1.13401e-164	1.25371	0.357	0.145	3.07861e-160	0.212	CTPS1	up
1.22853e-164	0.50886	0.698	0.45	3.33521e-160	0.248	CNPY2	none
1.30864e-164	-2.22117	0.017	0.094	3.55269e-160	0.077	TMEM57	down
1.8444e-164	0.530065	0.97	0.909	5.00717e-160	0.061	HSP90AA1	none
1.92587e-164	-2.80196	0.007	0.063	5.22836e-160	0.056	HOXA13	down
2.01073e-164	0.850258	0.56	0.319	5.45873e-160	0.241	EIF2B5	none
2.91121e-164	0.451739	0.689	0.438	7.90336e-160	0.251	ESD	none
2.98924e-164	0.592017	0.947	0.874	8.1152e-160	0.073	TPI1	none
3.40894e-164	-1.70167	0.073	0.202	9.2546e-160	0.129	TGM2	down
3.55424e-164	-2.94097	0.008	0.069	9.64905e-160	0.061	AL390728.6	down
4.13507e-164	-2.2084	0.025	0.113	1.12259e-159	0.088	RCC1L	down
5.07372e-164	-1.87553	0.018	0.095	1.37741e-159	0.077	SMIM6	down
5.36205e-164	2.30081	0.198	0.026	1.45569e-159	0.172	GPX7	up
5.55306e-164	-2.603	0.008	0.066	1.50755e-159	0.058	C1QTNF12	down
8.08356e-164	-2.58577	0.009	0.07	2.19452e-159	0.061	AL035661.1	down
8.6894e-164	0.744635	0.429	0.197	2.359e-159	0.232	GNAI1	none
8.77198e-164	0.453162	0.776	0.562	2.38142e-159	0.214	YY1	none
1.46015e-163	0.647562	0.537	0.306	3.96402e-159	0.231	BOD1	none
1.74217e-163	1.21569	0.538	0.318	4.72965e-159	0.22	TPBG	up
2.88448e-163	2.09989	0.225	0.046	7.83078e-159	0.179	RGS9	up
5.94562e-163	0.562682	0.567	0.327	1.61412e-158	0.24	TRAPPC4	none
7.29138e-163	-1.98485	0.018	0.095	1.97946e-158	0.077	FBH1	down
1.31453e-162	-2.29106	0.022	0.105	3.56869e-158	0.083	ABRAXAS2	down
1.84072e-162	0.795411	0.519	0.283	4.99718e-158	0.236	TMEM109	none
2.00988e-162	-4.04141	0.004	0.052	5.45643e-158	0.048	ELAVL2	down
2.02077e-162	0.40365	0.673	0.413	5.48599e-158	0.26	BTG3	none
3.70022e-162	0.427189	0.912	0.785	1.00454e-157	0.127	RAN	none
4.18601e-162	0.475771	0.676	0.464	1.13642e-157	0.212	C1D	none
4.43388e-162	-1.81039	0.053	0.168	1.20371e-157	0.115	CDX1	down
6.10177e-162	0.550774	0.602	0.376	1.65651e-157	0.226	HPRT1	none
6.93416e-162	-1.87677	0.027	0.117	1.88249e-157	0.09	SELENON	down
1.0311e-161	-2.40432	0.091	0.221	2.79923e-157	0.13	PPARG	down
1.63191e-161	-4.18924	0.002	0.045	4.43031e-157	0.043	AC026462.3	down
1.72716e-161	-3.97787	0.002	0.045	4.68889e-157	0.043	AL033384.1	down
1.80549e-161	-2.69839	0.011	0.075	4.90154e-157	0.064	ATP2B1-AS1	down
2.77414e-161	0.627941	0.534	0.289	7.53124e-157	0.245	USE1	none
1.28452e-160	-1.66602	0.015	0.087	3.48722e-156	0.072	SULT1C2	down
1.79274e-160	-3.3479	0.003	0.047	4.86692e-156	0.044	AC009779.3	down
2.0186e-160	0.600196	0.624	0.371	5.4801e-156	0.253	RAB34	none
3.04143e-160	-1.97719	0.021	0.102	8.25686e-156	0.081	DUOXA2	down
3.3671e-160	-3.63037	0.002	0.045	9.141e-156	0.043	TM4SF1-AS1	down
3.92396e-160	0.468699	0.82	0.626	1.06528e-155	0.194	EIF3I	none
5.26704e-160	0.438584	0.958	0.864	1.42989e-155	0.094	HSP90AB1	none
1.17883e-159	-2.61855	0.01	0.072	3.20028e-155	0.062	DOC2B	down
1.69173e-159	2.11027	0.207	0.035	4.59271e-155	0.172	TSLP	up
1.89982e-159	0.569785	0.697	0.463	5.15764e-155	0.234	ARID4B	none
1.93056e-159	0.472092	0.904	0.772	5.24109e-155	0.132	EIF3K	none
2.22742e-159	-4.94315	0.001	0.038	6.04701e-155	0.037	AMBP	down
2.28166e-159	0.406396	0.572	0.308	6.19426e-155	0.264	LYPD3	none
2.37058e-159	-1.06775	0.04	0.144	6.43566e-155	0.104	SYTL2	down
2.39643e-159	1.10767	0.426	0.197	6.50584e-155	0.229	HMGN4	up
3.47556e-159	0.52733	0.687	0.461	9.43544e-155	0.226	BAD	none
8.14716e-159	-2.29886	0.042	0.145	2.21179e-154	0.103	ADAM8	down
1.14554e-158	2.73469	0.239	0.059	3.10992e-154	0.18	PDPN	up
1.34365e-158	0.847807	0.455	0.22	3.64773e-154	0.235	ZFPM1	none
1.41561e-158	0.381756	0.977	0.947	3.8431e-154	0.03	RPS7	none
1.59476e-158	0.910673	0.413	0.183	4.32946e-154	0.23	RAD50	none
2.23401e-158	-2.06693	0.004	0.053	6.06489e-154	0.049	CYP2C18	down
2.33545e-158	-2.70891	0.009	0.07	6.34027e-154	0.061	PADI1	down
2.60207e-158	0.687944	0.62	0.39	7.0641e-154	0.23	TFDP2	none
2.64484e-158	0.512513	0.957	0.895	7.1802e-154	0.062	MT-ND3	none
2.93197e-158	0.398802	0.727	0.503	7.95972e-154	0.224	GGCT	none
3.01722e-158	-2.49766	0.014	0.083	8.19115e-154	0.069	MARCH8	down
3.10101e-158	-2.94074	0.007	0.062	8.41861e-154	0.055	HOXD11	down
3.63971e-158	0.664187	0.529	0.295	9.88108e-154	0.234	TNFAIP3	none
3.68366e-158	0.318547	0.624	0.375	1.00004e-153	0.249	CSNK1E	none
4.66168e-158	0.40373	0.51	0.276	1.26555e-153	0.234	TNFAIP8	none
5.49547e-158	0.986116	0.444	0.218	1.49191e-153	0.226	SLCO3A1	none
5.94629e-158	-2.22167	0.015	0.085	1.6143e-153	0.07	TEPSIN	down
6.40189e-158	0.400675	0.576	0.314	1.73799e-153	0.262	MSN	none
1.12927e-157	-0.445085	0.994	0.987	3.06575e-153	0.007	TMSB10	none
1.34824e-157	0.306357	0.887	0.714	3.66019e-153	0.173	PRDX2	none
2.16151e-157	-3.01715	0.021	0.099	5.86807e-153	0.078	CNGA1	down
2.26168e-157	1.20879	0.329	0.126	6.14001e-153	0.203	TRIM59	up
3.01227e-157	1.44451	0.34	0.137	8.17771e-153	0.203	PXDC1	up
3.88414e-157	0.46365	0.876	0.709	1.05447e-152	0.167	RNF7	none
4.14001e-157	0.865303	0.429	0.213	1.12393e-152	0.216	RFC2	none
5.64836e-157	0.57872	0.611	0.363	1.53342e-152	0.248	SMARCE1	none
7.11138e-157	1.05501	0.408	0.19	1.9306e-152	0.218	MTG1	up
7.73596e-157	-1.70104	0.032	0.125	2.10016e-152	0.093	EIPR1	down
7.84042e-157	0.664078	0.584	0.341	2.12852e-152	0.243	NELFCD	none
1.81054e-156	0.407919	0.616	0.375	4.91524e-152	0.241	DUS1L	none
1.86435e-156	5.02792	0.157	0.006	5.06134e-152	0.151	CLEC2L	up
2.46825e-156	0.533039	0.653	0.423	6.7008e-152	0.23	PIN1	none
3.66766e-156	0.641028	0.497	0.265	9.95696e-152	0.232	AK1	none
3.95687e-156	-3.93023	0.002	0.042	1.07421e-151	0.04	NR0B2	down
4.30666e-156	0.492934	0.706	0.467	1.16917e-151	0.239	DYNC1H1	none
5.34381e-156	0.59147	0.628	0.404	1.45074e-151	0.224	EIF2S1	none
1.01407e-155	0.432351	0.831	0.623	2.75299e-151	0.208	TECR	none
1.09091e-155	0.696881	0.394	0.173	2.96161e-151	0.221	OGFRL1	none
1.79671e-155	0.107457	0.584	0.315	4.8777e-151	0.269	PTTG1	none
1.79843e-155	-3.51134	0.006	0.057	4.88238e-151	0.051	RAB37	down
2.12477e-155	0.739743	0.465	0.227	5.76832e-151	0.238	HOMER3	none
2.22463e-155	-3.48159	0.004	0.052	6.03942e-151	0.048	AC016831.7	down
2.27703e-155	-4.26155	0.001	0.035	6.18169e-151	0.034	SERPINA4	down
3.15074e-155	-3.00349	0.015	0.084	8.55363e-151	0.069	SCG5	down
4.99136e-155	-2.74312	0.015	0.084	1.35506e-150	0.069	AC008124.1	down
5.27696e-155	-1.50552	0.367	0.502	1.43259e-150	0.135	PRSS8	down
5.83645e-155	-1.71761	0.025	0.11	1.58448e-150	0.085	DOPEY2	down
6.71027e-155	1.48267	0.269	0.081	1.8217e-150	0.188	DKK3	up
8.15734e-155	0.870481	0.486	0.267	2.21456e-150	0.219	CITED4	none
1.09193e-154	-2.34092	0.057	0.169	2.96438e-150	0.112	CLDN23	down
1.14278e-154	0.406004	0.568	0.334	3.10242e-150	0.234	OAT	none
1.35418e-154	-2.45172	0.011	0.073	3.67632e-150	0.062	RMC1	down
1.43422e-154	-2.46666	0.036	0.131	3.89361e-150	0.095	KCNK5	down
1.46287e-154	0.689892	0.266	0.426	3.97139e-150	0.16	WFDC2	none
2.152e-154	0.464038	0.85	0.664	5.84224e-150	0.186	MTDH	none
2.23462e-154	0.91487	0.437	0.215	6.06654e-150	0.222	TMEM132A	none
2.35479e-154	-2.55275	0.008	0.063	6.39278e-150	0.055	TMEM44-AS1	down
2.51516e-154	0.528906	0.63	0.392	6.82815e-150	0.238	MIB2	none
2.57613e-154	1.68379	0.507	0.301	6.99369e-150	0.206	LGALS1	up
3.34559e-154	1.84669	0.318	0.124	9.08262e-150	0.194	TUBB3	up
3.38209e-154	2.40973	0.199	0.033	9.1817e-150	0.166	A1BG	up
4.32948e-154	-2.99522	0.008	0.064	1.17537e-149	0.056	DSCR3	down
5.19793e-154	-1.88362	0.025	0.109	1.41113e-149	0.084	ADH1C	down
7.41385e-154	-3.87037	0.003	0.046	2.01271e-149	0.043	KIAA1324L	down
7.64376e-154	-1.40573	0.033	0.128	2.07513e-149	0.095	CLIC5	down
7.79346e-154	0.81853	0.478	0.243	2.11577e-149	0.235	IRF9	none
8.4795e-154	1.6529	0.284	0.093	2.30202e-149	0.191	ZNF749	up
1.26644e-153	0.733663	0.521	0.288	3.43813e-149	0.233	PTPN1	none
2.76305e-153	0.561415	0.515	0.281	7.50112e-149	0.234	FLYWCH2	none
8.66899e-153	0.358705	0.897	0.745	2.35346e-148	0.152	MZT2B	none
9.8643e-153	0.273206	0.781	0.522	2.67796e-148	0.259	IFI16	none
3.28582e-152	1.00562	0.371	0.163	8.92035e-148	0.208	DBP	up
3.93061e-152	-2.59761	0.015	0.083	1.06708e-147	0.068	PCSK9	down
4.50783e-152	0.5478	0.929	0.827	1.22379e-147	0.102	FXYD3	none
7.79994e-152	0.373483	0.8	0.595	2.11753e-147	0.205	RNH1	none
9.56442e-152	1.57081	0.481	0.28	2.59655e-147	0.201	SERPINH1	up
9.96135e-152	0.406575	0.751	0.516	2.70431e-147	0.235	MRPL36	none
1.16822e-151	-2.58863	0.008	0.062	3.17149e-147	0.054	BTNL8	down
2.72679e-151	-3.93021	0.001	0.038	7.40269e-147	0.037	HOXD10	down
3.56929e-151	-1.8046	0.074	0.195	9.68992e-147	0.121	TPCN1	down
3.9962e-151	1.11969	0.416	0.196	1.08489e-146	0.22	SULF2	up
7.55776e-151	0.331278	0.935	0.84	2.05178e-146	0.095	NPM1	none
1.32666e-150	0.542531	0.706	0.492	3.60162e-146	0.214	RAB4A	none
1.68049e-150	-1.92926	0.035	0.129	4.5622e-146	0.094	C9orf152	down
1.90195e-150	0.628111	0.738	0.522	5.16343e-146	0.216	MRPS12	none
2.03452e-150	-2.29678	0.016	0.085	5.52331e-146	0.069	WAC-AS1	down
2.12975e-150	3.0208	0.192	0.032	5.78184e-146	0.16	NRG1	up
2.2489e-150	0.605697	0.524	0.296	6.10531e-146	0.228	LSM10	none
2.43103e-150	0.435438	0.771	0.555	6.59977e-146	0.216	PSMD4	none
2.9188e-150	1.28224	0.43	0.219	7.92395e-146	0.211	PTK7	up
3.3865e-150	0.465547	0.574	0.348	9.19367e-146	0.226	DCTN6	none
3.65073e-150	-2.37915	0.014	0.081	9.91099e-146	0.067	SLC25A25-AS1	down
4.01059e-150	0.554803	0.519	0.289	1.0888e-145	0.23	KMT5A	none
4.30412e-150	0.466146	0.808	0.631	1.16848e-145	0.177	POLR2K	none
6.90607e-150	0.380405	0.891	0.74	1.87486e-145	0.151	SOD1	none
6.92412e-150	0.675447	0.481	0.26	1.87976e-145	0.221	CINP	none
9.00492e-150	0.967863	0.345	0.139	2.44465e-145	0.206	SNAI2	none
1.41428e-149	0.567362	0.612	0.379	3.8395e-145	0.233	SNX17	none
1.57467e-149	-2.93428	0.007	0.061	4.27492e-145	0.054	C15orf41	down
1.87866e-149	-1.34991	0.315	0.466	5.10019e-145	0.151	GOLM1	down
2.10743e-149	0.770725	0.437	0.211	5.72126e-145	0.226	PAGR1	none
2.31478e-149	-3.53346	0.004	0.048	6.28417e-145	0.044	WISP3	down
2.99284e-149	0.430662	0.7	0.472	8.12495e-145	0.228	CPNE3	none
3.00728e-149	-3.3076	0.013	0.076	8.16416e-145	0.063	CCK	down
3.23093e-149	-1.42222	0.062	0.18	8.77132e-145	0.118	BCL2L15	down
3.33921e-149	0.414022	0.783	0.592	9.06529e-145	0.191	RPS19BP1	none
3.34544e-149	0.410369	0.753	0.522	9.0822e-145	0.231	CCT2	none
5.02922e-149	0.620009	0.624	0.411	1.36533e-144	0.213	PTS	none
7.54588e-149	0.978167	0.382	0.172	2.04856e-144	0.21	B3GALNT2	none
7.90323e-149	0.48821	0.672	0.429	2.14557e-144	0.243	TRIP6	none
1.26558e-148	1.35693	0.276	0.089	3.43579e-144	0.187	RBP7	up
1.45496e-148	-2.6748	0.008	0.065	3.94993e-144	0.057	ALDH3B2	down
1.46598e-148	0.357732	0.966	0.905	3.97983e-144	0.061	RPL38	none
1.55093e-148	-1.96041	0.015	0.083	4.21046e-144	0.068	MIGA2	down
1.72779e-148	1.91261	0.225	0.053	4.6906e-144	0.172	OBSL1	up
1.77094e-148	0.934544	0.397	0.189	4.80774e-144	0.208	MSH6	none
2.37135e-148	0.80915	0.503	0.279	6.43775e-144	0.224	TMEM223	none
2.756e-148	-2.36705	0.118	0.25	7.48198e-144	0.132	LMTK3	down
3.40184e-148	0.53169	0.69	0.453	9.23531e-144	0.237	COX16	none
3.75998e-148	0.291535	0.642	0.396	1.02076e-143	0.246	MRPL15	none
4.61526e-148	-1.86525	0.032	0.123	1.25295e-143	0.091	NUPL2	down
4.71352e-148	-2.42759	0.015	0.082	1.27963e-143	0.067	ATP23	down
4.96636e-148	0.423751	0.654	0.423	1.34827e-143	0.231	SRP19	none
5.45561e-148	0.384678	0.974	0.925	1.48109e-143	0.049	RPS29	none
6.45451e-148	0.318409	0.869	0.707	1.75227e-143	0.162	CYCS	none
8.13137e-148	-3.18305	0.009	0.065	2.20751e-143	0.056	SLC7A7	down
8.89321e-148	1.66614	0.243	0.064	2.41433e-143	0.179	MYH10	up
9.06831e-148	0.386383	0.845	0.683	2.46186e-143	0.162	HNRNPDL	none
1.45763e-147	0.404926	0.803	0.604	3.95717e-143	0.199	PHB	none
1.57862e-147	0.549698	0.723	0.503	4.28563e-143	0.22	SLC38A2	none
2.37294e-147	0.586853	0.673	0.436	6.44206e-143	0.237	ALG3	none
2.42156e-147	0.484645	0.692	0.458	6.57406e-143	0.234	SLC25A36	none
2.51392e-147	-2.444	0.003	0.045	6.8248e-143	0.042	ARHGAP6	down
2.6284e-147	1.09627	0.408	0.207	7.13558e-143	0.201	RFC4	up
2.71729e-147	-2.15827	0.024	0.104	7.3769e-143	0.08	SLC5A1	down
3.16312e-147	0.626114	0.612	0.393	8.58723e-143	0.219	TXNRD1	none
3.31209e-147	-3.2768	0.005	0.052	8.99165e-143	0.047	BTNL9	down
4.00015e-147	-1.70919	0.223	0.382	1.08596e-142	0.159	APOL6	down
4.22043e-147	-1.61122	0.017	0.089	1.14576e-142	0.072	MATR3.1	down
4.38904e-147	-1.70706	0.027	0.112	1.19154e-142	0.085	TIMM29	down
5.24451e-147	0.662152	0.532	0.301	1.42378e-142	0.231	RRP36	none
5.38031e-147	-1.88857	0.199	0.342	1.46065e-142	0.143	TSPAN15	down
5.74943e-147	0.528824	0.748	0.541	1.56085e-142	0.207	TMEM208	none
5.9747e-147	0.461185	0.742	0.527	1.62201e-142	0.215	NT5C	none
6.33503e-147	-1.90978	0.019	0.094	1.71983e-142	0.075	MARCH9	down
7.21954e-147	0.539856	0.597	0.367	1.95996e-142	0.23	TSR3	none
1.45679e-146	-4.5083	0.001	0.037	3.9549e-142	0.036	LINC01978	down
1.673e-146	0.514754	0.598	0.367	4.54187e-142	0.231	CYHR1	none
2.01232e-146	-1.69311	0.131	0.271	5.46306e-142	0.14	RBPMS	down
3.99752e-146	0.78838	0.848	0.693	1.08525e-141	0.155	CTSB	none
4.61691e-146	-2.85083	0.017	0.086	1.2534e-141	0.069	PLEKHB1	down
5.00519e-146	0.714671	0.469	0.25	1.35881e-141	0.219	GTPBP6	none
5.35348e-146	0.494895	0.81	0.623	1.45336e-141	0.187	CIRBP	none
6.85369e-146	0.749719	0.449	0.237	1.86064e-141	0.212	FBXO45	none
9.08957e-146	-0.377051	0.007	0.061	2.46764e-141	0.054	CLDN18	none
9.19991e-146	1.10297	0.313	0.119	2.49759e-141	0.194	ADGRV1	up
9.64411e-146	0.563128	0.557	0.336	2.61818e-141	0.221	POP5	none
1.03151e-145	0.606608	0.527	0.317	2.80035e-141	0.21	ADK	none
1.04594e-145	0.922138	0.451	0.242	2.83953e-141	0.209	DUSP14	none
1.08574e-145	0.559071	0.56	0.331	2.94758e-141	0.229	PTPMT1	none
1.45312e-145	0.404465	0.657	0.42	3.94494e-141	0.237	PAFAH1B1	none
1.63165e-145	0.519979	0.481	0.256	4.42961e-141	0.225	RRM1	none
2.0176e-145	0.954079	0.376	0.173	5.47737e-141	0.203	LGALSL	none
3.17274e-145	-0.375153	0.878	0.695	8.61334e-141	0.183	ANXA1	none
3.36569e-145	0.608867	0.525	0.304	9.13716e-141	0.221	MZT1	none
3.96171e-145	0.461501	0.595	0.357	1.07552e-140	0.238	DKC1	none
5.8138e-145	0.674721	0.458	0.239	1.57833e-140	0.219	PCID2	none
6.37052e-145	-1.6094	0.028	0.113	1.72947e-140	0.085	CCDC32	down
7.71261e-145	-3.466	0.003	0.045	2.09382e-140	0.042	VGLL1	down
7.88162e-145	-1.74135	0.084	0.208	2.1397e-140	0.124	CGN	down
8.03996e-145	0.400723	0.624	0.396	2.18269e-140	0.228	LSM6	none
8.51377e-145	-1.73395	0.021	0.096	2.31132e-140	0.075	TFAP2C	down
1.00606e-144	0.344142	0.744	0.546	2.73126e-140	0.198	EIF2S3	none
1.038e-144	0.478272	0.749	0.528	2.81796e-140	0.221	STRAP	none
1.13734e-144	0.398365	0.872	0.723	3.08765e-140	0.149	ZNF706	none
1.17635e-144	0.552676	0.612	0.38	3.19355e-140	0.232	MRPS22	none
1.20741e-144	-4.81087	0	0.031	3.27788e-140	0.031	AC025154.2	down
2.17742e-144	-4.59862	0.002	0.039	5.91127e-140	0.037	TMPRSS11B	down
3.09344e-144	-1.56354	0.026	0.108	8.39806e-140	0.082	DNALI1	down
3.42787e-144	-4.36676	0.001	0.035	9.30599e-140	0.034	LINC01451	down
3.56892e-144	0.679254	0.459	0.235	9.6889e-140	0.224	BOP1	none
3.8367e-144	3.26453	0.18	0.026	1.04159e-139	0.154	TBX1	up
4.05193e-144	0.384905	0.559	0.31	1.10002e-139	0.249	ABCE1	none
6.67305e-144	1.44363	0.802	0.603	1.8116e-139	0.199	MT2A	up
7.44709e-144	0.916075	0.427	0.224	2.02174e-139	0.203	YRDC	none
7.89483e-144	0.588579	0.412	0.191	2.14329e-139	0.221	PDLIM2	none
1.01083e-143	-2.39006	0.013	0.077	2.74419e-139	0.064	AC005261.2	down
1.17552e-143	-2.65446	0.007	0.057	3.19129e-139	0.05	SCO2	down
1.33751e-143	-1.66653	0.031	0.118	3.63108e-139	0.087	C6orf203	down
1.95318e-143	-2.13162	0.018	0.09	5.30249e-139	0.072	CENPS	down
2.00387e-143	0.504428	0.583	0.346	5.44009e-139	0.237	SPAG7	none
2.03039e-143	0.557563	0.547	0.315	5.51211e-139	0.232	SURF2	none
2.16707e-143	0.583492	0.623	0.395	5.88316e-139	0.228	ARL5A	none
2.6547e-143	-2.2554	0.013	0.076	7.20699e-139	0.063	MINDY3	down
3.02892e-143	0.392042	0.703	0.473	8.22291e-139	0.23	C1orf122	none
3.45174e-143	-1.90227	0.019	0.091	9.37078e-139	0.072	SMIM27	down
4.45631e-143	0.564226	0.535	0.313	1.2098e-138	0.222	ZFYVE21	none
6.11963e-143	0.443862	0.732	0.517	1.66136e-138	0.215	CCT7	none
6.60931e-143	-1.72456	0.106	0.241	1.7943e-138	0.135	GALNT5	down
7.83367e-143	0.44598	0.694	0.457	2.12668e-138	0.237	AHCY	none
8.29466e-143	-3.96643	0.002	0.038	2.25183e-138	0.036	LINC01644	down
9.85253e-143	2.2547	0.2	0.041	2.67477e-138	0.159	PHYHD1	up
9.94118e-143	0.439732	0.979	0.928	2.69883e-138	0.051	RPL24	none
1.07493e-142	0.766198	0.6	0.374	2.91823e-138	0.226	NFE2L1	none
1.59112e-142	0.404696	0.791	0.592	4.31957e-138	0.199	U2SURP	none
2.14281e-142	0.38344	0.82	0.626	5.81731e-138	0.194	EIF3G	none
2.27569e-142	0.339427	0.566	0.325	6.17805e-138	0.241	PAICS	none
2.34426e-142	0.589964	0.589	0.371	6.3642e-138	0.218	RTCB	none
2.77071e-142	0.38271	0.811	0.609	7.52191e-138	0.202	SSBP1	none
3.76404e-142	0.544359	0.564	0.343	1.02186e-137	0.221	METTL23	none
3.80577e-142	0.443361	0.753	0.564	1.03319e-137	0.189	DPY30	none
4.63438e-142	-0.772441	0.456	0.228	1.25814e-137	0.228	IGHG1	none
5.69358e-142	0.739922	0.453	0.236	1.54569e-137	0.217	KIAA0930	none
7.66132e-142	0.344309	0.632	0.387	2.0799e-137	0.245	BRIX1	none
9.49213e-142	-2.00396	0.014	0.078	2.57692e-137	0.064	KIAA1841	down
1.17833e-141	0.914596	0.327	0.125	3.19894e-137	0.202	IFI30	none
1.19848e-141	0.792819	0.495	0.277	3.25363e-137	0.218	NT5C3B	none
1.21704e-141	-2.26341	0.011	0.069	3.30402e-137	0.058	PCNX2	down
1.27964e-141	0.406132	0.758	0.559	3.47397e-137	0.199	PPM1G	none
1.30994e-141	-2.94177	0.007	0.058	3.55624e-137	0.051	NPSR1	down
1.34494e-141	0.778615	0.397	0.189	3.65124e-137	0.208	RBM27	none
1.43019e-141	0.563121	0.729	0.523	3.88269e-137	0.206	PKP3	none
1.56751e-141	-1.85863	0.02	0.095	4.25549e-137	0.075	TARSL2	down
1.84141e-141	1.10356	0.343	0.147	4.99906e-137	0.196	MTFP1	up
2.21707e-141	0.408322	0.801	0.587	6.01891e-137	0.214	MRPS34	none
2.35828e-141	-2.5927	0.014	0.079	6.40225e-137	0.065	THAP9-AS1	down
2.424e-141	0.342743	0.84	0.664	6.58068e-137	0.176	COPE	none
2.83617e-141	0.237748	0.795	0.538	7.69962e-137	0.257	BLOC1S1	none
3.20114e-141	0.37722	0.769	0.538	8.69045e-137	0.231	SSB	none
3.21931e-141	-1.74977	0.017	0.086	8.73979e-137	0.069	SLC39A5	down
3.22791e-141	0.624662	0.5	0.276	8.76314e-137	0.224	EPB41L4A-AS1	none
3.28766e-141	-2.4061	0.013	0.076	8.92534e-137	0.063	RIPOR1	down
3.82928e-141	-2.25434	0.015	0.082	1.03957e-136	0.067	NNT-AS1	down
4.0056e-141	0.401576	0.795	0.598	1.08744e-136	0.197	HDGF	none
4.3085e-141	0.374982	0.758	0.526	1.16967e-136	0.232	MAP2K2	none
4.7608e-141	-2.04364	0.02	0.093	1.29246e-136	0.073	TMEM267	down
7.18103e-141	-1.9176	0.012	0.073	1.94951e-136	0.061	AC009133.1	down
7.23248e-141	0.830325	0.457	0.24	1.96347e-136	0.217	ARL4C	none
1.1422e-140	1.80607	0.233	0.064	3.10083e-136	0.169	LINC00665	up
1.47346e-140	-1.50409	0.221	0.38	4.00014e-136	0.159	GBP3	down
1.73917e-140	0.567277	0.579	0.35	4.72151e-136	0.229	TRABD	none
1.99262e-140	0.576697	0.509	0.276	5.40955e-136	0.233	METRN	none
2.03201e-140	0.737847	0.529	0.312	5.51651e-136	0.217	TRAPPC6A	none
2.24973e-140	-5.01435	0.002	0.037	6.10756e-136	0.035	KCNQ3	down
2.98498e-140	0.952973	0.339	0.142	8.10362e-136	0.197	NPL	none
3.10285e-140	0.547791	0.612	0.372	8.42363e-136	0.24	RYK	none
3.19848e-140	0.830364	0.318	0.128	8.68324e-136	0.19	TUSC1	none
3.40402e-140	-3.67597	0.006	0.055	9.24122e-136	0.049	TIMP4	down
3.46285e-140	0.701027	0.489	0.281	9.40095e-136	0.208	FH	none
3.83874e-140	0.681283	0.619	0.413	1.04214e-135	0.206	GPAA1	none
4.0744e-140	3.37691	0.22	0.058	1.10612e-135	0.162	LUM	up
4.79232e-140	0.411259	0.705	0.482	1.30102e-135	0.223	SSR1	none
4.95739e-140	0.472034	0.699	0.472	1.34583e-135	0.227	PFDN4	none
5.53643e-140	0.716476	0.29	0.097	1.50303e-135	0.193	IGF2BP3	none
5.88112e-140	1.86455	0.216	0.051	1.59661e-135	0.165	TCF7L1	up
6.27569e-140	0.421836	0.818	0.627	1.70372e-135	0.191	SNRPD1	none
6.53203e-140	2.68229	0.282	0.109	1.77332e-135	0.173	SPON2	up
6.61598e-140	0.651727	0.556	0.328	1.79611e-135	0.228	PCYT1A	none
8.02522e-140	1.19991	0.313	0.121	2.17869e-135	0.192	SNRPN	up
9.81473e-140	2.12917	0.289	0.105	2.6645e-135	0.184	TGFBI	up
1.04389e-139	0.455512	0.829	0.651	2.83395e-135	0.178	ATP1A1	none
1.06229e-139	0.472478	0.676	0.459	2.88391e-135	0.217	COA6	none
1.11584e-139	0.28227	0.645	0.388	3.0293e-135	0.257	TCEAL4	none
1.52239e-139	0.34118	0.842	0.641	4.13299e-135	0.201	DSP	none
1.54761e-139	0.470295	0.648	0.431	4.20146e-135	0.217	EMC7	none
1.6664e-139	-2.6652	0.009	0.064	4.52395e-135	0.055	SIK1	down
1.75186e-139	1.30042	0.435	0.212	4.75595e-135	0.223	PTHLH	up
2.0434e-139	0.499603	0.689	0.483	5.54742e-135	0.206	FDFT1	none
2.34988e-139	-1.85975	0.043	0.139	6.37945e-135	0.096	MYRF	down
2.53863e-139	-2.43514	0.011	0.071	6.89186e-135	0.06	BOLA2-SMG1P6	down
2.98611e-139	0.206501	0.649	0.393	8.10669e-135	0.256	MPZL2	none
3.29817e-139	0.667888	0.403	0.192	8.95386e-135	0.211	NT5DC2	none
4.66782e-139	0.763676	0.42	0.211	1.26722e-134	0.209	BCAT2	none
5.13203e-139	0.74157	0.437	0.222	1.39324e-134	0.215	SH3BP1	none
6.03917e-139	2.40429	0.212	0.051	1.63951e-134	0.161	DLK2	up
6.57291e-139	0.436597	0.852	0.674	1.78441e-134	0.178	TUBB	none
9.02302e-139	-2.76782	0.015	0.08	2.44957e-134	0.065	UNC5CL	down
9.62733e-139	0.711321	0.45	0.235	2.61363e-134	0.215	SVBP	none
1.01809e-138	-1.85574	0.021	0.095	2.7639e-134	0.074	TOGARAM1	down
1.22356e-138	0.403296	0.78	0.539	3.32173e-134	0.241	TIMM13	none
1.32913e-138	-1.78235	0.061	0.169	3.60833e-134	0.108	C4orf19	down
1.35917e-138	0.587664	0.57	0.346	3.68987e-134	0.224	CBX1	none
1.87086e-138	0.468243	0.797	0.612	5.07902e-134	0.185	PDCD10	none
3.19348e-138	1.09132	0.341	0.14	8.66966e-134	0.201	CLN3	up
3.24241e-138	-0.972767	0.794	0.778	8.80249e-134	0.016	ELF3	none
4.86202e-138	-3.56818	0.005	0.05	1.31994e-133	0.045	U62317.2	down
7.02896e-138	0.586242	0.535	0.3	1.90822e-133	0.235	TSNAX	none
7.40803e-138	0.673425	0.701	0.545	2.01113e-133	0.156	CKB	none
8.62085e-138	-5.49654	0	0.029	2.34039e-133	0.029	MANCR	down
1.41651e-137	-1.46905	0.025	0.104	3.84555e-133	0.079	PRR34-AS1	down
1.54462e-137	0.535373	0.034	0.123	4.19332e-133	0.089	PSCA	none
3.50833e-137	0.89604	0.412	0.206	9.52441e-133	0.206	ROGDI	none
4.95389e-137	0.637134	0.486	0.265	1.34488e-132	0.221	SSBP4	none
5.46623e-137	0.456125	0.658	0.431	1.48397e-132	0.227	TERF2IP	none
6.22972e-137	0.40607	0.651	0.432	1.69124e-132	0.219	MRPS33	none
6.49998e-137	2.96328	0.175	0.026	1.76461e-132	0.149	INHBA	up
7.1946e-137	0.34863	0.573	0.333	1.95319e-132	0.24	RHOV	none
8.74906e-137	0.533404	0.521	0.295	2.37519e-132	0.226	UBR5	none
9.38627e-137	-1.65951	0.206	0.348	2.54818e-132	0.142	PLS1	down
1.02959e-136	0.543634	0.768	0.565	2.79514e-132	0.203	STOML2	none
1.16557e-136	0.313409	0.812	0.602	3.1643e-132	0.21	PTMS	none
1.18609e-136	-2.50586	0.004	0.045	3.21999e-132	0.041	HIST2H4B	down
1.34283e-136	0.360969	0.582	0.364	3.64551e-132	0.218	IDI1	none
2.63784e-136	1.07691	0.468	0.267	7.16121e-132	0.201	SIGMAR1	up
3.1088e-136	0.634595	0.57	0.361	8.43976e-132	0.209	CREG1	none
3.16629e-136	-2.24677	0.01	0.067	8.59584e-132	0.057	BICRAL	down
5.45602e-136	0.549945	0.558	0.341	1.4812e-131	0.217	PSMG1	none
5.59178e-136	-2.55564	0.011	0.069	1.51806e-131	0.058	BICRA	down
6.03141e-136	-2.76438	0.008	0.059	1.63741e-131	0.051	ZSWIM9	down
6.14502e-136	0.522926	0.677	0.457	1.66825e-131	0.22	DPP7	none
8.36573e-136	0.41814	0.669	0.442	2.27113e-131	0.227	MAZ	none
8.74099e-136	0.711644	0.444	0.229	2.373e-131	0.215	ZNF639	none
1.06057e-135	0.528199	0.53	0.299	2.87923e-131	0.231	TERF1	none
1.18584e-135	1.22924	0.272	0.092	3.21931e-131	0.18	CLEC11A	up
1.50734e-135	-5.65848	0.001	0.031	4.09213e-131	0.03	MAFIP	down
1.82889e-135	0.642204	0.526	0.313	4.96506e-131	0.213	PRPSAP1	none
1.90408e-135	-2.12914	0.013	0.073	5.16919e-131	0.06	KIF12	down
2.05516e-135	0.923942	0.355	0.161	5.57935e-131	0.194	PGAP2	none
2.55859e-135	0.444683	0.899	0.787	6.94605e-131	0.112	JUND	none
2.56251e-135	0.411073	0.6	0.388	6.95672e-131	0.212	COMMD4	none
3.58062e-135	0.669273	0.544	0.342	9.72067e-131	0.202	MED30	none
5.03511e-135	0.843624	0.406	0.203	1.36693e-130	0.203	HSD17B8	none
5.90543e-135	1.07526	0.378	0.176	1.60321e-130	0.202	PRSS21	up
7.38253e-135	0.488216	0.568	0.351	2.00421e-130	0.217	MRPL50	none
8.73667e-135	0.266656	0.841	0.637	2.37183e-130	0.204	SNRPE	none
9.77101e-135	-3.15981	0.004	0.047	2.65263e-130	0.043	F8A3	down
1.01632e-134	-2.83386	0.006	0.052	2.75912e-130	0.046	AC026401.3	down
1.07114e-134	0.483236	0.556	0.322	2.90792e-130	0.234	MPHOSPH10	none
1.1765e-134	0.742734	0.448	0.246	3.19396e-130	0.202	MOCS2	none
1.43496e-134	0.618158	0.415	0.204	3.89563e-130	0.211	PAK1IP1	none
2.73711e-134	0.449542	0.857	0.686	7.43071e-130	0.171	BSG	none
2.94644e-134	-1.749	0.02	0.09	7.99899e-130	0.07	GRHL2	down
3.34251e-134	0.545653	0.538	0.305	9.07424e-130	0.233	TSHZ2	none
3.8378e-134	0.723479	0.476	0.269	1.04189e-129	0.207	CFAP20	none
4.65568e-134	-4.57482	0.001	0.031	1.26392e-129	0.03	AC092368.3	down
5.87512e-134	-3.47633	0.004	0.045	1.59498e-129	0.041	ADSSL1	down
6.4688e-134	-2.13815	0.016	0.082	1.75615e-129	0.066	BCLAF3	down
7.4455e-134	0.296905	0.532	0.291	2.0213e-129	0.241	NMB	none
8.00124e-134	0.610533	0.457	0.245	2.17218e-129	0.212	RRAS2	none
8.43637e-134	0.470833	0.584	0.361	2.29031e-129	0.223	PPHLN1	none
8.78191e-134	-2.36381	0.009	0.063	2.38411e-129	0.054	PHETA1	down
1.00684e-133	3.12437	0.211	0.054	2.73336e-129	0.157	THSD4	up
1.05353e-133	-1.96824	0.02	0.09	2.86013e-129	0.07	OVOL2	down
1.36024e-133	-2.02048	0.022	0.096	3.69277e-129	0.074	LINC02001	down
1.43778e-133	0.31653	0.789	0.582	3.90328e-129	0.207	EIF3M	none
1.84421e-133	0.557931	0.603	0.393	5.00665e-129	0.21	MTX1	none
1.86388e-133	-2.48205	0.009	0.063	5.06006e-129	0.054	ALDOB	down
1.97496e-133	0.475087	0.559	0.325	5.36163e-129	0.234	VEGFB	none
2.03099e-133	0.318993	0.846	0.699	5.51373e-129	0.147	RBX1	none
2.03142e-133	0.411005	0.83	0.644	5.5149e-129	0.186	SF3B5	none
2.08908e-133	0.383626	0.889	0.758	5.67143e-129	0.131	SNRPB	none
2.17581e-133	0.392821	0.872	0.705	5.90688e-129	0.167	POLR2L	none
2.38306e-133	0.435417	0.696	0.488	6.46953e-129	0.208	UBE2V2	none
2.8212e-133	0.471307	0.577	0.358	7.659e-129	0.219	CCS	none
3.22186e-133	-2.12943	0.014	0.077	8.7467e-129	0.063	VTCN1	down
4.38681e-133	-2.22502	0.009	0.062	1.19093e-128	0.053	BICDL1	down
5.41902e-133	0.87003	0.519	0.31	1.47116e-128	0.209	PPT1	none
5.4752e-133	0.548342	0.627	0.405	1.48641e-128	0.222	NDUFA9	none
9.87255e-133	0.501057	0.413	0.206	2.6802e-128	0.207	AGPS	none
1.07971e-132	-1.80083	0.036	0.125	2.9312e-128	0.089	THAP12	down
1.12372e-132	-5.17449	0	0.029	3.05069e-128	0.029	B3GALT5-AS1	down
1.1459e-132	1.26011	0.219	0.058	3.1109e-128	0.161	PARVB	up
1.15123e-132	1.80885	0.276	0.108	3.12537e-128	0.168	IGHMBP2	up
1.60225e-132	0.38155	0.589	0.362	4.34978e-128	0.227	PMVK	none
1.69214e-132	-1.94611	0.082	0.198	4.59382e-128	0.116	TTC39A	down
2.25086e-132	-1.97811	0.061	0.166	6.11065e-128	0.105	PKDCC	down
2.406e-132	-1.84479	0.019	0.088	6.5318e-128	0.069	TAZ	down
2.42746e-132	1.00306	0.441	0.234	6.59007e-128	0.207	WWTR1	up
3.72053e-132	-3.75918	0.003	0.041	1.01005e-127	0.038	SERPINB11	down
6.0525e-132	-0.950585	0.622	0.686	1.64313e-127	0.064	CLDN7	none
8.99655e-132	0.54695	0.567	0.349	2.44238e-127	0.218	ERCC1	none
9.73357e-132	0.998034	0.342	0.155	2.64247e-127	0.187	HSD17B1	none
1.12185e-131	-2.30006	0.01	0.066	3.0456e-127	0.056	C7orf43	down
1.14163e-131	0.826529	0.482	0.269	3.09931e-127	0.213	ZNF428	none
1.32776e-131	0.669993	0.482	0.272	3.60459e-127	0.21	NT5DC1	none
2.27037e-131	0.655956	0.506	0.303	6.1636e-127	0.203	PGP	none
2.66746e-131	0.400911	0.672	0.449	7.24162e-127	0.223	ANP32A	none
3.46159e-131	0.508197	0.652	0.423	9.39751e-127	0.229	FYTTD1	none
4.26025e-131	0.57559	0.662	0.465	1.15657e-126	0.197	NAPRT	none
4.4355e-131	-2.32162	0.009	0.061	1.20415e-126	0.052	PF4	down
4.76679e-131	-1.68194	0.114	0.243	1.29409e-126	0.129	ADGRE5	down
5.13783e-131	-4.19792	0.002	0.035	1.39482e-126	0.033	CASTOR3	down
5.27236e-131	0.624491	0.549	0.332	1.43134e-126	0.217	TNFAIP2	none
5.59594e-131	0.34126	0.825	0.656	1.51919e-126	0.169	COX7A2L	none
7.02267e-131	0.767902	0.456	0.256	1.90651e-126	0.2	MRGBP	none
8.11572e-131	-6.85017	0	0.027	2.20326e-126	0.027	LINC01169	down
9.69994e-131	-2.10868	0.023	0.096	2.63334e-126	0.073	PPP1R14D	down
1.00065e-130	-2.86887	0.005	0.05	2.71658e-126	0.045	AC020978.5	down
1.07511e-130	1.61339	0.24	0.075	2.9187e-126	0.165	WNT5A	up
1.29136e-130	0.414539	0.706	0.488	3.50578e-126	0.218	TIMMDC1	none
1.29262e-130	-2.94812	0.009	0.061	3.50921e-126	0.052	ANXA9	down
1.4354e-130	-2.02543	0.007	0.055	3.89682e-126	0.048	RPS10-NUDT3	down
1.58435e-130	-3.90048	0.001	0.033	4.30119e-126	0.032	LINC01819	down
1.78024e-130	0.332653	0.57	0.346	4.83299e-126	0.224	SLC25A37	none
1.95592e-130	0.620033	0.468	0.262	5.30994e-126	0.206	UBA5	none
1.96195e-130	0.633297	0.477	0.263	5.3263e-126	0.214	GPATCH4	none
2.28895e-130	0.127304	0.4	0.18	6.21403e-126	0.22	FBLN1	none
4.5271e-130	0.359241	0.698	0.476	1.22902e-125	0.222	COPS5	none
4.92726e-130	0.494186	0.396	0.19	1.33765e-125	0.206	ECI2	none
6.4316e-130	0.342634	0.752	0.529	1.74605e-125	0.223	TCP1	none
7.20418e-130	0.435096	0.578	0.351	1.95579e-125	0.227	NOB1	none
7.63205e-130	0.584555	0.54	0.315	2.07195e-125	0.225	ZNRF1	none
7.95956e-130	0.896413	0.489	0.291	2.16086e-125	0.198	SHC1	none
1.0081e-129	0.672494	0.431	0.221	2.7368e-125	0.21	TFAP2A	none
1.01379e-129	0.282346	0.613	0.389	2.75225e-125	0.224	BZW2	none
1.28946e-129	0.717795	0.715	0.556	3.50062e-125	0.159	HES1	none
1.75532e-129	0.367526	0.843	0.678	4.76534e-125	0.165	NDUFAB1	none
2.78446e-129	-3.06663	0.004	0.044	7.55924e-125	0.04	MYZAP	down
3.33729e-129	0.638768	0.476	0.262	9.06008e-125	0.214	TMEM203	none
4.89114e-129	-4.75616	0.005	0.046	1.32785e-124	0.041	KRT4	down
5.62419e-129	-1.81142	0.027	0.106	1.52686e-124	0.079	PRAG1	down
5.68693e-129	-1.70235	0.026	0.104	1.54389e-124	0.078	MIGA1	down
7.32123e-129	0.429097	0.942	0.851	1.98757e-124	0.091	EEF1D	none
9.07614e-129	1.61033	0.314	0.133	2.46399e-124	0.181	TNC	up
9.09591e-129	0.238412	0.701	0.47	2.46936e-124	0.231	DNAJC21	none
1.06416e-128	0.825962	0.378	0.188	2.88898e-124	0.19	YARS2	none
1.11867e-128	-2.34473	0.008	0.059	3.03698e-124	0.051	BRD3OS	down
1.343e-128	0.507867	0.455	0.245	3.64597e-124	0.21	COPS4	none
1.48649e-128	0.466138	0.579	0.361	4.03552e-124	0.218	BAG3	none
1.70794e-128	-4.03129	0	0.027	4.63672e-124	0.027	TTR	down
2.20004e-128	0.341243	0.977	0.949	5.97267e-124	0.028	RPL13A	none
2.29402e-128	0.474819	0.518	0.3	6.22781e-124	0.218	MRTO4	none
2.70234e-128	0.41664	0.487	0.266	7.33631e-124	0.221	MAFB	none
2.88644e-128	0.381379	0.887	0.721	7.83611e-124	0.166	CNBP	none
3.12286e-128	0.34571	0.793	0.595	8.47793e-124	0.198	SARAF	none
4.15544e-128	0.682335	0.649	0.421	1.12812e-123	0.228	LTBR	none
4.20321e-128	0.67089	0.505	0.294	1.14109e-123	0.211	DNM1L	none
4.43652e-128	0.285178	0.728	0.494	1.20443e-123	0.234	EIF3L	none
4.96209e-128	0.667694	0.43	0.23	1.34711e-123	0.2	GPN1	none
5.43595e-128	0.770624	0.415	0.215	1.47575e-123	0.2	SC5D	none
6.05764e-128	0.336288	0.607	0.379	1.64453e-123	0.228	DPM1	none
6.07751e-128	-2.96912	0.006	0.05	1.64992e-123	0.044	NR5A2	down
6.43351e-128	-2.3771	0.011	0.068	1.74657e-123	0.057	CGAS	down
6.50726e-128	-3.53095	0.004	0.045	1.76659e-123	0.041	LINC02303	down
6.74067e-128	-2.15161	0.01	0.063	1.82996e-123	0.053	PAPD4	down
8.64847e-128	-1.84288	0.018	0.084	2.34789e-123	0.066	HIST1H1E	down
8.91011e-128	0.421525	0.588	0.352	2.41892e-123	0.236	USP14	none
9.28451e-128	-2.57028	0.034	0.118	2.52056e-123	0.084	REG1A	down
1.15784e-127	0.363769	0.835	0.661	3.14331e-123	0.174	PSMB2	none
1.24433e-127	0.598993	0.767	0.582	3.3781e-123	0.185	APLP2	none
1.65763e-127	0.483254	0.583	0.362	4.50014e-123	0.221	NUBP2	none
1.74323e-127	-1.28671	0.026	0.103	4.73251e-123	0.077	CYR61	down
1.81699e-127	0.516738	0.377	0.175	4.93277e-123	0.202	SNHG19	none
2.35418e-127	-1.95122	0.024	0.098	6.39113e-123	0.074	ILF3-DT	down
2.741e-127	-4.505	0.002	0.035	7.44128e-123	0.033	SLURP2	down
3.94751e-127	0.57736	0.506	0.286	1.07167e-122	0.22	UTP18	none
4.40124e-127	0.647052	0.53	0.327	1.19485e-122	0.203	PPIE	none
4.55608e-127	-2.00599	0.076	0.188	1.23689e-122	0.112	INPP4B	down
4.61925e-127	-2.0205	0.035	0.12	1.25403e-122	0.085	TNFRSF11A	down
6.20279e-127	0.641361	0.528	0.312	1.68393e-122	0.216	FAM210B	none
7.17812e-127	0.81749	0.414	0.215	1.94872e-122	0.199	FGFR3	none
8.48186e-127	0.456904	0.677	0.417	2.30266e-122	0.26	RPP21	none
1.16814e-126	0.430235	0.724	0.516	3.17126e-122	0.208	IFI27L2	none
1.69281e-126	1.2851	0.287	0.113	4.59564e-122	0.174	SOX7	up
1.69496e-126	-2.04639	0.013	0.071	4.60148e-122	0.058	NOTCH2NL	down
1.80255e-126	0.258991	0.672	0.449	4.89358e-122	0.223	DECR1	none
2.24067e-126	0.81143	0.404	0.21	6.08296e-122	0.194	PCCB	none
2.4981e-126	0.423409	0.629	0.399	6.78185e-122	0.23	MRPS23	none
4.64346e-126	0.469339	0.717	0.514	1.26061e-121	0.203	COA4	none
5.83931e-126	-2.66197	0.009	0.06	1.58526e-121	0.051	CD163L1	down
6.21731e-126	-2.70468	0.014	0.073	1.68788e-121	0.059	XK	down
6.6484e-126	0.56685	0.532	0.316	1.80491e-121	0.216	TRADD	none
7.10502e-126	0.266845	0.865	0.651	1.92887e-121	0.214	NDUFA11	none
7.60649e-126	-2.10213	0.015	0.075	2.06501e-121	0.06	AC060780.1	down
9.77943e-126	0.949025	0.412	0.221	2.65492e-121	0.191	TRIM7	none
1.91433e-125	-1.56923	0.134	0.266	5.19702e-121	0.132	ICA1	down
1.96343e-125	0.63118	0.557	0.348	5.33033e-121	0.209	UBAC2	none
2.51812e-125	0.55797	0.437	0.226	6.8362e-121	0.211	PTDSS1	none
2.59943e-125	0.143771	0.349	0.157	7.05694e-121	0.192	CRYAB	none
2.6167e-125	-2.11602	0.019	0.085	7.10383e-121	0.066	ECPAS	down
2.6759e-125	0.439541	0.453	0.239	7.26453e-121	0.214	NPM3	none
2.70213e-125	-2.63613	0.007	0.054	7.33574e-121	0.047	AF117829.1	down
2.73312e-125	0.403996	0.716	0.487	7.41987e-121	0.229	APEX1	none
4.43153e-125	0.728955	0.356	0.167	1.20307e-120	0.189	NCS1	none
4.64833e-125	0.266163	0.777	0.565	1.26193e-120	0.212	ARGLU1	none
5.43445e-125	-1.65889	0.028	0.106	1.47535e-120	0.078	BX284668.5	down
7.04588e-125	-4.42417	0.004	0.042	1.91281e-120	0.038	LYPD2	down
7.21779e-125	1.05275	0.354	0.167	1.95949e-120	0.187	CCDC51	up
7.59885e-125	-2.20334	0.014	0.075	2.06294e-120	0.061	TENT2	down
8.53435e-125	0.589843	0.685	0.475	2.31691e-120	0.21	TNFRSF1A	none
9.41905e-125	0.213327	0.623	0.373	2.55708e-120	0.25	FAM89B	none
1.12752e-124	0.865212	0.619	0.449	3.061e-120	0.17	NCOA7	none
1.13733e-124	0.584308	0.492	0.273	3.08762e-120	0.219	GPS2	none
1.27043e-124	0.663957	0.492	0.288	3.44896e-120	0.204	EXOSC5	none
1.37094e-124	-2.45156	0.011	0.066	3.72184e-120	0.055	MDP1	down
1.53995e-124	1.4741	0.264	0.097	4.18066e-120	0.167	MRC2	up
1.55706e-124	-2.29026	0.011	0.065	4.2271e-120	0.054	TMPRSS13	down
1.62379e-124	0.857032	0.331	0.148	4.40827e-120	0.183	GAS2L1	none
1.72576e-124	1.39829	0.269	0.101	4.68509e-120	0.168	PIK3R2	up
1.7404e-124	-3.85745	0.003	0.04	4.72484e-120	0.037	LINC02035	down
1.83965e-124	-2.33324	0.017	0.08	4.99427e-120	0.063	XDH	down
2.22584e-124	-1.98668	0.012	0.069	6.0427e-120	0.057	AC091271.1	down
2.28297e-124	0.90576	0.589	0.395	6.19781e-120	0.194	HINT2	none
2.6551e-124	0.662048	0.372	0.176	7.20806e-120	0.196	TBC1D2	none
2.72563e-124	-6.14577	0	0.026	7.39955e-120	0.026	WFDC5	down
3.03939e-124	1.69282	0.256	0.091	8.25135e-120	0.165	RABGEF1	up
3.53489e-124	-3.03545	0.004	0.043	9.59653e-120	0.039	NRSN2-AS1	down
3.769e-124	0.365644	0.634	0.417	1.02321e-119	0.217	TIPRL	none
4.28599e-124	0.444981	0.713	0.519	1.16356e-119	0.194	EMC6	none
4.6209e-124	0.681775	0.499	0.304	1.25448e-119	0.195	SMARCD2	none
6.56365e-124	0.440297	0.552	0.343	1.7819e-119	0.209	HAT1	none
6.58189e-124	0.80303	0.356	0.166	1.78685e-119	0.19	LTB4R	none
6.71156e-124	1.80107	0.244	0.084	1.82205e-119	0.16	AATK	up
1.07623e-123	-6.44219	0	0.025	2.92175e-119	0.025	MYO3A	down
1.27802e-123	1.12862	0.287	0.114	3.46956e-119	0.173	XRRA1	up
1.32381e-123	-6.45911	0	0.027	3.59387e-119	0.027	CRNN	down
1.3521e-123	-4.33434	0.001	0.029	3.67067e-119	0.028	SPINK7	down
1.7366e-123	0.63575	0.482	0.267	4.71453e-119	0.215	PYCR2	none
1.75389e-123	0.42744	0.657	0.449	4.76146e-119	0.208	TRAPPC2L	none
1.75506e-123	0.787567	0.357	0.167	4.76462e-119	0.19	CTU1	none
1.82174e-123	0.447704	0.8	0.607	4.94565e-119	0.193	ADRM1	none
1.8937e-123	0.530247	0.481	0.27	5.14102e-119	0.211	KIF21A	none
1.91739e-123	-1.8115	0.024	0.096	5.20532e-119	0.072	MRE11	down
2.27768e-123	2.66234	0.157	0.023	6.18343e-119	0.134	PPP1R14A	up
2.31731e-123	-3.33302	0.002	0.035	6.29105e-119	0.033	IQCN	down
2.38375e-123	-1.18084	0.46	0.565	6.47142e-119	0.105	ST14	down
2.77333e-123	0.584478	0.459	0.25	7.52903e-119	0.209	CHD6	none
3.27664e-123	-2.04242	0.023	0.094	8.89542e-119	0.071	YAE1D1	down
3.95606e-123	0.514085	0.523	0.318	1.07399e-118	0.205	SNRNP40	none
4.10663e-123	0.92538	0.346	0.163	1.11487e-118	0.183	CLN5	none
4.15304e-123	0.977286	0.495	0.31	1.12747e-118	0.185	AHNAK2	none
6.91397e-123	1.58668	0.218	0.065	1.877e-118	0.153	CEP19	up
8.58107e-123	-2.73578	0.006	0.05	2.32959e-118	0.044	AC092747.4	down
8.70457e-123	0.402428	0.716	0.503	2.36312e-118	0.213	GLRX3	none
1.21698e-122	-1.78728	0.018	0.083	3.30386e-118	0.065	FAM83F	down
1.60337e-122	0.533105	0.465	0.262	4.35283e-118	0.203	FBXO22	none
1.78726e-122	-1.3376	0.461	0.559	4.85206e-118	0.098	CD55	down
1.89514e-122	0.799381	0.385	0.192	5.14494e-118	0.193	CDKN2AIPNL	none
2.41289e-122	0.593095	0.555	0.351	6.55051e-118	0.204	KLF10	none
2.59267e-122	0.486057	0.611	0.412	7.03859e-118	0.199	CRIPT	none
3.20253e-122	0.639636	0.552	0.345	8.69423e-118	0.207	MED21	none
4.94657e-122	-3.30233	0.005	0.047	1.3429e-117	0.042	AC004816.1	down
8.24031e-122	0.379548	0.686	0.471	2.23708e-117	0.215	CCDC47	none
8.88415e-122	0.736005	0.446	0.25	2.41187e-117	0.196	TMED1	none
1.07091e-121	-3.39495	0.003	0.037	2.90729e-117	0.034	LINC02154	down
1.12107e-121	2.27299	0.171	0.031	3.04349e-117	0.14	COL6A2	up
1.14261e-121	-1.84122	0.224	0.356	3.10197e-117	0.132	MGLL	down
1.3049e-121	-2.01936	0.013	0.071	3.54254e-117	0.058	DHRS4-AS1	down
1.45048e-121	0.412148	0.861	0.691	3.93776e-117	0.17	RPL22L1	none
1.80833e-121	0.325812	0.745	0.523	4.90925e-117	0.222	TBL1XR1	none
1.8463e-121	0.303224	0.772	0.547	5.01233e-117	0.225	RSL1D1	none
2.12733e-121	-3.03229	0.01	0.061	5.77528e-117	0.051	WDR72	down
3.26047e-121	-3.9612	0.001	0.03	8.85153e-117	0.029	LINP1	down
3.46266e-121	0.730313	0.598	0.411	9.40044e-117	0.187	RNASEH2C	none
3.8836e-121	0.523583	0.542	0.338	1.05432e-116	0.204	APMAP	none
4.09931e-121	0.629907	0.413	0.219	1.11288e-116	0.194	ACYP1	none
4.31724e-121	1.13422	0.274	0.105	1.17204e-116	0.169	MFSD2A	up
7.01682e-121	-1.69031	0.044	0.133	1.90493e-116	0.089	PAQR8	down
1.37106e-120	0.325571	0.75	0.529	3.72216e-116	0.221	CNIH4	none
1.6245e-120	0.550232	0.412	0.216	4.4102e-116	0.196	DEF8	none
1.82298e-120	-2.24891	0.01	0.062	4.94903e-116	0.052	AC008771.1	down
2.50384e-120	0.502029	0.591	0.377	6.79744e-116	0.214	COQ4	none
2.62259e-120	1.55462	0.241	0.081	7.11981e-116	0.16	LAYN	up
2.80614e-120	-1.81496	0.017	0.08	7.61812e-116	0.063	COQ8B	down
2.94314e-120	-4.94776	0	0.026	7.99004e-116	0.026	FOXN1	down
3.26448e-120	0.345635	0.609	0.39	8.8624e-116	0.219	AZIN1	none
3.35567e-120	-1.90884	0.024	0.095	9.10998e-116	0.071	CIITA	down
4.25514e-120	0.744085	0.724	0.552	1.15518e-115	0.172	NQO1	none
4.28838e-120	0.940578	0.324	0.143	1.16421e-115	0.181	RHOQ	none
4.49371e-120	0.434951	0.726	0.546	1.21995e-115	0.18	SNF8	none
4.66448e-120	0.537665	0.455	0.252	1.26631e-115	0.203	KLC1	none
4.90181e-120	0.438888	0.608	0.382	1.33074e-115	0.226	RSBN1L	none
7.33325e-120	0.344543	0.685	0.466	1.99083e-115	0.219	TMEM160	none
8.75888e-120	-1.85183	0.01	0.062	2.37786e-115	0.052	RASAL1	down
9.72855e-120	0.652459	0.269	0.1	2.64111e-115	0.169	CPE	none
1.05363e-119	0.343152	0.757	0.563	2.86039e-115	0.194	PSMD11	none
1.08168e-119	2.29828	0.195	0.051	2.93656e-115	0.144	COL4A5	up
1.27126e-119	0.560827	0.5	0.298	3.45122e-115	0.202	COMMD7	none
1.29655e-119	-1.10472	0.571	0.616	3.51986e-115	0.045	SPATS2L	down
1.41548e-119	0.608824	0.395	0.203	3.84274e-115	0.192	RAB32	none
2.03878e-119	-1.9099	0.015	0.075	5.53487e-115	0.06	SKIV2L2	down
2.12412e-119	0.886358	0.358	0.173	5.76656e-115	0.185	WDR54	none
2.12468e-119	0.407601	0.851	0.673	5.76809e-115	0.178	PDIA3	none
2.45379e-119	0.185875	0.816	0.596	6.66155e-115	0.22	PSMA4	none
2.76295e-119	0.693515	0.45	0.249	7.50086e-115	0.201	CYP2S1	none
2.95707e-119	0.398383	0.658	0.432	8.02787e-115	0.226	RSRC1	none
3.20296e-119	-2.43838	0.008	0.055	8.69539e-115	0.047	HIST1H3H	down
3.26089e-119	-1.80816	0.085	0.196	8.85265e-115	0.111	AKR7A3	down
3.28136e-119	-2.24602	0.006	0.049	8.90822e-115	0.043	AC067852.2	down
3.71902e-119	-1.82483	0.023	0.092	1.00964e-114	0.069	COP1	down
3.91642e-119	0.64077	0.774	0.574	1.06323e-114	0.2	SDC1	none
4.51781e-119	-5.12243	0	0.025	1.22649e-114	0.025	CLPSL1	down
5.92304e-119	0.295182	0.606	0.4	1.60799e-114	0.206	MRPL22	none
6.31654e-119	2.09848	0.146	0.017	1.71482e-114	0.129	BEX5	up
8.15898e-119	-1.7888	0.015	0.075	2.215e-114	0.06	AL392172.1	down
8.48519e-119	0.236748	0.761	0.543	2.30356e-114	0.218	HNRNPR	none
8.629e-119	0.511575	0.521	0.318	2.3426e-114	0.203	MYL6B	none
8.98964e-119	-4.14447	0.002	0.032	2.44051e-114	0.03	AKR1C4	down
9.99185e-119	-1.67603	0.026	0.099	2.71259e-114	0.073	TRAPPC2B	down
1.06723e-118	0.972874	0.349	0.167	2.89732e-114	0.182	AARSD1	none
1.27894e-118	-1.25986	0.386	0.507	3.47207e-114	0.121	LLGL2	down
1.3044e-118	0.5501	0.438	0.235	3.54119e-114	0.203	DDB2	none
1.43803e-118	-1.76434	0.074	0.18	3.90396e-114	0.106	RAB17	down
1.60228e-118	-1.97879	0.015	0.074	4.34987e-114	0.059	DELE1	down
1.86718e-118	0.988615	0.334	0.153	5.06901e-114	0.181	RNF217	none
2.09759e-118	0.434951	0.815	0.639	5.69453e-114	0.176	TRA2B	none
2.26383e-118	0.389343	0.712	0.511	6.14585e-114	0.201	WTAP	none
2.49042e-118	-2.1433	0.027	0.101	6.76098e-114	0.074	SEMA4G	down
2.68912e-118	0.393517	0.602	0.374	7.30042e-114	0.228	SRM	none
3.21023e-118	0.714898	0.358	0.17	8.71514e-114	0.188	TOP1MT	none
3.32855e-118	0.750276	0.431	0.242	9.03635e-114	0.189	SLC25A33	none
3.517e-118	0.740364	0.395	0.201	9.54795e-114	0.194	MVD	none
3.77616e-118	0.396593	0.606	0.401	1.02515e-113	0.205	MED4	none
4.8088e-118	0.480588	0.561	0.353	1.30549e-113	0.208	GSS	none
5.62787e-118	-1.82395	0.022	0.091	1.52785e-113	0.069	EEF1AKMT4	down
5.69243e-118	0.533532	0.433	0.24	1.54538e-113	0.193	TTLL12	none
6.5018e-118	0.411557	0.449	0.241	1.76511e-113	0.208	NR3C1	none
7.35442e-118	0.558431	0.526	0.316	1.99658e-113	0.21	ARL2BP	none
7.46573e-118	0.590662	0.592	0.374	2.0268e-113	0.218	C18orf32	none
7.46955e-118	-3.78262	0.002	0.034	2.02783e-113	0.032	PNMA2	down
7.54802e-118	0.4559	0.571	0.369	2.04914e-113	0.202	HMOX2	none
8.90978e-118	0.988141	0.335	0.156	2.41883e-113	0.179	KREMEN1	none
1.39371e-117	-1.7826	0.018	0.08	3.78365e-113	0.062	TEDC1	down
1.41855e-117	0.457828	0.525	0.312	3.85108e-113	0.213	ZFP91	none
1.50058e-117	0.482487	0.378	0.184	4.07379e-113	0.194	ALDH7A1	none
1.59771e-117	0.303418	0.711	0.511	4.33747e-113	0.2	HNRNPH3	none
1.70589e-117	0.289869	0.627	0.429	4.63115e-113	0.198	POLE4	none
1.88679e-117	1.02237	0.305	0.131	5.12226e-113	0.174	TPST1	up
2.12635e-117	6.47193	0.117	0.003	5.77261e-113	0.114	ABCA4	up
2.2875e-117	-2.30291	0.015	0.073	6.21011e-113	0.058	MAP3K21	down
2.55312e-117	-4.39713	0.006	0.047	6.9312e-113	0.041	CASP14	down
3.63666e-117	0.743074	0.524	0.342	9.8728e-113	0.182	CDC42EP4	none
3.66729e-117	0.278506	0.505	0.284	9.95595e-113	0.221	TCEAL8	none
3.67586e-117	-2.94485	0.009	0.057	9.97924e-113	0.048	SELPLG	down
3.7121e-117	-1.82007	0.023	0.092	1.00776e-112	0.069	METTL13	down
3.7201e-117	0.336293	0.981	0.951	1.00993e-112	0.03	RPL7A	none
4.45956e-117	0.729274	0.374	0.184	1.21068e-112	0.19	CBX6	none
4.60106e-117	-4.83585	0.001	0.026	1.2491e-112	0.025	AC098613.1	down
6.28983e-117	0.307613	0.655	0.437	1.70756e-112	0.218	SNRPA1	none
6.40917e-117	0.2981	0.638	0.426	1.73996e-112	0.212	LAGE3	none
9.07249e-117	-3.21285	0.005	0.044	2.463e-112	0.039	BAIAP2-DT	down
1.05349e-116	0.908351	0.364	0.18	2.86002e-112	0.184	DUSP7	none
1.21281e-116	3.43726	0.138	0.014	3.29253e-112	0.124	TCF15	up
1.40106e-116	-1.91788	0.015	0.075	3.8036e-112	0.06	MYO1A	down
1.50884e-116	-2.47842	0.008	0.053	4.09619e-112	0.045	AC013394.1	down
1.90955e-116	-8.56182	0	0.023	5.18404e-112	0.023	MAGEA1	down
2.82289e-116	0.291587	0.568	0.344	7.66357e-112	0.224	LRRC8A	none
3.03415e-116	0.773196	0.336	0.154	8.23712e-112	0.182	RORA	none
3.98965e-116	-1.93663	0.022	0.091	1.08311e-111	0.069	NAXD	down
4.35396e-116	0.493266	0.577	0.368	1.18201e-111	0.209	DCUN1D1	none
4.55403e-116	0.476828	0.615	0.398	1.23633e-111	0.217	CTSZ	none
5.06077e-116	1.24604	0.278	0.115	1.3739e-111	0.163	HOXA7	up
5.73185e-116	0.356107	0.639	0.413	1.55608e-111	0.226	HDDC2	none
7.3814e-116	0.535303	0.479	0.275	2.0039e-111	0.204	WDR61	none
1.03393e-115	1.21601	0.277	0.113	2.8069e-111	0.164	C1orf50	up
1.14122e-115	0.599694	0.588	0.386	3.09818e-111	0.202	LDLR	none
1.19574e-115	0.531324	0.598	0.384	3.2462e-111	0.214	N4BP1	none
1.23163e-115	0.157019	0.655	0.436	3.34362e-111	0.219	REL	none
1.25639e-115	0.307661	0.987	0.968	3.41084e-111	0.019	RPL8	none
1.31212e-115	-1.94476	0.028	0.102	3.56213e-111	0.074	HSH2D	down
1.33664e-115	0.308771	0.845	0.681	3.62871e-111	0.164	MZT2A	none
1.49776e-115	0.4979	0.626	0.413	4.06611e-111	0.213	TRMT10C	none
1.51698e-115	0.565638	0.533	0.337	4.11829e-111	0.196	ANAPC15	none
1.52862e-115	-2.11613	0.014	0.072	4.1499e-111	0.058	C1orf27	down
1.70939e-115	0.340769	0.695	0.486	4.64064e-111	0.209	RTF1	none
1.8845e-115	0.443046	0.522	0.304	5.11603e-111	0.218	ARHGEF35	none
2.00978e-115	-2.30387	0.005	0.045	5.45615e-111	0.04	SLX1B	down
2.58453e-115	-2.05206	0.021	0.086	7.01649e-111	0.065	AL390719.2	down
3.51798e-115	0.361719	0.716	0.522	9.55062e-111	0.194	SDHD	none
3.82038e-115	0.274619	0.746	0.536	1.03716e-110	0.21	ANKRD11	none
4.26654e-115	1.55497	0.277	0.112	1.15828e-110	0.165	COL18A1	up
5.98797e-115	0.507336	0.794	0.626	1.62561e-110	0.168	CEBPB	none
6.08076e-115	0.245756	0.792	0.595	1.6508e-110	0.197	HNRNPM	none
6.92594e-115	0.521149	0.45	0.253	1.88026e-110	0.197	SMC6	none
7.81157e-115	1.30648	0.262	0.101	2.12069e-110	0.161	RPP40	up
8.15637e-115	-2.58177	0.005	0.045	2.21429e-110	0.04	AL441992.1	down
[truncated: 11,355 more rows]

## Sheet: Fibroblast
Table S4 Differentially expressed genes of fibroblasts after treatment compared to baseline
p_val	avg_log2FC	pct.1	pct.2	p_val_adj	pct.diff	gene	change
0	-2.78877	0.201	0.756	0	0.555	IGHG1	down
0	-1.67378	0.261	0.812	0	0.551	IGLC2	down
0	-1.57061	0.344	0.856	0	0.512	CAVIN3	down
0	-2.11376	0.26	0.77	0	0.51	IGHG3	down
0	-1.38895	0.457	0.967	0	0.51	H3F3B	down
0	-1.71217	0.261	0.766	0	0.505	CTGF	down
0	-1.30342	0.45	0.955	0	0.505	RACK1	down
0	-1.2961	0.431	0.935	0	0.504	H3F3A	down
0	-1.44345	0.357	0.856	0	0.499	CAVIN1	down
0	-1.06769	0.406	0.897	0	0.491	ELOB	down
0	-1.32984	0.366	0.855	0	0.489	SELENOW	down
0	-1.24715	0.343	0.818	0	0.475	TRIR	down
0	-0.739141	0.433	0.902	0	0.469	SELENOM	none
0	-1.55409	0.246	0.714	0	0.468	CD74	down
0	-1.38095	0.345	0.813	0	0.468	ATP5F1E	down
0	-1.38813	0.319	0.786	0	0.467	CYTOR	down
0	-1.4466	0.29	0.745	0	0.455	COPS9	down
0	-1.82389	0.472	0.923	0	0.451	IGKC	down
0	-1.27399	0.328	0.779	0	0.451	MINOS1	down
0	-0.998124	0.361	0.809	0	0.448	SEM1	none
0	-1.31817	0.34	0.786	0	0.446	NOP53	down
0	-1.14005	0.325	0.767	0	0.442	TCEAL9	down
0	-1.22014	0.321	0.756	0	0.435	ATP5MG	down
0	-2.19211	0.319	0.751	0	0.432	CRIP1	down
0	-0.891879	0.264	0.683	0	0.419	CYR61	none
0	-1.96494	0.331	0.75	0	0.419	HES1	down
0	-1.46014	0.275	0.693	0	0.418	ATP5PF	down
0	-1.43632	0.255	0.668	0	0.413	SELENOS	down
0	-2.78593	0.193	0.606	0	0.413	TPPP3	down
0	-1.0779	0.303	0.715	0	0.412	H2AFZ	down
0	-1.6833	0.222	0.633	0	0.411	C6orf48	down
0	-0.918618	0.322	0.731	0	0.409	ATP5ME	none
0	-0.945278	0.342	0.75	0	0.408	ATP5MC2	none
0	-0.85677	0.305	0.713	0	0.408	ATP5MPL	none
0	-0.940726	0.361	0.768	0	0.407	SEPT7	none
0	-1.23867	0.286	0.692	0	0.406	C9orf16	down
0	-0.961633	0.283	0.682	0	0.399	ATP5MF	none
0	-1.88927	0.193	0.589	0	0.396	SFRP2	down
0	-1.08854	0.314	0.709	0	0.395	BEX3	down
0	-1.27162	0.264	0.658	0	0.394	C19orf70	down
0	-1.07802	0.283	0.672	0	0.389	ATP5MD	down
0	-1.07227	0.3	0.687	0	0.387	ATP5F1D	down
0	-1.33583	0.266	0.652	0	0.386	ATP5MC3	down
0	-2.13925	0.254	0.64	0	0.386	LHFPL6	down
0	-1.29133	0.263	0.646	0	0.383	SELENOK	down
0	-1.46519	0.38	0.761	0	0.381	CRIP2	down
0	-1.58819	0.205	0.581	0	0.376	RTL8C	down
0	-1.01929	0.289	0.663	0	0.374	SELENOH	down
0	-1.42316	0.216	0.588	0	0.372	MCRIP1	down
0	-1.06221	0.376	0.747	0	0.371	A2M	down
0	-1.57487	0.525	0.894	0	0.369	ACTA2	down
0	-1.21903	0.244	0.608	0	0.364	ELOC	down
0	-1.08978	0.273	0.636	0	0.363	ZFAS1	down
0	-1.03143	0.279	0.641	0	0.362	SELENOF	down
0	-1.00529	0.282	0.642	0	0.36	SEPT2	down
0	-1.23577	0.188	0.548	0	0.36	H1FX	down
0	-1.06863	0.275	0.634	0	0.359	RTRAF	down
0	-1.02371	0.275	0.632	0	0.357	FAM96B	down
0	-2.12688	0.106	0.462	0	0.356	APOC1	down
0	-1.11643	0.449	0.804	0	0.355	GADD45B	down
0	1.93517	0.78	0.427	0	0.353	SOD2	up
0	-1.27967	0.273	0.626	0	0.353	SERTAD1	down
0	-1.12712	0.399	0.75	0	0.351	PLAC9	down
0	-1.46883	0.16	0.51	0	0.35	HLA-DRA	down
0	-1.21576	0.243	0.592	0	0.349	ATP5PD	down
0	-1.41145	0.242	0.588	0	0.346	ATP5F1B	down
0	-1.72484	0.109	0.452	0	0.343	IGLC3	down
0	-3.53649	0.051	0.393	0	0.342	MFAP5	down
0	2.08465	0.425	0.083	0	0.342	CXCL1	up
0	-0.933248	0.513	0.854	0	0.341	FOSB	none
0	4.79067	0.437	0.097	0	0.34	S100A9	up
0	-1.31254	0.44	0.778	0	0.338	SOD3	down
0	-1.18822	0.458	0.796	0	0.338	SOCS3	down
0	-1.08397	0.251	0.588	0	0.337	SMIM26	down
0	2.9379	0.389	0.053	0	0.336	MMP1	up
0	-1.59997	0.16	0.495	0	0.335	SELENOP	down
0	-1.6699	0.15	0.485	0	0.335	SMOC2	down
0	-1.16302	0.247	0.581	0	0.334	ATP5PO	down
0	-1.05037	0.292	0.625	0	0.333	KLF10	down
0	-1.33206	0.194	0.524	0	0.33	H2AFV	down
0	-1.0316	0.248	0.577	0	0.329	ATP5IF1	down
0	-2.12402	0.143	0.471	0	0.328	MYC	down
0	-1.24259	0.23	0.555	0	0.325	ATP5F1C	down
0	-1.01094	0.241	0.566	0	0.325	AES	down
0	4.93683	0.399	0.075	0	0.324	S100A8	up
0	-1.31232	0.203	0.523	0	0.32	NECTIN2	down
0	-6.79948	0.006	0.322	0	0.316	PLA2G2A	down
0	-1.81012	0.131	0.447	0	0.316	TMEM173	down
0	-1.40139	0.259	0.575	0	0.316	NDUFA4L2	down
0	-1.20027	0.206	0.52	0	0.314	METTL26	down
0	2.45581	0.448	0.134	0	0.314	GREM1	up
0	-0.694154	0.569	0.882	0	0.313	GSN	none
0	-2.04372	0.16	0.469	0	0.309	ARHGDIB	down
0	-1.9432	0.118	0.423	0	0.305	KLF4	down
0	-1.2948	0.194	0.495	0	0.301	H2AFY	down
0	-1.39853	0.191	0.492	0	0.301	ATP5F1A	down
0	-1.24909	0.504	0.804	0	0.3	SDC2	down
0	-2.68398	0.068	0.367	0	0.299	LSP1	down
0	-2.98355	0.049	0.347	0	0.298	WISP2	down
0	-2.08344	0.114	0.41	0	0.296	AC245595.1	down
0	-2.03089	0.078	0.373	0	0.295	ANGPTL4	down
0	4.90717	0.321	0.03	0	0.291	IL7R	up
0	-1.49294	0.149	0.44	0	0.291	RTL8A	down
0	-1.60557	0.114	0.4	0	0.286	HLA-DRB1	down
0	2.33378	0.427	0.142	0	0.285	WNT5A	up
0	-1.46765	0.155	0.439	0	0.284	ASNA1	down
0	-1.56107	0.173	0.455	0	0.282	FHL3	down
0	-1.01466	0.541	0.823	0	0.282	PRSS23	down
0	-2.99523	0.044	0.322	0	0.278	COMP	down
0	-2.48703	0.105	0.38	0	0.275	MAP3K7CL	down
0	2.74291	0.442	0.173	0	0.269	RNASEK	up
0	2.53395	0.51	0.242	0	0.268	TNFAIP3	up
0	8.51206	0.271	0.006	0	0.265	S100A7	up
0	-0.430605	0.119	0.38	0	0.261	IGHA1	none
0	-1.7618	0.111	0.371	0	0.26	KCNQ1OT1	down
0	-0.958151	0.656	0.916	0	0.26	TAGLN	none
0	-1.01137	0.662	0.919	0	0.257	SLC25A6	down
0	-2.41965	0.061	0.316	0	0.255	SNAI1	down
0	-1.4125	0.073	0.325	0	0.252	DPT	down
0	-5.23401	0.005	0.254	0	0.249	HLA-DRB5	down
0	2.13037	0.704	0.464	0	0.24	MT-ND4L	up
0	2.53083	0.554	0.318	0	0.236	NME2	up
0	-2.36314	0.072	0.294	0	0.222	FNDC1	down
0	-1.05992	0.749	0.969	0	0.22	RPL31	down
0	-2.75041	0.051	0.268	0	0.217	LRRC15	down
0	-0.707182	0.717	0.933	0	0.216	RAC1	none
0	-4.28244	0.013	0.221	0	0.208	PI16	down
0	-2.23497	0.046	0.246	0	0.2	C1QB	down
0	-1.01466	0.757	0.956	0	0.199	LMNA	down
0	-0.937067	0.774	0.963	0	0.189	RPS20	none
0	-1.12042	0.766	0.954	0	0.188	MYL9	down
0	-3.85688	0.017	0.188	0	0.171	P2RY14	down
0	1.58335	0.809	0.639	0	0.17	MMP2	up
0	-0.696194	0.775	0.944	0	0.169	RPL4	none
0	-4.37115	0.011	0.168	0	0.157	SCIN	down
0	-0.813683	0.775	0.931	0	0.156	FOS	none
0	-0.716218	0.819	0.973	0	0.154	RPL7	none
0	-0.73435	0.829	0.97	0	0.141	PFN1	none
0	-1.09553	0.835	0.964	0	0.129	JUNB	down
0	1.44069	0.891	0.767	0	0.124	DCN	up
0	-0.66119	0.857	0.979	0	0.122	UBC	none
0	-0.702024	0.845	0.962	0	0.117	CFL1	none
0	-0.943586	0.876	0.989	0	0.113	TIMP1	none
0	1.39327	0.911	0.818	0	0.093	COL6A3	up
0	-1.21436	0.904	0.988	0	0.084	IGFBP7	down
0	0.830916	0.933	0.857	0	0.076	MT-ND5	none
0	-0.617942	0.91	0.985	0	0.075	RPLP0	none
0	-0.700548	0.918	0.99	0	0.072	ACTG1	none
0	-0.545462	0.926	0.991	0	0.065	RPS4X	none
0	-0.805926	0.939	0.992	0	0.053	RPL13A	none
0	-0.623263	0.942	0.991	0	0.049	RPL3	none
0	-0.521968	0.944	0.987	0	0.043	RPS16	none
0	-0.65788	0.942	0.981	0	0.039	RPL27A	none
0	1.61962	0.986	0.947	0	0.039	MT-ND3	up
0	-0.61575	0.96	0.996	0	0.036	VIM	none
0	0.586604	0.992	0.961	0	0.031	MT-ATP6	none
0	1.4118	0.872	0.845	0	0.027	MT2A	up
0	-0.622095	0.968	0.994	0	0.026	RPS2	none
0	-0.729037	0.976	0.996	0	0.02	ACTB	none
0	-0.523459	0.977	0.993	0	0.016	RPLP2	none
0	-0.583049	0.985	0.998	0	0.013	TMSB4X	none
0	1.45259	0.97	0.982	0	0.012	COL3A1	up
4.05554e-306	-0.436407	0.968	0.993	1.101e-301	0.025	RPS14	none
4.14512e-306	3.29277	0.326	0.059	1.12532e-301	0.267	KRT17	up
3.31781e-305	-1.25959	0.192	0.485	9.00718e-301	0.293	NBDY	down
2.74842e-304	-0.783381	0.103	0.354	7.46142e-300	0.251	CFD	none
9.04308e-304	-1.33059	0.192	0.478	2.45502e-299	0.286	IGHG4	down
1.24978e-302	-1.18393	0.205	0.504	3.3929e-298	0.299	REX1BD	down
2.22396e-302	-0.662676	0.699	0.917	6.03762e-298	0.218	YBX1	none
2.05742e-301	-1.70199	0.095	0.33	5.58549e-297	0.235	THUMPD3-AS1	down
1.43752e-300	-1.18131	0.677	0.908	3.90259e-296	0.231	SH3BGRL3	down
3.5281e-300	-0.480873	0.949	0.989	9.57807e-296	0.04	RPL15	none
5.85644e-300	-1.66379	0.102	0.341	1.58991e-295	0.239	RAB5IF	down
1.35912e-299	1.10536	0.851	0.766	3.68973e-295	0.085	TIMP2	up
2.06062e-298	-1.32928	0.173	0.45	5.59417e-294	0.277	ATP5PB	down
8.59057e-296	-1.00705	0.332	0.658	2.33217e-291	0.326	BRD2	down
2.05311e-295	-1.05827	0.07	0.279	5.57378e-291	0.209	CCL4	down
6.66339e-294	-1.2356	0.152	0.422	1.80898e-289	0.27	AC020916.1	down
9.24208e-294	-1.48133	0.119	0.368	2.50904e-289	0.249	QARS	down
3.03719e-293	-0.573694	0.942	0.988	8.24536e-289	0.046	MYL6	none
8.4495e-293	-1.10759	0.206	0.504	2.29387e-288	0.298	STMP1	down
2.80796e-292	0.885738	0.997	0.996	7.62304e-288	0.001	FTH1	none
1.06692e-290	1.54743	0.776	0.692	2.89647e-286	0.084	VMP1	up
2.82285e-290	-0.457329	0.954	0.987	7.66347e-286	0.033	RPL8	none
3.7054e-289	-1.08792	0.684	0.905	1.00594e-284	0.221	COL18A1	down
4.22743e-289	-2.80872	0.024	0.181	1.14766e-284	0.157	RNASE1	down
4.5975e-289	-1.24105	0.157	0.427	1.24813e-284	0.27	H1F0	down
5.32724e-289	-2.48957	0.044	0.226	1.44624e-284	0.182	MCUB	down
7.75679e-289	-1.52397	0.107	0.344	2.10581e-284	0.237	TENT5A	down
4.86484e-288	-1.73924	0.09	0.314	1.32071e-283	0.224	HLA-DPA1	down
1.68097e-286	-1.14384	0.2	0.485	4.5635e-282	0.285	CSRNP1	down
8.25007e-286	-1.35841	0.149	0.409	2.23973e-281	0.26	DMAC1	down
9.33046e-286	-2.06188	0.048	0.235	2.53303e-281	0.187	TYROBP	down
1.26989e-285	1.10588	0.934	0.934	3.44749e-281	0	FN1	up
5.18721e-285	-0.621269	0.809	0.969	1.40822e-280	0.16	HSPB1	none
6.71649e-285	1.02108	0.824	0.733	1.82339e-280	0.091	MARCKS	up
5.09087e-284	-1.17124	0.205	0.489	1.38207e-279	0.284	LRRC32	down
5.68316e-284	-2.95272	0.029	0.19	1.54286e-279	0.161	OR51E1	down
1.88225e-283	-1.67151	0.151	0.4	5.10993e-279	0.249	SEPT4	down
2.26819e-282	-0.830751	0.41	0.743	6.15768e-278	0.333	TUBB4B	none
3.62042e-282	-0.797678	0.838	0.962	9.82871e-278	0.124	TPM2	none
2.02096e-281	-0.88088	0.336	0.667	5.48651e-277	0.331	FKBP2	none
6.20163e-280	-1.29911	0.22	0.503	1.68362e-275	0.283	ID1	down
7.67583e-280	-0.810768	0.537	0.829	2.08384e-275	0.292	ID3	none
1.20511e-278	1.28697	0.323	0.069	3.27163e-274	0.254	MT-ATP8	up
4.52089e-277	1.95778	0.629	0.471	1.22733e-272	0.158	TNFAIP6	up
7.64119e-277	-0.651912	0.303	0.652	2.07443e-272	0.349	H2AFJ	none
9.10347e-277	-6.03381	0.002	0.111	2.47141e-272	0.109	LINC02544	down
1.24818e-276	2.21174	0.54	0.318	3.38855e-272	0.222	GJA1	up
6.28949e-276	1.27072	0.976	0.982	1.70747e-271	0.006	COL1A2	up
1.45895e-274	-1.51105	0.098	0.323	3.96076e-270	0.225	HIST1H4C	down
2.09594e-273	-1.0751	0.211	0.501	5.69006e-269	0.29	ATP5MC1	down
2.20196e-271	-1.29188	0.154	0.412	5.97789e-267	0.258	C1orf123	down
3.54954e-271	-2.11021	0.058	0.248	9.63629e-267	0.19	MARCH2	down
1.00015e-270	3.7185	0.287	0.05	2.71521e-266	0.237	S100A2	up
2.74577e-270	1.51009	0.386	0.128	7.45423e-266	0.258	CXCL8	up
2.45639e-268	-3.73886	0.015	0.15	6.66862e-264	0.135	NGF	down
2.38763e-267	-2.55478	0.03	0.188	6.48195e-263	0.158	PLVAP	down
1.00751e-266	-0.906958	0.445	0.742	2.73519e-262	0.297	TGFB1I1	none
9.18799e-266	-2.14186	0.051	0.232	2.49435e-261	0.181	HOTAIRM1	down
3.02627e-264	-0.429367	0.236	0.546	8.21572e-260	0.31	KLF2	none
4.81481e-264	-0.971402	0.281	0.576	1.30712e-259	0.295	RSU1	none
3.76706e-262	1.23627	0.784	0.652	1.02268e-257	0.132	CTSK	up
4.2938e-261	-1.56299	0.105	0.325	1.16568e-256	0.22	AAED1	down
5.44158e-261	-0.697981	0.579	0.876	1.47728e-256	0.297	COX6A1	none
4.19183e-260	-1.36682	0.141	0.383	1.138e-255	0.242	SNHG7	down
3.27955e-258	-0.41911	0.95	0.986	8.90331e-254	0.036	RPL29	none
1.18358e-257	-1.53547	0.101	0.319	3.21318e-253	0.218	AC245297.3	down
1.42932e-257	-1.17951	0.179	0.443	3.88031e-253	0.264	SARS	down
3.49362e-257	-1.64723	0.103	0.319	9.48447e-253	0.216	FOXS1	down
3.69012e-257	-1.33592	0.174	0.422	1.00179e-252	0.248	TUBB2A	down
9.245e-257	-1.90725	0.053	0.233	2.50983e-252	0.18	HEY1	down
1.40727e-256	-0.607013	0.771	0.929	3.82045e-252	0.158	RPS17	none
1.44138e-256	-1.14201	0.175	0.433	3.91305e-252	0.258	BAG3	down
1.0496e-254	-2.05192	0.063	0.248	2.84947e-250	0.185	WNT2	down
4.29259e-254	-1.57684	0.218	0.472	1.16535e-249	0.254	RGS5	down
9.38097e-253	-1.29587	0.145	0.386	2.54675e-248	0.241	UFD1	down
3.74741e-251	-1.36107	0.142	0.377	1.01735e-246	0.235	HLA-DPB1	down
4.73256e-251	-3.25891	0.012	0.134	1.28479e-246	0.122	NRN1	down
1.92093e-250	-1.37787	0.188	0.437	5.21493e-246	0.249	TINAGL1	down
4.61795e-250	-0.973214	0.315	0.607	1.25368e-245	0.292	ADIRF	none
1.44984e-249	-1.25896	0.25	0.517	3.93603e-245	0.267	COL15A1	down
2.05073e-249	0.9927	0.895	0.869	5.56732e-245	0.026	COL5A2	none
2.71252e-249	-2.36598	0.035	0.19	7.36396e-245	0.155	RAMP2	down
8.37673e-246	-1.21657	0.149	0.391	2.27411e-241	0.242	C19orf24	down
6.25408e-242	-0.760325	0.359	0.668	1.69786e-237	0.309	GNG11	none
1.22564e-241	-0.719633	0.911	0.958	3.32737e-237	0.047	BGN	none
2.55931e-240	-2.20584	0.039	0.196	6.94802e-236	0.157	AL118516.1	down
1.44381e-239	-2.0251	0.052	0.221	3.91965e-235	0.169	FCER1G	down
2.33583e-239	-1.19018	0.159	0.401	6.34132e-235	0.242	DARS	down
3.10373e-239	-1.12182	0.2	0.455	8.426e-235	0.255	FHL1	down
6.51073e-239	-2.42966	0.021	0.154	1.76753e-234	0.133	CILP	down
2.36205e-238	-1.09317	0.193	0.447	6.41248e-234	0.254	C8orf59	down
2.64063e-238	-3.73306	0.006	0.113	7.16879e-234	0.107	IGKV3-20	down
2.67546e-238	-0.800455	0.478	0.767	7.26334e-234	0.289	HCFC1R1	none
6.08592e-236	2.54557	0.329	0.097	1.6522e-231	0.232	COL7A1	up
1.1689e-235	0.398375	0.985	0.983	3.17333e-231	0.002	RPS24	none
4.4477e-235	-1.86144	0.062	0.239	1.20746e-230	0.177	HOXC9	down
1.01503e-234	-1.39522	0.123	0.343	2.75561e-230	0.22	FAM173A	down
3.58068e-233	-0.602022	0.346	0.689	9.72083e-229	0.343	XIST	none
5.26947e-233	-1.08557	0.208	0.468	1.43055e-228	0.26	C9orf3	down
5.77057e-233	1.0781	0.717	0.579	1.56659e-228	0.138	IL32	up
1.51693e-232	-1.15282	0.141	0.372	4.11817e-228	0.231	PTPA	down
4.69922e-232	2.66834	0.335	0.108	1.27575e-227	0.227	STEAP2	up
8.98683e-232	-1.22157	0.141	0.372	2.43974e-227	0.231	HIKESHI	down
2.39209e-230	-1.434	0.109	0.319	6.49405e-226	0.21	SEPT8	down
1.68887e-228	-1.69905	0.12	0.327	4.58494e-224	0.207	ESAM	down
6.41908e-228	-1.88671	0.06	0.231	1.74265e-223	0.171	EMX2	down
4.04633e-227	-0.865004	0.392	0.687	1.0985e-222	0.295	NOTCH3	none
8.03953e-227	-1.98307	0.063	0.235	2.18257e-222	0.172	ACAN	down
2.01575e-226	-1.19646	0.141	0.369	5.47237e-222	0.228	JPT1	down
1.18106e-225	1.53352	0.755	0.673	3.20633e-221	0.082	MMP14	up
1.29026e-225	-1.31164	0.19	0.425	3.50279e-221	0.235	ARID5A	down
3.60921e-225	-0.852691	0.246	0.512	9.79828e-221	0.266	PLPP1	none
1.92712e-224	-0.814051	0.322	0.609	5.23175e-220	0.287	DKK3	none
1.73568e-223	-1.10691	0.195	0.44	4.71203e-219	0.245	PLK3	down
8.24139e-223	-1.01112	0.19	0.439	2.23737e-218	0.249	MMP24OS	down
3.68829e-222	2.56532	0.374	0.152	1.0013e-217	0.222	TDO2	up
3.91748e-222	-4.21771	0.007	0.109	1.06352e-217	0.102	CST1	down
1.22254e-221	-0.585554	0.804	0.95	3.31895e-217	0.146	EEF2	none
3.17792e-221	-0.397614	0.958	0.989	8.62741e-217	0.031	RPS6	none
1.85765e-220	-0.370774	0.988	0.996	5.04313e-216	0.008	RPS18	none
3.55236e-220	-0.789469	0.362	0.649	9.64396e-216	0.287	FXYD5	none
2.14166e-219	-0.835913	0.305	0.581	5.81417e-215	0.276	MIDN	none
6.95642e-219	-0.329037	0.994	0.998	1.88853e-214	0.004	RPL13	none
3.13627e-218	-2.07468	0.039	0.187	8.51433e-214	0.148	RFLNB	down
1.03621e-217	0.995096	0.823	0.806	2.8131e-213	0.017	RPL17	none
1.20621e-217	-1.97675	0.034	0.176	3.27463e-213	0.142	HLA-DQA1	down
1.80302e-217	-1.45397	0.105	0.304	4.89483e-213	0.199	TSTA3	down
2.17106e-217	-1.00447	0.387	0.661	5.89398e-213	0.274	MIR4435-2HG	down
3.99506e-217	-0.702117	0.406	0.703	1.08458e-212	0.297	MYADM	none
1.25454e-216	-0.820993	0.336	0.616	3.40582e-212	0.28	VAMP2	none
7.14006e-216	-0.850848	0.414	0.687	1.93838e-211	0.273	PDLIM7	none
8.20228e-216	-1.69488	0.06	0.225	2.22675e-211	0.165	C1QA	down
9.05272e-216	1.89326	0.529	0.345	2.45763e-211	0.184	PTK7	up
4.46799e-215	2.45814	0.408	0.19	1.21297e-210	0.218	PRDM1	up
5.32676e-215	-0.350709	0.974	0.992	1.44611e-210	0.018	RPL18A	none
6.18009e-215	-0.912333	0.312	0.582	1.67777e-210	0.27	LRRFIP1	none
1.17767e-214	-1.0022	0.171	0.409	3.19715e-210	0.238	PTP4A1	down
5.01958e-214	-1.45007	0.088	0.275	1.36272e-209	0.187	TLNRD1	down
6.26154e-213	-0.947007	0.245	0.501	1.69988e-208	0.256	CHMP1B	none
1.20992e-212	-0.821829	0.367	0.646	3.2847e-208	0.279	CSRP1	none
1.44727e-212	-0.467372	0.925	0.984	3.92905e-208	0.059	GAPDH	none
5.77171e-212	-1.15549	0.137	0.353	1.5669e-207	0.216	C12orf10	down
1.89951e-211	0.495863	0.984	0.982	5.15679e-207	0.002	S100A6	none
4.25056e-211	-0.343594	0.546	0.884	1.15394e-206	0.338	MGP	none
9.81091e-210	-1.32716	0.126	0.333	2.66347e-205	0.207	SMIM37	down
1.69009e-209	-1.887	0.04	0.186	4.58826e-205	0.146	C5orf38	down
8.33988e-209	-1.98246	0.052	0.206	2.26411e-204	0.154	GPRC5A	down
6.74664e-208	2.22053	0.458	0.248	1.83158e-203	0.21	CXCL2	up
3.04575e-207	-0.577238	0.627	0.856	8.26861e-203	0.229	IER2	none
5.84416e-206	1.96441	0.461	0.266	1.58657e-201	0.195	PDPN	up
3.36341e-204	-0.748443	0.414	0.691	9.13098e-200	0.277	TAX1BP3	none
4.16099e-204	-1.23234	0.13	0.336	1.12963e-199	0.206	C19orf66	down
1.05085e-203	-1.91619	0.043	0.187	2.85285e-199	0.144	SEPT6	down
3.35154e-203	-0.730368	0.457	0.739	9.09875e-199	0.282	SRSF2	none
8.5093e-203	1.71926	0.473	0.269	2.31011e-198	0.204	EGFL6	up
1.53958e-202	-0.645609	0.554	0.822	4.17964e-198	0.268	FKBP1A	none
1.54795e-202	0.838388	0.864	0.861	4.20238e-198	0.003	MIF	none
2.92423e-202	-0.333138	0.973	0.992	7.9387e-198	0.019	RPS15	none
1.41712e-201	-0.431565	0.965	0.995	3.84719e-197	0.03	PTMA	none
1.42831e-201	-1.64024	0.072	0.241	3.87759e-197	0.169	C21orf2	down
1.8707e-201	-1.95763	0.045	0.191	5.07856e-197	0.146	SLC29A1	down
7.35562e-201	-0.944752	0.208	0.451	1.9969e-196	0.243	MAP3K20	none
7.75267e-200	-1.03424	0.166	0.389	2.10469e-195	0.223	CASC4	down
1.02533e-199	-0.452534	0.871	0.967	2.78357e-195	0.096	RPS5	none
5.1835e-198	-1.2121	0.134	0.34	1.40722e-193	0.206	GARS	down
7.80884e-198	-1.20388	0.121	0.321	2.11994e-193	0.2	APOPT1	down
2.31006e-197	-0.989971	0.257	0.503	6.27136e-193	0.246	CAMK2N1	none
6.56151e-197	1.20771	0.364	0.128	1.78132e-192	0.236	DIO2	up
2.27427e-196	-1.02963	0.245	0.483	6.17419e-192	0.238	VASP	down
2.89621e-196	-0.755172	0.346	0.615	7.86263e-192	0.269	PPP1CA	none
1.19216e-195	-0.355694	0.975	0.993	3.23648e-191	0.018	IFITM3	none
6.58031e-195	0.679933	0.842	0.744	1.78642e-190	0.098	C1S	none
1.50659e-194	-0.361515	0.961	0.99	4.09008e-190	0.029	RPL19	none
3.29033e-194	2.22069	0.425	0.233	8.9326e-190	0.192	TWIST1	up
8.125e-193	-1.03096	0.172	0.39	2.20577e-188	0.218	TMEM204	down
9.8872e-193	-0.943099	0.165	0.384	2.68418e-188	0.219	FXYD1	none
1.59132e-192	-1.23307	0.113	0.305	4.32012e-188	0.192	MUM1	down
2.43079e-191	-0.773178	0.35	0.609	6.5991e-187	0.259	EIF3L	none
1.26644e-190	-0.397766	0.918	0.977	3.43813e-186	0.059	RPS13	none
4.25576e-190	-1.29329	0.108	0.295	1.15535e-185	0.187	INTS11	down
1.45579e-189	-0.317186	0.991	0.998	3.95218e-185	0.007	RPL10	none
2.10571e-189	-1.3613	0.099	0.281	5.71659e-185	0.182	EEF1G	down
3.45915e-189	1.92826	0.416	0.219	9.39089e-185	0.197	STEAP1	up
3.74299e-189	-1.46742	0.078	0.246	1.01615e-184	0.168	CYBC1	down
4.15471e-188	-1.1692	0.324	0.558	1.12792e-183	0.234	OAZ2	down
1.16762e-187	-5.13178	0.003	0.081	3.16986e-183	0.078	CALML5	down
1.22073e-187	0.944478	0.769	0.62	3.31405e-183	0.149	FBLN1	none
1.46849e-187	1.81917	0.335	0.128	3.98666e-183	0.207	TMEM158	up
1.76384e-187	-1.33408	0.096	0.275	4.78848e-183	0.179	UTP11	down
2.09573e-187	-0.548195	0.65	0.885	5.68948e-183	0.235	NDUFS5	none
1.05049e-186	-0.887402	0.12	0.318	2.85186e-182	0.198	RARRES3	none
6.87771e-186	-1.25902	0.117	0.305	1.86716e-181	0.188	KARS	down
1.33765e-185	-0.758429	0.226	0.474	3.63145e-181	0.248	NDUFAF8	none
1.60085e-185	1.35029	0.763	0.696	4.346e-181	0.067	COL12A1	up
4.35567e-185	-1.00302	0.159	0.372	1.18248e-180	0.213	SMIM30	down
1.04607e-184	-0.729317	0.228	0.47	2.83987e-180	0.242	LBH	none
1.43381e-183	-0.368619	0.946	0.985	3.8925e-179	0.039	RPS9	none
1.21546e-182	-1.24527	0.122	0.312	3.29972e-178	0.19	RTF2	down
3.74441e-182	-0.794926	0.293	0.541	1.01653e-177	0.248	CYSTM1	none
7.70388e-182	-0.986222	0.237	0.467	2.09145e-177	0.23	FHL2	none
8.52547e-182	-0.729063	0.336	0.597	2.31449e-177	0.261	INAFM1	none
1.41141e-181	-0.723439	0.781	0.887	3.83169e-177	0.106	SERPINF1	none
1.98262e-181	-0.553971	0.729	0.91	5.38242e-177	0.181	HNRNPA1	none
2.26039e-181	-0.723451	0.227	0.468	6.13651e-177	0.241	NR4A2	none
4.97333e-181	-1.66179	0.065	0.218	1.35016e-176	0.153	CFAP298	down
7.83691e-181	-0.874744	0.205	0.427	2.12757e-176	0.222	MCAM	none
1.32084e-180	-1.50076	0.1	0.273	3.58581e-176	0.173	EFHD1	down
2.41048e-180	-1.2854	0.097	0.273	6.54396e-176	0.176	WASHC3	down
2.43199e-180	1.12909	0.716	0.589	6.60236e-176	0.127	THBS2	up
3.2162e-180	-3.12879	0.016	0.116	8.73134e-176	0.1	TUBB2B	down
3.21577e-179	-1.05009	0.13	0.324	8.73019e-175	0.194	NAXE	down
7.48315e-179	-0.879117	0.187	0.411	2.03153e-174	0.224	SELENOT	none
2.32145e-178	0.815333	0.799	0.706	6.30228e-174	0.093	POSTN	none
1.49505e-177	-0.672234	0.366	0.632	4.05875e-173	0.266	TBCB	none
1.89024e-177	-1.79246	0.041	0.171	5.13161e-173	0.13	HLA-DQB1	down
2.46705e-177	-0.372703	0.92	0.977	6.69756e-173	0.057	RPL6	none
3.76395e-177	0.544377	0.887	0.856	1.02184e-172	0.031	C1R	none
8.08731e-177	-0.411612	0.92	0.976	2.19554e-172	0.056	RPL23A	none
9.19718e-177	1.61129	0.523	0.382	2.49685e-172	0.141	CHN1	up
9.85845e-177	-0.699722	0.309	0.561	2.67637e-172	0.252	RALY	none
1.99547e-175	-0.938789	0.255	0.487	5.4173e-171	0.232	INTS6	none
6.29799e-175	-1.01906	0.148	0.344	1.70978e-170	0.196	SERTAD3	down
8.74064e-175	-0.827344	0.265	0.499	2.37291e-170	0.234	CDC42EP1	none
2.78633e-174	-1.01995	0.147	0.346	7.56432e-170	0.199	PAXX	down
3.14124e-174	-0.900839	0.154	0.361	8.52783e-170	0.207	ST5	none
4.70414e-174	-0.710435	0.344	0.605	1.27708e-169	0.261	PHLDA2	none
1.33158e-173	-0.361499	0.904	0.979	3.61498e-169	0.075	RPS7	none
6.15633e-173	-0.866343	0.162	0.372	1.67132e-168	0.21	SEPT9	none
7.72016e-173	-0.671436	0.367	0.625	2.09587e-168	0.258	ZYX	none
2.25206e-172	-0.610918	0.419	0.685	6.11388e-168	0.266	HNRNPA0	none
5.90787e-172	-0.451938	0.743	0.927	1.60387e-167	0.184	BTF3	none
1.07037e-171	1.29329	0.616	0.463	2.90585e-167	0.153	FBLN2	up
1.58829e-171	-0.73451	0.273	0.512	4.31188e-167	0.239	SMDT1	none
1.72274e-171	1.39465	0.329	0.119	4.6769e-167	0.21	PTGDS	up
3.26202e-171	-1.34683	0.095	0.263	8.85573e-167	0.168	VSIR	down
6.29096e-171	-0.825891	0.271	0.503	1.70787e-166	0.232	EIF4A3	none
6.56263e-171	-0.588368	0.251	0.506	1.78162e-166	0.255	SEPT11	none
1.81425e-170	-2.0101	0.034	0.153	4.92533e-166	0.119	ZNF436	down
4.74678e-170	-3.50439	0.01	0.098	1.28866e-165	0.088	IBSP	down
2.31475e-169	-0.893751	0.152	0.353	6.28408e-165	0.201	NSD3	none
1.08507e-168	-1.26761	0.082	0.242	2.94574e-164	0.16	H2AFX	down
1.2455e-168	0.514684	0.899	0.84	3.38128e-164	0.059	LUM	none
5.24006e-168	-1.20262	0.113	0.29	1.42257e-163	0.177	PQLC3	down
1.22743e-167	-1.18611	0.235	0.441	3.33222e-163	0.206	MEF2C	down
2.10582e-166	3.01287	0.243	0.07	5.71688e-162	0.173	MRPS24	up
5.92153e-166	-0.749551	0.311	0.555	1.60758e-161	0.244	TUBB6	none
8.04329e-166	-0.873417	0.174	0.385	2.18359e-161	0.211	MESD	none
1.736e-164	-3.3501	0.01	0.096	4.71289e-160	0.086	GASAL1	down
3.37825e-164	-1.96053	0.046	0.174	9.17127e-160	0.128	AC092807.3	down
5.82778e-164	-0.56182	0.514	0.772	1.58212e-159	0.258	NENF	none
6.23791e-164	-0.7776	0.124	0.309	1.69347e-159	0.185	MRPL23	none
1.30935e-163	-0.688442	0.272	0.508	3.55463e-159	0.236	EMC4	none
1.85757e-163	-1.89162	0.057	0.192	5.04293e-159	0.135	FAM241A	down
1.87019e-163	0.358705	0.994	0.982	5.0772e-159	0.012	MT-ND4	none
2.09598e-163	-0.567232	0.475	0.747	5.69016e-159	0.272	DNAJB1	none
2.57436e-163	-1.00393	0.16	0.357	6.98889e-159	0.197	TMEM119	down
2.87033e-163	-1.96719	0.061	0.199	7.79238e-159	0.138	ADAP2	down
2.90111e-163	-0.712517	0.238	0.462	7.87592e-159	0.224	ITGB1BP1	none
4.7358e-163	-0.324022	0.957	0.988	1.28567e-158	0.031	RPL35	none
6.22823e-163	-0.647545	0.318	0.568	1.69084e-158	0.25	FLOT1	none
2.49389e-162	-2.46295	0.028	0.136	6.77041e-158	0.108	AC012306.2	down
4.12001e-162	-0.983335	0.148	0.338	1.1185e-157	0.19	CALHM2	none
4.64996e-162	-1.57019	0.067	0.21	1.26237e-157	0.143	Z97200.1	down
5.65247e-162	-1.60103	0.063	0.204	1.53453e-157	0.141	NFATC1	down
5.84834e-162	0.283044	0.147	0.346	1.58771e-157	0.199	CCL3	none
2.0458e-161	-0.968558	0.178	0.377	5.55395e-157	0.199	CDK2AP2	none
4.07242e-161	-0.611524	0.466	0.719	1.10558e-156	0.253	CAP1	none
7.47434e-161	-0.561758	0.6	0.842	2.02913e-156	0.242	TUBA1A	none
1.00655e-160	-0.626501	0.252	0.484	2.73259e-156	0.232	TGFB1	none
1.24607e-160	0.915121	0.973	0.982	3.38283e-156	0.009	COL1A1	none
1.25027e-160	-0.895083	0.151	0.345	3.39423e-156	0.194	TOB2	none
1.73457e-160	-0.951872	0.172	0.368	4.70901e-156	0.196	DUSP23	none
1.86931e-160	-1.12285	0.088	0.245	5.0748e-156	0.157	DUSP5	down
2.18811e-160	-0.490391	0.673	0.883	5.94028e-156	0.21	GUK1	none
3.6203e-160	-1.36593	0.054	0.188	9.82839e-156	0.134	TRAC	down
3.76476e-160	-0.468424	0.712	0.92	1.02206e-155	0.208	RPL36AL	none
6.06911e-160	-0.870394	0.175	0.377	1.64764e-155	0.202	HSD17B11	none
3.56321e-159	-0.542331	0.477	0.75	9.6734e-155	0.273	BANF1	none
9.75906e-159	-2.23396	0.022	0.123	2.64939e-154	0.101	C1QC	down
1.01619e-158	-1.29143	0.082	0.235	2.75876e-154	0.153	TMEM189	down
4.70845e-158	-0.584409	0.281	0.535	1.27825e-153	0.254	NORAD	none
1.41917e-157	-1.18776	0.091	0.25	3.85275e-153	0.159	SELENON	down
2.01344e-157	-0.350557	0.892	0.964	5.4661e-153	0.072	RPL27	none
4.64801e-157	-0.780445	0.433	0.67	1.26184e-152	0.237	PDLIM1	none
1.80298e-156	1.35215	0.662	0.568	4.89473e-152	0.094	FBN1	up
1.35577e-155	-0.548819	0.427	0.686	3.68065e-151	0.259	FKBP8	none
1.57588e-155	-0.804897	0.239	0.457	4.27821e-151	0.218	COTL1	none
2.27269e-155	-0.301187	0.937	0.984	6.16989e-151	0.047	EIF1	none
6.51484e-155	-0.761206	0.261	0.486	1.76865e-150	0.225	OAF	none
1.17362e-154	-0.550278	0.655	0.865	3.18614e-150	0.21	LDHA	none
1.23037e-154	-1.21507	0.099	0.262	3.34021e-150	0.163	FMC1	down
1.2877e-154	-0.804835	0.236	0.451	3.49583e-150	0.215	CORO1B	none
1.97988e-154	-0.493609	0.757	0.928	5.37498e-150	0.171	MYL12A	none
2.82027e-154	-1.489	0.11	0.271	7.65648e-150	0.161	KCNJ8	down
1.77025e-153	5.31694	0.138	0.006	4.80587e-149	0.132	PI3	up
3.21512e-153	-1.14089	0.136	0.314	8.72841e-149	0.178	GUCY1B1	down
3.80766e-153	-1.1726	0.113	0.28	1.0337e-148	0.167	SSSCA1	down
4.38782e-153	-0.535098	0.679	0.887	1.1912e-148	0.208	TAGLN2	none
5.65014e-153	-0.714411	0.418	0.664	1.5339e-148	0.246	SLC25A5	none
7.03782e-153	-1.25052	0.084	0.237	1.91063e-148	0.153	AC010642.2	down
1.17702e-152	-1.21724	0.074	0.219	3.19537e-148	0.145	HDGFL2	down
1.72728e-152	-0.247974	0.995	0.999	4.68923e-148	0.004	RPLP1	none
1.90208e-152	-0.535245	0.52	0.772	5.16376e-148	0.252	ATF4	none
3.83636e-152	-3.05174	0.011	0.092	1.04149e-147	0.081	AC023157.3	down
4.1898e-152	-1.1	0.112	0.28	1.13745e-147	0.168	MINDY2	down
8.6475e-152	-3.56146	0.008	0.083	2.34762e-147	0.075	APLNR	down
1.68681e-151	-0.818651	0.206	0.412	4.57934e-147	0.206	PIM1	none
3.93148e-151	1.55264	0.493	0.325	1.06732e-146	0.168	COL11A1	up
5.0694e-151	-2.5742	0.024	0.123	1.37624e-146	0.099	LINC02515	down
2.34575e-150	-0.554096	0.465	0.728	6.36825e-146	0.263	GNB2	none
2.95799e-150	-1.11154	0.107	0.271	8.03035e-146	0.164	HARS	down
7.75209e-150	-1.49116	0.067	0.205	2.10454e-145	0.138	FBH1	down
1.19666e-149	-1.30865	0.08	0.228	3.24869e-145	0.148	FAM96A	down
1.2839e-149	-0.608696	0.309	0.543	3.48554e-145	0.234	LGMN	none
1.35615e-149	-0.38698	0.897	0.968	3.68166e-145	0.071	RPL10A	none
1.84287e-149	-1.07919	0.125	0.294	5.00303e-145	0.169	ANO1	down
3.60371e-149	-0.864289	0.145	0.33	9.78335e-145	0.185	PODN	none
3.8788e-149	-0.534613	0.609	0.836	1.05302e-144	0.227	RHOC	none
7.82984e-149	-0.663386	0.39	0.635	2.12565e-144	0.245	EHD2	none
9.31533e-149	-0.605245	0.275	0.505	2.52893e-144	0.23	RNPS1	none
1.00873e-148	-1.36894	0.207	0.391	2.73851e-144	0.184	PGF	down
1.26701e-148	0.408836	0.978	0.964	3.43968e-144	0.014	NEAT1	none
1.2886e-148	-0.976755	0.249	0.45	3.49829e-144	0.201	PTK2	none
3.5804e-148	-0.612696	0.412	0.648	9.72006e-144	0.236	CNN2	none
5.97021e-148	-1.07393	0.096	0.254	1.62079e-143	0.158	OSR2	down
6.21765e-148	-0.963034	0.129	0.304	1.68797e-143	0.175	CENPX	none
1.20025e-147	-1.3557	0.062	0.194	3.25845e-143	0.132	SEMA4A	down
1.86117e-147	2.18123	0.289	0.117	5.05271e-143	0.172	CXCL3	up
6.07211e-147	-0.812876	0.198	0.397	1.64846e-142	0.199	ZNF703	none
1.8346e-146	1.58098	0.508	0.367	4.98057e-142	0.141	B4GALT1	up
8.36143e-146	-0.403801	0.979	0.995	2.26996e-141	0.016	SERF2	none
2.49552e-145	-1.23412	0.053	0.179	6.77485e-141	0.126	AQP1	down
2.6764e-145	-0.453311	0.499	0.768	7.26588e-141	0.269	BTG1	none
3.11166e-145	-0.635591	0.247	0.466	8.44754e-141	0.219	LSM1	none
3.99129e-145	0.577023	0.831	0.793	1.08356e-140	0.038	JUND	none
1.31867e-144	-0.491168	0.669	0.884	3.57993e-140	0.215	TUBA1B	none
3.51988e-144	-1.42993	0.065	0.199	9.55578e-140	0.134	AGAP2-AS1	down
4.14073e-144	-0.728758	0.224	0.436	1.12413e-139	0.212	NEXN	none
6.37772e-144	1.85052	0.169	0.027	1.73142e-139	0.142	CXCL5	up
1.41081e-143	-0.624451	0.571	0.797	3.83006e-139	0.226	NUPR1	none
4.75717e-143	-2.96782	0.011	0.088	1.29148e-138	0.077	GABRD	down
6.86764e-143	-1.42395	0.064	0.196	1.86443e-138	0.132	C16orf45	down
1.74125e-142	-1.65327	0.055	0.179	4.72715e-138	0.124	DMAC2	down
1.77121e-142	-0.986858	0.13	0.301	4.80848e-138	0.171	IMPAD1	none
2.74243e-142	-0.875246	0.319	0.535	7.44514e-138	0.216	PLXDC1	none
4.18552e-142	-0.915478	0.119	0.285	1.13628e-137	0.166	FAM129B	none
6.76311e-142	-0.529132	0.507	0.758	1.83605e-137	0.251	CYB5R3	none
9.89941e-142	-0.760895	0.222	0.424	2.68749e-137	0.202	CCDC12	none
1.84275e-141	-1.64037	0.044	0.16	5.00269e-137	0.116	CCNQ	down
3.04549e-141	-0.462176	0.54	0.794	8.2679e-137	0.254	IFITM1	none
3.54033e-141	-1.43332	0.064	0.195	9.61129e-137	0.131	PLA2G16	down
7.05635e-141	-2.1253	0.032	0.135	1.91566e-136	0.103	C5orf46	down
2.12651e-140	-1.17041	0.134	0.299	5.77305e-136	0.165	GJA4	down
9.1994e-140	-0.349305	0.872	0.971	2.49745e-135	0.099	CST3	none
1.07562e-139	-0.535935	0.595	0.83	2.92008e-135	0.235	CD151	none
1.42696e-139	-0.299812	0.954	0.982	3.87392e-135	0.028	CD63	none
1.98521e-139	-1.30815	0.068	0.201	5.38946e-135	0.133	RTL8B	down
1.50217e-138	-0.421046	0.732	0.917	4.07809e-134	0.185	COX4I1	none
2.0124e-138	-2.59859	0.01	0.085	5.46326e-134	0.075	MZB1	down
2.59926e-138	-0.166156	0.5	0.787	7.05646e-134	0.287	COL4A1	none
5.49253e-138	-0.201853	0.529	0.821	1.49111e-133	0.292	COL4A2	none
8.45368e-138	-0.877155	0.147	0.32	2.295e-133	0.173	ABHD14B	none
9.0101e-138	-1.57001	0.039	0.148	2.44606e-133	0.109	LAPTM5	down
1.1801e-137	-1.14835	0.087	0.233	3.20374e-133	0.146	RETREG2	down
3.40817e-137	-0.563605	0.367	0.616	9.2525e-133	0.249	HMGN3	none
4.46233e-137	1.0725	0.737	0.66	1.21143e-132	0.077	CTHRC1	up
5.74134e-137	-1.71032	0.048	0.164	1.55866e-132	0.116	C1QTNF2	down
6.76962e-137	-1.20069	0.09	0.236	1.83782e-132	0.146	NCBP2-AS2	down
1.69158e-136	2.46338	0.196	0.048	4.5923e-132	0.148	CXCL6	up
2.2973e-136	-0.874133	0.26	0.462	6.23672e-132	0.202	CYGB	none
3.81946e-136	-1.93163	0.025	0.12	1.03691e-131	0.095	LINC01705	down
4.29175e-136	-0.545197	0.381	0.623	1.16513e-131	0.242	RPS19BP1	none
9.18854e-136	-0.66859	0.201	0.395	2.4945e-131	0.194	OXA1L	none
1.28219e-135	-1.16595	0.089	0.235	3.48089e-131	0.146	ZSCAN16-AS1	down
3.06469e-135	-1.14298	0.157	0.326	8.32002e-131	0.169	OLFML2A	down
9.68629e-135	-0.606882	0.282	0.5	2.62963e-130	0.218	SORBS3	none
1.8033e-134	-1.22243	0.099	0.245	4.89559e-130	0.146	KIAA0040	down
2.70602e-134	-0.591485	0.271	0.489	7.3463e-130	0.218	MAF1	none
3.96274e-134	-0.671403	0.26	0.471	1.0758e-129	0.211	ID2	none
7.47388e-134	-0.817499	0.177	0.363	2.02901e-129	0.186	SLIT3	none
8.39228e-134	-0.641252	0.29	0.504	2.27834e-129	0.214	ARPC1A	none
9.44059e-134	-0.996195	0.155	0.326	2.56293e-129	0.171	ISYNA1	none
1.03206e-133	-0.389139	0.766	0.925	2.80185e-129	0.159	OAZ1	none
1.4396e-133	1.65595	0.438	0.296	3.90824e-129	0.142	IL1R1	up
1.57983e-133	-0.517275	0.389	0.639	4.28893e-129	0.25	COX5A	none
2.00308e-133	-1.17455	0.092	0.237	5.43796e-129	0.145	NIPSNAP2	down
2.79752e-133	-0.490562	0.226	0.436	7.5947e-129	0.21	UBE2S	none
[truncated: 11,257 more rows]

## Sheet: Mast
Table S4 Differentially expressed genes of mast cells after treatment compared to baseline
[truncated: 9,743 more rows]

[truncated: 2 more sheets: Myeloid, T]
