# Supplementary material for: Deciphering the tumor ecosystem dynamics undergoing immunochemotherapy therapy across multiple cancer types unveils the immunosuppressive role of S100A4 in fibroblasts by promoting PD-L1 expression in tumor cells
Source: Front Cell Dev Biol. 2025 Jul 23;13:1613296. doi: 10.3389/fcell.2025.1613296 (PMC12325385; doi:10.3389/fcell.2025.1613296)
Supplement: Supplementary file 4 [file Table1.xlsx]

## Sheet: samples.info
Table S1 Sample information for public single cell data
Cancer	GSE.Num	Sample	Treatment	Original.anno	Imm.Res	Response
ESCC	GSE221561	GSM6886310	Treated	Chemotherapy, tumor sample, scRNAseq (S0520T)	PR	Res
ESCC	GSE221561	GSM6886311	Treated	Chemoradiotherapy, tumor sample, scRNAseq (S1265T)	PR	Res
ESCC	GSE221561	GSM6886312	Treated	Anti-angiogenesis, tumor sample, scRNAseq (S1315TS)	nPR	non-Res
ESCC	GSE221561	GSM6886313	Treated	Chemoradiotherapy, tumor sample, scRNAseq (S1535T)	PR	Res
ESCC	GSE221561	GSM6886314	Treated	Chemoradiotherapy, tumor sample, scRNAseq (S2423T)	PR	Res
ESCC	GSE221561	GSM6886315	Treated	Chemoradiotherapy and Immunotherapy, tumor sample, scRNAseq (S2487T)	PCR	Res
ESCC	GSE221561	GSM6886316	Treated	Chemoradiotherapy, tumor sample, scRNAseq (S6829T)	PR	Res
ESCC	GSE221561	GSM6886318	Baseline	Surgery alone, tumor sample, scRNAseq (S6417T)	-
ESCC	GSE221561	GSM6886320	Baseline	Surgery alone, tumor sample, scRNAseq (S9478T)	-
TNBC	GSE263995	GSM8208510	Baseline	P0102, Pre, scRNAseq	CR	Res
TNBC	GSE263995	GSM8208511	Treated	P0102, Post, scRNAseq	CR	Res
CC	GSE236738	GSM7574777	Baseline	Patient1,TN,scRNAseq	relapse
CC	GSE236738	GSM7574778	Treated	Patient1,CCRT,scRNAseq	relapse
CC	GSE236738	GSM7574779	Baseline	Patient2,TN,scRNAseq	relapse
CC	GSE236738	GSM7574780	Treated	Patient2,CCRT,scRNAseq	relapse
CC	GSE236738	GSM7574781	Baseline	Patient3,TN,scRNAseq	relapse
CC	GSE236738	GSM7574782	Treated	Patient3,CCRT,scRNAseq	relapse
CRC	GSE205506	GSM6213956	Treated	111: P11, colon, tumor, Anti-PD-1+celecoxib, scRNA-seq	pCR	Res
CRC	GSE205506	GSM6213958	Treated	121: P12, colon, tumor, anti-PD-1, scRNA-seq	npCR	non-Res
CRC	GSE205506	GSM6213960	Treated	141: P14, colon, tumor, Anti-PD-1+celecoxib, scRNA-seq	pCR	Res
CRC	GSE205506	GSM6213961	Treated	151: P15, colon, tumor, anti-PD-1, scRNA-seq	pCR	Res
CRC	GSE205506	GSM6213963	Treated	171: P17, colon, tumor, anti-PD-1, scRNA-seq	pCR	Res
CRC	GSE205506	GSM6213965	Treated	181: P18, colon, tumor, anti-PD-1, scRNA-seq	npCR	non-Res
CRC	GSE205506	GSM6213967	Treated	191: P19, colon, tumor, Anti-PD-1+celecoxib, scRNA-seq	pCR	Res
CRC	GSE205506	GSM6213969	Treated	211: P21, rectum, tumor, Anti-PD-1+celecoxib, scRNA-seq	pCR	Res
CRC	GSE205506	GSM6213970	Baseline	213: P21, rectum, tumor, untreated, scRNA-seq	pCR	Res
CRC	GSE205506	GSM6213971	Baseline	233: P23, colon, tumor, untreated, scRNA-seq	pCR	Res
CRC	GSE205506	GSM6213972	Treated	241: P24, colon, tumor, Anti-PD-1+celecoxib, scRNA-seq	pCR	Res
CRC	GSE205506	GSM6213973	Baseline	243: P24, colon, tumor, untreated, scRNA-seq	pCR	Res
CRC	GSE205506	GSM6213974	Treated	251: P25, colon, tumor, Anti-PD-1+celecoxib, scRNA-seq	pCR	Res
CRC	GSE205506	GSM6213976	Baseline	253: P25, colon, tumor, untreated, scRNA-seq	pCR	Res
CRC	GSE205506	GSM6213977	Treated	261: P26, colon, tumor, Anti-PD-1+celecoxib, scRNA-seq	npCR	non-Res
CRC	GSE205506	GSM6213978	Treated	271: P27, colon, tumor, anti-PD-1, scRNA-seq	pCR	Res
CRC	GSE205506	GSM6213980	Baseline	273: P27, colon, tumor, untreated, scRNA-seq	pCR	Res
CRC	GSE205506	GSM6213981	Treated	281: P28, colon, tumor, anti-PD-1, scRNA-seq	pCR	Res
CRC	GSE205506	GSM6213983	Baseline	283: P28, colon, tumor, untreated, scRNA-seq	pCR	Res
CRC	GSE205506	GSM6213984	Treated	291: P29, colon, tumor, anti-PD-1, scRNA-seq	pCR	Res
CRC	GSE205506	GSM6213986	Treated	301: P30, colon, tumor, anti-PD-1, scRNA-seq	pCR	Res
CRC	GSE205506	GSM6213988	Baseline	303: P30, colon, tumor, untreated, scRNA-seq	pCR	Res
CRC	GSE205506	GSM6213989	Treated	311: P31, colon, tumor, anti-PD-1, scRNA-seq	npCR	non-Res
CRC	GSE205506	GSM6213991	Baseline	313: P31, colon, tumor, untreated, scRNA-seq	npCR	non-Res
CRC	GSE205506	GSM6213992	Treated	321: P32, colon, tumor, Anti-PD-1+celecoxib, scRNA-seq	pCR	Res
CRC	GSE205506	GSM6213994	Baseline	323: P32, colon, tumor, untreated, scRNA-seq	pCR	Res
CRC	GSE205506	GSM6213995	Baseline	333: P33, rectum, tumor, untreated, scRNA-seq	pCR	Res
EFJC	GSE244739	GSM7825753	Baseline	Patient_01, Pre-sotigalimab, Gene expression	npCR	non-Res
EFJC	GSE244739	GSM7825759	Treated	Patient_02, Post-sotigalimab, Gene expression	pCR	Res
EFJC	GSE244739	GSM7825765	Baseline	Patient_03, Pre-sotigalimab, Gene expression	pCR	Res
EFJC	GSE244739	GSM7825769	Treated	Patient_03, Post-sotigalimab, Gene expression	pCR	Res
EFJC	GSE244739	GSM7825773	Treated	Patient_04, Post-sotigalimab, Gene expression	pCR	Res
EFJC	GSE244739	GSM7825783	Baseline	Patient_05, Pre-sotigalimab, Gene expression	pCR	Res
EFJC	GSE244739	GSM7825789	Treated	Patient_05, Post-sotigalimab, Gene expression	pCR	Res
